# Supplementary material for: Single molecule FRET reveals pore size and opening mechanism of a mechano-sensitive ion channel
Source: eLife. 2014 Feb 18;3:e01834. doi: 10.7554/eLife.01834 (PMC3925968; doi:10.7554/eLife.01834)
Supplement: Source code 1. — All-atom model of the open structure of MscL developed in this study. DOI: http://dx.doi.org/10.7554/eLife.01834.023 [file elife01834s001.pdb]

CRYST1    0.000    0.000    0.000  90.00  90.00  90.00 P 1           1
ATOM      1  N   MET P   1     -21.161  18.464  -2.793  0.00  0.00      P1    
ATOM      2  HT1 MET P   1     -20.997  19.472  -2.991  0.00  0.00      P1    
ATOM      3  HT2 MET P   1     -22.120  18.161  -3.057  0.00  0.00      P1    
ATOM      4  HT3 MET P   1     -20.468  17.926  -3.352  0.00  0.00      P1    
ATOM      5  CA  MET P   1     -21.024  18.131  -1.406  0.00  0.00      P1    
ATOM      6  HA  MET P   1     -20.018  18.451  -1.181  0.00  0.00      P1    
ATOM      7  CB  MET P   1     -22.038  18.943  -0.558  0.00  0.00      P1    
ATOM      8  HB1 MET P   1     -21.727  19.979  -0.306  0.00  0.00      P1    
ATOM      9  HB2 MET P   1     -23.015  19.005  -1.082  0.00  0.00      P1    
ATOM     10  CG  MET P   1     -22.451  18.300   0.836  0.00  0.00      P1    
ATOM     11  HG1 MET P   1     -23.022  17.350   0.760  0.00  0.00      P1    
ATOM     12  HG2 MET P   1     -21.478  18.046   1.308  0.00  0.00      P1    
ATOM     13  SD  MET P   1     -23.267  19.265   2.049  0.00  0.00      P1    
ATOM     14  CE  MET P   1     -21.887  20.316   2.637  0.00  0.00      P1    
ATOM     15  HE1 MET P   1     -21.611  21.100   1.900  0.00  0.00      P1    
ATOM     16  HE2 MET P   1     -22.250  20.713   3.609  0.00  0.00      P1    
ATOM     17  HE3 MET P   1     -21.001  19.655   2.750  0.00  0.00      P1    
ATOM     18  C   MET P   1     -21.142  16.631  -1.245  0.00  0.00      P1    
ATOM     19  O   MET P   1     -20.286  16.052  -0.583  0.00  0.00      P1    
ATOM     20  N   LEU P   2     -22.292  16.093  -1.703  0.00  0.00      P1    
ATOM     21  HN  LEU P   2     -22.868  16.701  -2.244  0.00  0.00      P1    
ATOM     22  CA  LEU P   2     -22.613  14.735  -1.514  0.00  0.00      P1    
ATOM     23  HA  LEU P   2     -22.511  14.456  -0.476  0.00  0.00      P1    
ATOM     24  CB  LEU P   2     -24.060  14.497  -1.977  0.00  0.00      P1    
ATOM     25  HB1 LEU P   2     -24.134  14.844  -3.030  0.00  0.00      P1    
ATOM     26  HB2 LEU P   2     -24.203  13.395  -1.980  0.00  0.00      P1    
ATOM     27  CG  LEU P   2     -25.162  15.205  -1.159  0.00  0.00      P1    
ATOM     28  HG  LEU P   2     -24.983  16.284  -1.354  0.00  0.00      P1    
ATOM     29  CD1 LEU P   2     -26.531  14.652  -1.571  0.00  0.00      P1    
ATOM     30 HD11 LEU P   2     -26.545  13.543  -1.501  0.00  0.00      P1    
ATOM     31 HD12 LEU P   2     -27.333  15.019  -0.895  0.00  0.00      P1    
ATOM     32 HD13 LEU P   2     -26.798  14.769  -2.644  0.00  0.00      P1    
ATOM     33  CD2 LEU P   2     -24.925  15.076   0.391  0.00  0.00      P1    
ATOM     34 HD21 LEU P   2     -24.812  14.031   0.751  0.00  0.00      P1    
ATOM     35 HD22 LEU P   2     -24.060  15.731   0.628  0.00  0.00      P1    
ATOM     36 HD23 LEU P   2     -25.807  15.454   0.951  0.00  0.00      P1    
ATOM     37  C   LEU P   2     -21.652  13.804  -2.037  0.00  0.00      P1    
ATOM     38  O   LEU P   2     -21.285  12.860  -1.373  0.00  0.00      P1    
ATOM     39  N   LYS P   3     -21.167  14.041  -3.206  0.00  0.00      P1    
ATOM     40  HN  LYS P   3     -21.491  14.852  -3.687  0.00  0.00      P1    
ATOM     41  CA  LYS P   3     -20.096  13.386  -3.883  0.00  0.00      P1    
ATOM     42  HA  LYS P   3     -20.414  12.355  -3.937  0.00  0.00      P1    
ATOM     43  CB  LYS P   3     -19.807  13.779  -5.375  0.00  0.00      P1    
ATOM     44  HB1 LYS P   3     -19.750  14.887  -5.427  0.00  0.00      P1    
ATOM     45  HB2 LYS P   3     -18.794  13.434  -5.676  0.00  0.00      P1    
ATOM     46  CG  LYS P   3     -20.862  13.201  -6.314  0.00  0.00      P1    
ATOM     47  HG1 LYS P   3     -20.887  12.091  -6.266  0.00  0.00      P1    
ATOM     48  HG2 LYS P   3     -21.820  13.683  -6.023  0.00  0.00      P1    
ATOM     49  CD  LYS P   3     -20.608  13.626  -7.774  0.00  0.00      P1    
ATOM     50  HD1 LYS P   3     -20.686  14.734  -7.779  0.00  0.00      P1    
ATOM     51  HD2 LYS P   3     -19.602  13.371  -8.171  0.00  0.00      P1    
ATOM     52  CE  LYS P   3     -21.692  13.270  -8.810  0.00  0.00      P1    
ATOM     53  HE1 LYS P   3     -22.752  13.383  -8.498  0.00  0.00      P1    
ATOM     54  HE2 LYS P   3     -21.614  13.915  -9.712  0.00  0.00      P1    
ATOM     55  NZ  LYS P   3     -21.511  11.859  -9.230  0.00  0.00      P1    
ATOM     56  HZ1 LYS P   3     -22.339  11.304  -9.528  0.00  0.00      P1    
ATOM     57  HZ2 LYS P   3     -20.892  11.881 -10.066  0.00  0.00      P1    
ATOM     58  HZ3 LYS P   3     -21.075  11.383  -8.415  0.00  0.00      P1    
ATOM     59  C   LYS P   3     -18.839  13.277  -2.996  0.00  0.00      P1    
ATOM     60  O   LYS P   3     -18.337  12.237  -2.804  0.00  0.00      P1    
ATOM     61  N   GLY P   4     -18.434  14.408  -2.474  0.00  0.00      P1    
ATOM     62  HN  GLY P   4     -18.883  15.292  -2.574  0.00  0.00      P1    
ATOM     63  CA  GLY P   4     -17.206  14.589  -1.733  0.00  0.00      P1    
ATOM     64  HA1 GLY P   4     -17.234  15.631  -1.451  0.00  0.00      P1    
ATOM     65  HA2 GLY P   4     -16.370  14.310  -2.358  0.00  0.00      P1    
ATOM     66  C   GLY P   4     -17.188  13.737  -0.439  0.00  0.00      P1    
ATOM     67  O   GLY P   4     -16.310  12.917  -0.212  0.00  0.00      P1    
ATOM     68  N   PHE P   5     -18.233  13.898   0.326  0.00  0.00      P1    
ATOM     69  HN  PHE P   5     -18.862  14.654   0.162  0.00  0.00      P1    
ATOM     70  CA  PHE P   5     -18.518  13.067   1.510  0.00  0.00      P1    
ATOM     71  HA  PHE P   5     -17.614  13.198   2.086  0.00  0.00      P1    
ATOM     72  CB  PHE P   5     -19.630  13.559   2.451  0.00  0.00      P1    
ATOM     73  HB1 PHE P   5     -20.607  13.611   1.924  0.00  0.00      P1    
ATOM     74  HB2 PHE P   5     -19.910  12.842   3.252  0.00  0.00      P1    
ATOM     75  CG  PHE P   5     -19.297  14.881   3.115  0.00  0.00      P1    
ATOM     76  CD1 PHE P   5     -20.234  15.931   3.257  0.00  0.00      P1    
ATOM     77  HD1 PHE P   5     -21.225  15.662   2.920  0.00  0.00      P1    
ATOM     78  CE1 PHE P   5     -20.025  17.130   3.974  0.00  0.00      P1    
ATOM     79  HE1 PHE P   5     -20.734  17.923   4.164  0.00  0.00      P1    
ATOM     80  CZ  PHE P   5     -18.795  17.242   4.553  0.00  0.00      P1    
ATOM     81  HZ  PHE P   5     -18.519  18.098   5.151  0.00  0.00      P1    
ATOM     82  CD2 PHE P   5     -18.153  15.027   3.761  0.00  0.00      P1    
ATOM     83  HD2 PHE P   5     -17.438  14.231   3.912  0.00  0.00      P1    
ATOM     84  CE2 PHE P   5     -17.821  16.173   4.492  0.00  0.00      P1    
ATOM     85  HE2 PHE P   5     -16.873  16.276   5.001  0.00  0.00      P1    
ATOM     86  C   PHE P   5     -18.610  11.522   1.200  0.00  0.00      P1    
ATOM     87  O   PHE P   5     -17.958  10.752   1.807  0.00  0.00      P1    
ATOM     88  N   LYS P   6     -19.366  11.180   0.194  0.00  0.00      P1    
ATOM     89  HN  LYS P   6     -19.878  11.867  -0.317  0.00  0.00      P1    
ATOM     90  CA  LYS P   6     -19.517   9.810  -0.302  0.00  0.00      P1    
ATOM     91  HA  LYS P   6     -19.891   9.243   0.538  0.00  0.00      P1    
ATOM     92  CB  LYS P   6     -20.670   9.769  -1.303  0.00  0.00      P1    
ATOM     93  HB1 LYS P   6     -21.625  10.009  -0.790  0.00  0.00      P1    
ATOM     94  HB2 LYS P   6     -20.440  10.565  -2.043  0.00  0.00      P1    
ATOM     95  CG  LYS P   6     -20.869   8.482  -2.104  0.00  0.00      P1    
ATOM     96  HG1 LYS P   6     -19.961   8.300  -2.718  0.00  0.00      P1    
ATOM     97  HG2 LYS P   6     -21.044   7.632  -1.410  0.00  0.00      P1    
ATOM     98  CD  LYS P   6     -22.079   8.534  -3.042  0.00  0.00      P1    
ATOM     99  HD1 LYS P   6     -21.971   7.561  -3.566  0.00  0.00      P1    
ATOM    100  HD2 LYS P   6     -22.994   8.379  -2.431  0.00  0.00      P1    
ATOM    101  CE  LYS P   6     -22.257   9.601  -4.161  0.00  0.00      P1    
ATOM    102  HE1 LYS P   6     -22.951  10.443  -3.954  0.00  0.00      P1    
ATOM    103  HE2 LYS P   6     -21.273  10.036  -4.439  0.00  0.00      P1    
ATOM    104  NZ  LYS P   6     -22.623   8.888  -5.467  0.00  0.00      P1    
ATOM    105  HZ1 LYS P   6     -21.773   8.433  -5.857  0.00  0.00      P1    
ATOM    106  HZ2 LYS P   6     -23.428   8.264  -5.256  0.00  0.00      P1    
ATOM    107  HZ3 LYS P   6     -22.760   9.534  -6.271  0.00  0.00      P1    
ATOM    108  C   LYS P   6     -18.302   9.103  -0.812  0.00  0.00      P1    
ATOM    109  O   LYS P   6     -18.046   7.931  -0.530  0.00  0.00      P1    
ATOM    110  N   GLU P   7     -17.414   9.846  -1.547  0.00  0.00      P1    
ATOM    111  HN  GLU P   7     -17.622  10.758  -1.892  0.00  0.00      P1    
ATOM    112  CA  GLU P   7     -16.167   9.367  -2.037  0.00  0.00      P1    
ATOM    113  HA  GLU P   7     -16.351   8.477  -2.620  0.00  0.00      P1    
ATOM    114  CB  GLU P   7     -15.612  10.378  -3.154  0.00  0.00      P1    
ATOM    115  HB1 GLU P   7     -16.367  10.540  -3.952  0.00  0.00      P1    
ATOM    116  HB2 GLU P   7     -15.694  11.390  -2.704  0.00  0.00      P1    
ATOM    117  CG  GLU P   7     -14.204  10.000  -3.589  0.00  0.00      P1    
ATOM    118  HG1 GLU P   7     -13.391  10.266  -2.880  0.00  0.00      P1    
ATOM    119  HG2 GLU P   7     -14.253   8.909  -3.794  0.00  0.00      P1    
ATOM    120  CD  GLU P   7     -13.823  10.660  -4.896  0.00  0.00      P1    
ATOM    121  OE1 GLU P   7     -13.949  10.003  -5.950  0.00  0.00      P1    
ATOM    122  OE2 GLU P   7     -13.486  11.908  -4.894  0.00  0.00      P1    
ATOM    123  C   GLU P   7     -15.267   9.084  -0.881  0.00  0.00      P1    
ATOM    124  O   GLU P   7     -14.527   8.054  -0.839  0.00  0.00      P1    
ATOM    125  N   PHE P   8     -15.221   9.948   0.150  0.00  0.00      P1    
ATOM    126  HN  PHE P   8     -15.757  10.789   0.150  0.00  0.00      P1    
ATOM    127  CA  PHE P   8     -14.387   9.814   1.364  0.00  0.00      P1    
ATOM    128  HA  PHE P   8     -13.471   9.340   1.047  0.00  0.00      P1    
ATOM    129  CB  PHE P   8     -13.998  11.216   1.989  0.00  0.00      P1    
ATOM    130  HB1 PHE P   8     -14.933  11.779   2.196  0.00  0.00      P1    
ATOM    131  HB2 PHE P   8     -13.406  11.005   2.905  0.00  0.00      P1    
ATOM    132  CG  PHE P   8     -13.089  12.013   1.077  0.00  0.00      P1    
ATOM    133  CD1 PHE P   8     -11.835  11.385   0.713  0.00  0.00      P1    
ATOM    134  HD1 PHE P   8     -11.602  10.376   1.022  0.00  0.00      P1    
ATOM    135  CE1 PHE P   8     -10.768  12.100   0.203  0.00  0.00      P1    
ATOM    136  HE1 PHE P   8      -9.867  11.547  -0.019  0.00  0.00      P1    
ATOM    137  CZ  PHE P   8     -10.846  13.446  -0.029  0.00  0.00      P1    
ATOM    138  HZ  PHE P   8      -9.983  13.953  -0.435  0.00  0.00      P1    
ATOM    139  CD2 PHE P   8     -13.085  13.432   1.112  0.00  0.00      P1    
ATOM    140  HD2 PHE P   8     -13.882  13.935   1.640  0.00  0.00      P1    
ATOM    141  CE2 PHE P   8     -12.009  14.109   0.482  0.00  0.00      P1    
ATOM    142  HE2 PHE P   8     -12.302  15.125   0.264  0.00  0.00      P1    
ATOM    143  C   PHE P   8     -15.033   8.781   2.286  0.00  0.00      P1    
ATOM    144  O   PHE P   8     -14.336   8.062   3.020  0.00  0.00      P1    
ATOM    145  N   LEU P   9     -16.378   8.520   2.256  0.00  0.00      P1    
ATOM    146  HN  LEU P   9     -16.984   9.239   1.925  0.00  0.00      P1    
ATOM    147  CA  LEU P   9     -17.063   7.478   2.945  0.00  0.00      P1    
ATOM    148  HA  LEU P   9     -16.763   7.442   3.981  0.00  0.00      P1    
ATOM    149  CB  LEU P   9     -18.524   7.769   2.828  0.00  0.00      P1    
ATOM    150  HB1 LEU P   9     -18.753   8.836   3.037  0.00  0.00      P1    
ATOM    151  HB2 LEU P   9     -18.849   7.644   1.773  0.00  0.00      P1    
ATOM    152  CG  LEU P   9     -19.517   6.820   3.603  0.00  0.00      P1    
ATOM    153  HG  LEU P   9     -19.521   5.768   3.247  0.00  0.00      P1    
ATOM    154  CD1 LEU P   9     -19.279   6.690   5.085  0.00  0.00      P1    
ATOM    155 HD11 LEU P   9     -19.925   5.942   5.594  0.00  0.00      P1    
ATOM    156 HD12 LEU P   9     -18.255   6.274   5.195  0.00  0.00      P1    
ATOM    157 HD13 LEU P   9     -19.494   7.570   5.728  0.00  0.00      P1    
ATOM    158  CD2 LEU P   9     -20.890   7.324   3.470  0.00  0.00      P1    
ATOM    159 HD21 LEU P   9     -21.521   6.868   4.263  0.00  0.00      P1    
ATOM    160 HD22 LEU P   9     -21.058   8.401   3.687  0.00  0.00      P1    
ATOM    161 HD23 LEU P   9     -21.283   7.123   2.450  0.00  0.00      P1    
ATOM    162  C   LEU P   9     -16.680   6.103   2.329  0.00  0.00      P1    
ATOM    163  O   LEU P   9     -16.391   5.216   3.049  0.00  0.00      P1    
ATOM    164  N   ALA P  10     -16.513   5.973   1.006  0.00  0.00      P1    
ATOM    165  HN  ALA P  10     -16.888   6.693   0.427  0.00  0.00      P1    
ATOM    166  CA  ALA P  10     -16.002   4.786   0.286  0.00  0.00      P1    
ATOM    167  HA  ALA P  10     -16.557   4.055   0.856  0.00  0.00      P1    
ATOM    168  CB  ALA P  10     -16.335   4.707  -1.241  0.00  0.00      P1    
ATOM    169  HB1 ALA P  10     -17.443   4.786  -1.285  0.00  0.00      P1    
ATOM    170  HB2 ALA P  10     -15.960   5.699  -1.571  0.00  0.00      P1    
ATOM    171  HB3 ALA P  10     -15.989   3.774  -1.735  0.00  0.00      P1    
ATOM    172  C   ALA P  10     -14.544   4.499   0.519  0.00  0.00      P1    
ATOM    173  O   ALA P  10     -14.188   3.321   0.721  0.00  0.00      P1    
ATOM    174  N   ARG P  11     -13.726   5.516   0.626  0.00  0.00      P1    
ATOM    175  HN  ARG P  11     -14.097   6.423   0.440  0.00  0.00      P1    
ATOM    176  CA  ARG P  11     -12.307   5.462   1.021  0.00  0.00      P1    
ATOM    177  HA  ARG P  11     -11.872   4.766   0.319  0.00  0.00      P1    
ATOM    178  CB  ARG P  11     -11.668   6.856   0.928  0.00  0.00      P1    
ATOM    179  HB1 ARG P  11     -11.662   7.193  -0.131  0.00  0.00      P1    
ATOM    180  HB2 ARG P  11     -12.280   7.615   1.460  0.00  0.00      P1    
ATOM    181  CG  ARG P  11     -10.221   6.995   1.541  0.00  0.00      P1    
ATOM    182  HG1 ARG P  11     -10.447   7.047   2.627  0.00  0.00      P1    
ATOM    183  HG2 ARG P  11      -9.580   6.128   1.273  0.00  0.00      P1    
ATOM    184  CD  ARG P  11      -9.380   8.152   1.051  0.00  0.00      P1    
ATOM    185  HD1 ARG P  11      -9.236   8.203  -0.050  0.00  0.00      P1    
ATOM    186  HD2 ARG P  11      -9.900   9.097   1.315  0.00  0.00      P1    
ATOM    187  NE  ARG P  11      -8.022   8.158   1.677  0.00  0.00      P1    
ATOM    188  HE  ARG P  11      -7.954   8.439   2.634  0.00  0.00      P1    
ATOM    189  CZ  ARG P  11      -6.863   7.670   1.198  0.00  0.00      P1    
ATOM    190  NH1 ARG P  11      -5.800   7.688   1.980  0.00  0.00      P1    
ATOM    191 HH11 ARG P  11      -4.864   7.532   1.666  0.00  0.00      P1    
ATOM    192 HH12 ARG P  11      -5.938   7.970   2.930  0.00  0.00      P1    
ATOM    193  NH2 ARG P  11      -6.819   7.200  -0.062  0.00  0.00      P1    
ATOM    194 HH21 ARG P  11      -5.934   6.806  -0.308  0.00  0.00      P1    
ATOM    195 HH22 ARG P  11      -7.626   7.169  -0.652  0.00  0.00      P1    
ATOM    196  C   ARG P  11     -12.063   4.826   2.347  0.00  0.00      P1    
ATOM    197  O   ARG P  11     -11.078   4.164   2.581  0.00  0.00      P1    
ATOM    198  N   GLY P  12     -13.070   4.968   3.274  0.00  0.00      P1    
ATOM    199  HN  GLY P  12     -13.902   5.467   3.043  0.00  0.00      P1    
ATOM    200  CA  GLY P  12     -13.097   4.608   4.713  0.00  0.00      P1    
ATOM    201  HA1 GLY P  12     -13.990   4.995   5.180  0.00  0.00      P1    
ATOM    202  HA2 GLY P  12     -12.134   4.957   5.056  0.00  0.00      P1    
ATOM    203  C   GLY P  12     -13.120   3.161   5.000  0.00  0.00      P1    
ATOM    204  O   GLY P  12     -14.178   2.566   5.047  0.00  0.00      P1    
ATOM    205  N   ASN P  13     -11.923   2.611   5.261  0.00  0.00      P1    
ATOM    206  HN  ASN P  13     -11.104   3.178   5.240  0.00  0.00      P1    
ATOM    207  CA  ASN P  13     -11.573   1.212   5.540  0.00  0.00      P1    
ATOM    208  HA  ASN P  13     -12.076   0.551   4.849  0.00  0.00      P1    
ATOM    209  CB  ASN P  13     -10.111   0.948   5.496  0.00  0.00      P1    
ATOM    210  HB1 ASN P  13      -9.507   1.584   6.179  0.00  0.00      P1    
ATOM    211  HB2 ASN P  13      -9.738  -0.072   5.729  0.00  0.00      P1    
ATOM    212  CG  ASN P  13      -9.709   1.182   4.025  0.00  0.00      P1    
ATOM    213  OD1 ASN P  13     -10.456   1.023   3.083  0.00  0.00      P1    
ATOM    214  ND2 ASN P  13      -8.494   1.748   3.910  0.00  0.00      P1    
ATOM    215 HD21 ASN P  13      -8.275   2.089   2.996  0.00  0.00      P1    
ATOM    216 HD22 ASN P  13      -8.122   2.262   4.684  0.00  0.00      P1    
ATOM    217  C   ASN P  13     -12.195   0.670   6.807  0.00  0.00      P1    
ATOM    218  O   ASN P  13     -12.256  -0.519   6.975  0.00  0.00      P1    
ATOM    219  N   ILE P  14     -12.600   1.515   7.729  0.00  0.00      P1    
ATOM    220  HN  ILE P  14     -12.367   2.484   7.687  0.00  0.00      P1    
ATOM    221  CA  ILE P  14     -13.250   1.067   9.009  0.00  0.00      P1    
ATOM    222  HA  ILE P  14     -12.473   0.507   9.508  0.00  0.00      P1    
ATOM    223  CB  ILE P  14     -13.557   2.180   9.999  0.00  0.00      P1    
ATOM    224  HB  ILE P  14     -13.975   1.659  10.887  0.00  0.00      P1    
ATOM    225  CG2 ILE P  14     -12.147   2.809  10.375  0.00  0.00      P1    
ATOM    226 HG21 ILE P  14     -11.565   2.005  10.875  0.00  0.00      P1    
ATOM    227 HG22 ILE P  14     -11.467   3.130   9.557  0.00  0.00      P1    
ATOM    228 HG23 ILE P  14     -12.227   3.715  11.012  0.00  0.00      P1    
ATOM    229  CG1 ILE P  14     -14.609   3.194   9.502  0.00  0.00      P1    
ATOM    230 HG11 ILE P  14     -14.211   3.921   8.762  0.00  0.00      P1    
ATOM    231 HG12 ILE P  14     -15.438   2.665   8.986  0.00  0.00      P1    
ATOM    232  CD  ILE P  14     -15.183   4.051  10.628  0.00  0.00      P1    
ATOM    233  HD1 ILE P  14     -15.418   3.315  11.426  0.00  0.00      P1    
ATOM    234  HD2 ILE P  14     -14.395   4.689  11.083  0.00  0.00      P1    
ATOM    235  HD3 ILE P  14     -16.024   4.647  10.215  0.00  0.00      P1    
ATOM    236  C   ILE P  14     -14.386   0.027   8.804  0.00  0.00      P1    
ATOM    237  O   ILE P  14     -14.314  -0.993   9.502  0.00  0.00      P1    
ATOM    238  N   VAL P  15     -15.351   0.176   7.882  0.00  0.00      P1    
ATOM    239  HN  VAL P  15     -15.271   1.036   7.384  0.00  0.00      P1    
ATOM    240  CA  VAL P  15     -16.376  -0.849   7.592  0.00  0.00      P1    
ATOM    241  HA  VAL P  15     -16.888  -1.041   8.523  0.00  0.00      P1    
ATOM    242  CB  VAL P  15     -17.302  -0.221   6.632  0.00  0.00      P1    
ATOM    243  HB  VAL P  15     -16.818   0.150   5.704  0.00  0.00      P1    
ATOM    244  CG1 VAL P  15     -18.338  -1.243   6.144  0.00  0.00      P1    
ATOM    245 HG11 VAL P  15     -19.154  -0.751   5.574  0.00  0.00      P1    
ATOM    246 HG12 VAL P  15     -17.893  -2.098   5.591  0.00  0.00      P1    
ATOM    247 HG13 VAL P  15     -18.829  -1.614   7.069  0.00  0.00      P1    
ATOM    248  CG2 VAL P  15     -17.935   0.981   7.263  0.00  0.00      P1    
ATOM    249 HG21 VAL P  15     -18.819   1.433   6.764  0.00  0.00      P1    
ATOM    250 HG22 VAL P  15     -18.302   0.687   8.270  0.00  0.00      P1    
ATOM    251 HG23 VAL P  15     -17.251   1.835   7.453  0.00  0.00      P1    
ATOM    252  C   VAL P  15     -15.846  -2.216   7.025  0.00  0.00      P1    
ATOM    253  O   VAL P  15     -16.195  -3.211   7.596  0.00  0.00      P1    
ATOM    254  N   ASP P  16     -14.961  -2.243   5.940  0.00  0.00      P1    
ATOM    255  HN  ASP P  16     -14.720  -1.352   5.564  0.00  0.00      P1    
ATOM    256  CA  ASP P  16     -14.204  -3.317   5.359  0.00  0.00      P1    
ATOM    257  HA  ASP P  16     -14.907  -4.062   5.016  0.00  0.00      P1    
ATOM    258  CB  ASP P  16     -13.323  -2.801   4.217  0.00  0.00      P1    
ATOM    259  HB1 ASP P  16     -13.960  -2.450   3.377  0.00  0.00      P1    
ATOM    260  HB2 ASP P  16     -12.761  -1.886   4.500  0.00  0.00      P1    
ATOM    261  CG  ASP P  16     -12.318  -3.757   3.603  0.00  0.00      P1    
ATOM    262  OD1 ASP P  16     -12.495  -4.969   3.671  0.00  0.00      P1    
ATOM    263  OD2 ASP P  16     -11.355  -3.191   3.006  0.00  0.00      P1    
ATOM    264  C   ASP P  16     -13.477  -4.095   6.507  0.00  0.00      P1    
ATOM    265  O   ASP P  16     -13.497  -5.320   6.642  0.00  0.00      P1    
ATOM    266  N   LEU P  17     -12.698  -3.420   7.386  0.00  0.00      P1    
ATOM    267  HN  LEU P  17     -12.761  -2.426   7.345  0.00  0.00      P1    
ATOM    268  CA  LEU P  17     -12.002  -3.983   8.484  0.00  0.00      P1    
ATOM    269  HA  LEU P  17     -11.452  -4.839   8.121  0.00  0.00      P1    
ATOM    270  CB  LEU P  17     -11.128  -2.927   9.062  0.00  0.00      P1    
ATOM    271  HB1 LEU P  17     -10.489  -2.533   8.244  0.00  0.00      P1    
ATOM    272  HB2 LEU P  17     -11.766  -2.130   9.502  0.00  0.00      P1    
ATOM    273  CG  LEU P  17     -10.194  -3.395  10.219  0.00  0.00      P1    
ATOM    274  HG  LEU P  17     -10.807  -4.044  10.880  0.00  0.00      P1    
ATOM    275  CD1 LEU P  17      -9.074  -4.206   9.629  0.00  0.00      P1    
ATOM    276 HD11 LEU P  17      -8.401  -4.586  10.427  0.00  0.00      P1    
ATOM    277 HD12 LEU P  17      -9.494  -5.072   9.075  0.00  0.00      P1    
ATOM    278 HD13 LEU P  17      -8.460  -3.440   9.109  0.00  0.00      P1    
ATOM    279  CD2 LEU P  17      -9.735  -2.159  11.049  0.00  0.00      P1    
ATOM    280 HD21 LEU P  17      -9.135  -2.539  11.903  0.00  0.00      P1    
ATOM    281 HD22 LEU P  17      -9.143  -1.579  10.309  0.00  0.00      P1    
ATOM    282 HD23 LEU P  17     -10.576  -1.510  11.371  0.00  0.00      P1    
ATOM    283  C   LEU P  17     -12.880  -4.609   9.587  0.00  0.00      P1    
ATOM    284  O   LEU P  17     -12.666  -5.771   9.938  0.00  0.00      P1    
ATOM    285  N   ALA P  18     -13.891  -3.854  10.103  0.00  0.00      P1    
ATOM    286  HN  ALA P  18     -14.047  -2.958   9.696  0.00  0.00      P1    
ATOM    287  CA  ALA P  18     -14.911  -4.370  10.995  0.00  0.00      P1    
ATOM    288  HA  ALA P  18     -14.440  -4.549  11.951  0.00  0.00      P1    
ATOM    289  CB  ALA P  18     -15.890  -3.206  11.218  0.00  0.00      P1    
ATOM    290  HB1 ALA P  18     -15.454  -2.193  11.356  0.00  0.00      P1    
ATOM    291  HB2 ALA P  18     -16.433  -3.009  10.269  0.00  0.00      P1    
ATOM    292  HB3 ALA P  18     -16.588  -3.484  12.036  0.00  0.00      P1    
ATOM    293  C   ALA P  18     -15.752  -5.568  10.538  0.00  0.00      P1    
ATOM    294  O   ALA P  18     -15.983  -6.514  11.304  0.00  0.00      P1    
ATOM    295  N   VAL P  19     -16.189  -5.587   9.282  0.00  0.00      P1    
ATOM    296  HN  VAL P  19     -16.097  -4.772   8.715  0.00  0.00      P1    
ATOM    297  CA  VAL P  19     -16.922  -6.697   8.620  0.00  0.00      P1    
ATOM    298  HA  VAL P  19     -17.776  -7.027   9.192  0.00  0.00      P1    
ATOM    299  CB  VAL P  19     -17.359  -6.358   7.221  0.00  0.00      P1    
ATOM    300  HB  VAL P  19     -16.473  -5.815   6.830  0.00  0.00      P1    
ATOM    301  CG1 VAL P  19     -17.490  -7.583   6.215  0.00  0.00      P1    
ATOM    302 HG11 VAL P  19     -17.809  -7.097   5.268  0.00  0.00      P1    
ATOM    303 HG12 VAL P  19     -16.531  -8.107   6.013  0.00  0.00      P1    
ATOM    304 HG13 VAL P  19     -18.259  -8.330   6.506  0.00  0.00      P1    
ATOM    305  CG2 VAL P  19     -18.534  -5.417   7.071  0.00  0.00      P1    
ATOM    306 HG21 VAL P  19     -19.036  -5.467   6.081  0.00  0.00      P1    
ATOM    307 HG22 VAL P  19     -19.329  -5.656   7.810  0.00  0.00      P1    
ATOM    308 HG23 VAL P  19     -18.339  -4.338   7.248  0.00  0.00      P1    
ATOM    309  C   VAL P  19     -15.973  -7.965   8.516  0.00  0.00      P1    
ATOM    310  O   VAL P  19     -16.364  -9.070   8.897  0.00  0.00      P1    
ATOM    311  N   ALA P  20     -14.731  -7.799   8.071  0.00  0.00      P1    
ATOM    312  HN  ALA P  20     -14.493  -6.893   7.728  0.00  0.00      P1    
ATOM    313  CA  ALA P  20     -13.759  -8.871   8.253  0.00  0.00      P1    
ATOM    314  HA  ALA P  20     -14.184  -9.722   7.742  0.00  0.00      P1    
ATOM    315  CB  ALA P  20     -12.454  -8.382   7.559  0.00  0.00      P1    
ATOM    316  HB1 ALA P  20     -11.576  -9.030   7.770  0.00  0.00      P1    
ATOM    317  HB2 ALA P  20     -12.553  -8.279   6.457  0.00  0.00      P1    
ATOM    318  HB3 ALA P  20     -12.191  -7.367   7.926  0.00  0.00      P1    
ATOM    319  C   ALA P  20     -13.421  -9.382   9.727  0.00  0.00      P1    
ATOM    320  O   ALA P  20     -13.426 -10.611   9.913  0.00  0.00      P1    
ATOM    321  N   VAL P  21     -13.266  -8.473  10.719  0.00  0.00      P1    
ATOM    322  HN  VAL P  21     -13.263  -7.504  10.485  0.00  0.00      P1    
ATOM    323  CA  VAL P  21     -13.275  -8.996  12.098  0.00  0.00      P1    
ATOM    324  HA  VAL P  21     -12.610  -9.842  12.195  0.00  0.00      P1    
ATOM    325  CB  VAL P  21     -12.751  -8.070  13.181  0.00  0.00      P1    
ATOM    326  HB  VAL P  21     -12.837  -8.593  14.158  0.00  0.00      P1    
ATOM    327  CG1 VAL P  21     -11.305  -7.652  13.109  0.00  0.00      P1    
ATOM    328 HG11 VAL P  21     -11.140  -7.021  12.210  0.00  0.00      P1    
ATOM    329 HG12 VAL P  21     -10.886  -7.143  14.003  0.00  0.00      P1    
ATOM    330 HG13 VAL P  21     -10.697  -8.581  13.151  0.00  0.00      P1    
ATOM    331  CG2 VAL P  21     -13.608  -6.791  13.431  0.00  0.00      P1    
ATOM    332 HG21 VAL P  21     -13.576  -6.272  12.449  0.00  0.00      P1    
ATOM    333 HG22 VAL P  21     -14.674  -7.056  13.598  0.00  0.00      P1    
ATOM    334 HG23 VAL P  21     -13.092  -6.050  14.078  0.00  0.00      P1    
ATOM    335  C   VAL P  21     -14.630  -9.656  12.529  0.00  0.00      P1    
ATOM    336  O   VAL P  21     -14.568 -10.725  13.178  0.00  0.00      P1    
ATOM    337  N   VAL P  22     -15.852  -9.184  12.181  0.00  0.00      P1    
ATOM    338  HN  VAL P  22     -15.914  -8.374  11.602  0.00  0.00      P1    
ATOM    339  CA  VAL P  22     -17.110  -9.858  12.551  0.00  0.00      P1    
ATOM    340  HA  VAL P  22     -17.097  -9.953  13.627  0.00  0.00      P1    
ATOM    341  CB  VAL P  22     -18.414  -9.094  12.206  0.00  0.00      P1    
ATOM    342  HB  VAL P  22     -18.360  -7.991  12.085  0.00  0.00      P1    
ATOM    343  CG1 VAL P  22     -19.071  -9.638  10.923  0.00  0.00      P1    
ATOM    344 HG11 VAL P  22     -19.823  -8.897  10.575  0.00  0.00      P1    
ATOM    345 HG12 VAL P  22     -18.347  -9.566  10.083  0.00  0.00      P1    
ATOM    346 HG13 VAL P  22     -19.504 -10.660  10.951  0.00  0.00      P1    
ATOM    347  CG2 VAL P  22     -19.501  -9.221  13.330  0.00  0.00      P1    
ATOM    348 HG21 VAL P  22     -19.143  -8.778  14.283  0.00  0.00      P1    
ATOM    349 HG22 VAL P  22     -20.471  -8.716  13.134  0.00  0.00      P1    
ATOM    350 HG23 VAL P  22     -19.831 -10.266  13.512  0.00  0.00      P1    
ATOM    351  C   VAL P  22     -17.109 -11.254  12.028  0.00  0.00      P1    
ATOM    352  O   VAL P  22     -17.459 -12.212  12.689  0.00  0.00      P1    
ATOM    353  N   ILE P  23     -16.658 -11.433  10.790  0.00  0.00      P1    
ATOM    354  HN  ILE P  23     -16.526 -10.700  10.127  0.00  0.00      P1    
ATOM    355  CA  ILE P  23     -16.703 -12.834  10.197  0.00  0.00      P1    
ATOM    356  HA  ILE P  23     -17.595 -13.326  10.554  0.00  0.00      P1    
ATOM    357  CB  ILE P  23     -16.785 -12.883   8.619  0.00  0.00      P1    
ATOM    358  HB  ILE P  23     -15.983 -12.179   8.313  0.00  0.00      P1    
ATOM    359  CG2 ILE P  23     -16.668 -14.311   8.074  0.00  0.00      P1    
ATOM    360 HG21 ILE P  23     -16.837 -14.371   6.977  0.00  0.00      P1    
ATOM    361 HG22 ILE P  23     -15.667 -14.646   8.420  0.00  0.00      P1    
ATOM    362 HG23 ILE P  23     -17.447 -14.922   8.579  0.00  0.00      P1    
ATOM    363  CG1 ILE P  23     -18.233 -12.287   8.144  0.00  0.00      P1    
ATOM    364 HG11 ILE P  23     -19.044 -13.036   8.270  0.00  0.00      P1    
ATOM    365 HG12 ILE P  23     -18.360 -11.355   8.735  0.00  0.00      P1    
ATOM    366  CD  ILE P  23     -18.215 -11.841   6.704  0.00  0.00      P1    
ATOM    367  HD1 ILE P  23     -17.901 -12.647   6.007  0.00  0.00      P1    
ATOM    368  HD2 ILE P  23     -19.191 -11.509   6.290  0.00  0.00      P1    
ATOM    369  HD3 ILE P  23     -17.566 -10.953   6.544  0.00  0.00      P1    
ATOM    370  C   ILE P  23     -15.559 -13.687  10.716  0.00  0.00      P1    
ATOM    371  O   ILE P  23     -15.637 -14.881  10.992  0.00  0.00      P1    
ATOM    372  N   GLY P  24     -14.298 -13.085  10.856  0.00  0.00      P1    
ATOM    373  HN  GLY P  24     -14.350 -12.124  10.595  0.00  0.00      P1    
ATOM    374  CA  GLY P  24     -12.960 -13.660  11.287  0.00  0.00      P1    
ATOM    375  HA1 GLY P  24     -12.224 -12.879  11.164  0.00  0.00      P1    
ATOM    376  HA2 GLY P  24     -12.721 -14.547  10.720  0.00  0.00      P1    
ATOM    377  C   GLY P  24     -13.038 -14.142  12.739  0.00  0.00      P1    
ATOM    378  O   GLY P  24     -12.831 -15.372  13.028  0.00  0.00      P1    
ATOM    379  N   THR P  25     -13.535 -13.313  13.611  0.00  0.00      P1    
ATOM    380  HN  THR P  25     -13.678 -12.368  13.326  0.00  0.00      P1    
ATOM    381  CA  THR P  25     -13.805 -13.766  14.953  0.00  0.00      P1    
ATOM    382  HA  THR P  25     -12.919 -14.278  15.298  0.00  0.00      P1    
ATOM    383  CB  THR P  25     -14.108 -12.674  15.963  0.00  0.00      P1    
ATOM    384  HB  THR P  25     -14.404 -13.004  16.981  0.00  0.00      P1    
ATOM    385  OG1 THR P  25     -15.165 -11.809  15.549  0.00  0.00      P1    
ATOM    386  HG1 THR P  25     -15.013 -11.517  14.647  0.00  0.00      P1    
ATOM    387  CG2 THR P  25     -12.886 -11.778  16.223  0.00  0.00      P1    
ATOM    388 HG21 THR P  25     -12.078 -12.436  16.608  0.00  0.00      P1    
ATOM    389 HG22 THR P  25     -12.658 -11.234  15.281  0.00  0.00      P1    
ATOM    390 HG23 THR P  25     -13.116 -11.036  17.016  0.00  0.00      P1    
ATOM    391  C   THR P  25     -14.848 -14.950  15.074  0.00  0.00      P1    
ATOM    392  O   THR P  25     -14.658 -15.869  15.922  0.00  0.00      P1    
ATOM    393  N   ALA P  26     -15.937 -14.990  14.284  0.00  0.00      P1    
ATOM    394  HN  ALA P  26     -16.173 -14.239  13.672  0.00  0.00      P1    
ATOM    395  CA  ALA P  26     -16.796 -16.147  14.137  0.00  0.00      P1    
ATOM    396  HA  ALA P  26     -17.107 -16.312  15.157  0.00  0.00      P1    
ATOM    397  CB  ALA P  26     -18.065 -15.826  13.239  0.00  0.00      P1    
ATOM    398  HB1 ALA P  26     -17.929 -15.812  12.136  0.00  0.00      P1    
ATOM    399  HB2 ALA P  26     -18.783 -16.634  13.497  0.00  0.00      P1    
ATOM    400  HB3 ALA P  26     -18.403 -14.807  13.524  0.00  0.00      P1    
ATOM    401  C   ALA P  26     -16.148 -17.416  13.594  0.00  0.00      P1    
ATOM    402  O   ALA P  26     -16.242 -18.539  14.140  0.00  0.00      P1    
ATOM    403  N   PHE P  27     -15.426 -17.380  12.503  0.00  0.00      P1    
ATOM    404  HN  PHE P  27     -15.390 -16.529  11.983  0.00  0.00      P1    
ATOM    405  CA  PHE P  27     -14.596 -18.372  11.872  0.00  0.00      P1    
ATOM    406  HA  PHE P  27     -15.257 -19.208  11.700  0.00  0.00      P1    
ATOM    407  CB  PHE P  27     -13.900 -17.831  10.567  0.00  0.00      P1    
ATOM    408  HB1 PHE P  27     -14.749 -17.796   9.850  0.00  0.00      P1    
ATOM    409  HB2 PHE P  27     -13.423 -16.853  10.791  0.00  0.00      P1    
ATOM    410  CG  PHE P  27     -12.815 -18.684   9.938  0.00  0.00      P1    
ATOM    411  CD1 PHE P  27     -11.650 -18.114   9.407  0.00  0.00      P1    
ATOM    412  HD1 PHE P  27     -11.594 -17.037   9.450  0.00  0.00      P1    
ATOM    413  CE1 PHE P  27     -10.694 -18.858   8.762  0.00  0.00      P1    
ATOM    414  HE1 PHE P  27      -9.784 -18.447   8.352  0.00  0.00      P1    
ATOM    415  CZ  PHE P  27     -10.898 -20.214   8.731  0.00  0.00      P1    
ATOM    416  HZ  PHE P  27     -10.182 -20.895   8.295  0.00  0.00      P1    
ATOM    417  CD2 PHE P  27     -13.072 -20.057   9.704  0.00  0.00      P1    
ATOM    418  HD2 PHE P  27     -13.924 -20.453  10.236  0.00  0.00      P1    
ATOM    419  CE2 PHE P  27     -11.954 -20.791   9.343  0.00  0.00      P1    
ATOM    420  HE2 PHE P  27     -12.008 -21.870   9.322  0.00  0.00      P1    
ATOM    421  C   PHE P  27     -13.533 -18.945  12.793  0.00  0.00      P1    
ATOM    422  O   PHE P  27     -13.200 -20.160  12.781  0.00  0.00      P1    
ATOM    423  N   THR P  28     -12.787 -18.050  13.564  0.00  0.00      P1    
ATOM    424  HN  THR P  28     -13.000 -17.094  13.376  0.00  0.00      P1    
ATOM    425  CA  THR P  28     -11.784 -18.433  14.652  0.00  0.00      P1    
ATOM    426  HA  THR P  28     -11.086 -19.128  14.209  0.00  0.00      P1    
ATOM    427  CB  THR P  28     -10.818 -17.345  15.109  0.00  0.00      P1    
ATOM    428  HB  THR P  28     -10.390 -17.554  16.113  0.00  0.00      P1    
ATOM    429  OG1 THR P  28     -11.518 -16.122  15.268  0.00  0.00      P1    
ATOM    430  HG1 THR P  28     -11.530 -15.792  14.367  0.00  0.00      P1    
ATOM    431  CG2 THR P  28      -9.606 -17.206  14.209  0.00  0.00      P1    
ATOM    432 HG21 THR P  28      -9.888 -17.117  13.138  0.00  0.00      P1    
ATOM    433 HG22 THR P  28      -8.998 -16.283  14.311  0.00  0.00      P1    
ATOM    434 HG23 THR P  28      -9.106 -18.187  14.361  0.00  0.00      P1    
ATOM    435  C   THR P  28     -12.407 -19.115  15.799  0.00  0.00      P1    
ATOM    436  O   THR P  28     -11.892 -20.091  16.338  0.00  0.00      P1    
ATOM    437  N   ALA P  29     -13.578 -18.636  16.273  0.00  0.00      P1    
ATOM    438  HN  ALA P  29     -13.980 -17.777  15.966  0.00  0.00      P1    
ATOM    439  CA  ALA P  29     -14.370 -19.327  17.288  0.00  0.00      P1    
ATOM    440  HA  ALA P  29     -13.776 -19.395  18.188  0.00  0.00      P1    
ATOM    441  CB  ALA P  29     -15.545 -18.428  17.605  0.00  0.00      P1    
ATOM    442  HB1 ALA P  29     -16.338 -19.078  18.035  0.00  0.00      P1    
ATOM    443  HB2 ALA P  29     -15.259 -17.612  18.303  0.00  0.00      P1    
ATOM    444  HB3 ALA P  29     -16.070 -17.999  16.725  0.00  0.00      P1    
ATOM    445  C   ALA P  29     -14.800 -20.724  16.896  0.00  0.00      P1    
ATOM    446  O   ALA P  29     -14.857 -21.681  17.716  0.00  0.00      P1    
ATOM    447  N   LEU P  30     -15.194 -20.904  15.613  0.00  0.00      P1    
ATOM    448  HN  LEU P  30     -15.365 -20.221  14.907  0.00  0.00      P1    
ATOM    449  CA  LEU P  30     -15.462 -22.213  15.077  0.00  0.00      P1    
ATOM    450  HA  LEU P  30     -16.162 -22.797  15.656  0.00  0.00      P1    
ATOM    451  CB  LEU P  30     -16.117 -22.094  13.642  0.00  0.00      P1    
ATOM    452  HB1 LEU P  30     -15.447 -21.443  13.041  0.00  0.00      P1    
ATOM    453  HB2 LEU P  30     -16.086 -23.144  13.281  0.00  0.00      P1    
ATOM    454  CG  LEU P  30     -17.584 -21.516  13.628  0.00  0.00      P1    
ATOM    455  HG  LEU P  30     -17.457 -20.472  13.987  0.00  0.00      P1    
ATOM    456  CD1 LEU P  30     -18.138 -21.503  12.128  0.00  0.00      P1    
ATOM    457 HD11 LEU P  30     -17.542 -20.887  11.421  0.00  0.00      P1    
ATOM    458 HD12 LEU P  30     -18.012 -22.547  11.769  0.00  0.00      P1    
ATOM    459 HD13 LEU P  30     -19.192 -21.157  12.062  0.00  0.00      P1    
ATOM    460  CD2 LEU P  30     -18.500 -22.269  14.545  0.00  0.00      P1    
ATOM    461 HD21 LEU P  30     -18.368 -21.990  15.612  0.00  0.00      P1    
ATOM    462 HD22 LEU P  30     -19.561 -22.013  14.338  0.00  0.00      P1    
ATOM    463 HD23 LEU P  30     -18.437 -23.375  14.465  0.00  0.00      P1    
ATOM    464  C   LEU P  30     -14.251 -23.138  15.041  0.00  0.00      P1    
ATOM    465  O   LEU P  30     -14.353 -24.311  15.426  0.00  0.00      P1    
ATOM    466  N   VAL P  31     -13.072 -22.682  14.597  0.00  0.00      P1    
ATOM    467  HN  VAL P  31     -12.988 -21.772  14.198  0.00  0.00      P1    
ATOM    468  CA  VAL P  31     -11.800 -23.464  14.526  0.00  0.00      P1    
ATOM    469  HA  VAL P  31     -12.023 -24.321  13.909  0.00  0.00      P1    
ATOM    470  CB  VAL P  31     -10.770 -22.672  13.826  0.00  0.00      P1    
ATOM    471  HB  VAL P  31     -11.024 -21.603  13.990  0.00  0.00      P1    
ATOM    472  CG1 VAL P  31      -9.336 -22.986  14.169  0.00  0.00      P1    
ATOM    473 HG11 VAL P  31      -9.191 -23.021  15.270  0.00  0.00      P1    
ATOM    474 HG12 VAL P  31      -9.125 -23.989  13.741  0.00  0.00      P1    
ATOM    475 HG13 VAL P  31      -8.602 -22.264  13.751  0.00  0.00      P1    
ATOM    476  CG2 VAL P  31     -10.958 -22.937  12.337  0.00  0.00      P1    
ATOM    477 HG21 VAL P  31     -10.766 -24.011  12.128  0.00  0.00      P1    
ATOM    478 HG22 VAL P  31     -12.019 -22.735  12.078  0.00  0.00      P1    
ATOM    479 HG23 VAL P  31     -10.265 -22.255  11.801  0.00  0.00      P1    
ATOM    480  C   VAL P  31     -11.338 -23.942  15.845  0.00  0.00      P1    
ATOM    481  O   VAL P  31     -10.923 -25.097  16.024  0.00  0.00      P1    
ATOM    482  N   THR P  32     -11.476 -23.032  16.909  0.00  0.00      P1    
ATOM    483  HN  THR P  32     -11.989 -22.196  16.727  0.00  0.00      P1    
ATOM    484  CA  THR P  32     -11.200 -23.357  18.261  0.00  0.00      P1    
ATOM    485  HA  THR P  32     -10.160 -23.647  18.234  0.00  0.00      P1    
ATOM    486  CB  THR P  32     -11.328 -22.147  19.190  0.00  0.00      P1    
ATOM    487  HB  THR P  32     -12.392 -21.835  19.257  0.00  0.00      P1    
ATOM    488  OG1 THR P  32     -10.467 -21.116  18.705  0.00  0.00      P1    
ATOM    489  HG1 THR P  32     -10.866 -20.830  17.879  0.00  0.00      P1    
ATOM    490  CG2 THR P  32     -10.760 -22.540  20.617  0.00  0.00      P1    
ATOM    491 HG21 THR P  32     -10.752 -21.717  21.364  0.00  0.00      P1    
ATOM    492 HG22 THR P  32     -11.284 -23.374  21.131  0.00  0.00      P1    
ATOM    493 HG23 THR P  32      -9.767 -22.983  20.388  0.00  0.00      P1    
ATOM    494  C   THR P  32     -12.119 -24.495  18.806  0.00  0.00      P1    
ATOM    495  O   THR P  32     -11.619 -25.417  19.387  0.00  0.00      P1    
ATOM    496  N   LYS P  33     -13.438 -24.435  18.429  0.00  0.00      P1    
ATOM    497  HN  LYS P  33     -13.795 -23.717  17.836  0.00  0.00      P1    
ATOM    498  CA  LYS P  33     -14.418 -25.467  18.924  0.00  0.00      P1    
ATOM    499  HA  LYS P  33     -14.292 -25.633  19.984  0.00  0.00      P1    
ATOM    500  CB  LYS P  33     -15.863 -25.016  18.591  0.00  0.00      P1    
ATOM    501  HB1 LYS P  33     -16.054 -23.986  18.961  0.00  0.00      P1    
ATOM    502  HB2 LYS P  33     -15.864 -24.879  17.489  0.00  0.00      P1    
ATOM    503  CG  LYS P  33     -16.935 -26.011  19.063  0.00  0.00      P1    
ATOM    504  HG1 LYS P  33     -17.952 -25.641  18.813  0.00  0.00      P1    
ATOM    505  HG2 LYS P  33     -16.870 -27.046  18.665  0.00  0.00      P1    
ATOM    506  CD  LYS P  33     -16.902 -26.234  20.557  0.00  0.00      P1    
ATOM    507  HD1 LYS P  33     -15.888 -26.576  20.857  0.00  0.00      P1    
ATOM    508  HD2 LYS P  33     -17.009 -25.244  21.050  0.00  0.00      P1    
ATOM    509  CE  LYS P  33     -17.828 -27.343  21.055  0.00  0.00      P1    
ATOM    510  HE1 LYS P  33     -18.800 -27.277  20.521  0.00  0.00      P1    
ATOM    511  HE2 LYS P  33     -17.377 -28.357  21.010  0.00  0.00      P1    
ATOM    512  NZ  LYS P  33     -18.100 -27.066  22.524  0.00  0.00      P1    
ATOM    513  HZ1 LYS P  33     -18.973 -27.601  22.705  0.00  0.00      P1    
ATOM    514  HZ2 LYS P  33     -17.347 -27.444  23.134  0.00  0.00      P1    
ATOM    515  HZ3 LYS P  33     -18.307 -26.106  22.864  0.00  0.00      P1    
ATOM    516  C   LYS P  33     -14.054 -26.852  18.310  0.00  0.00      P1    
ATOM    517  O   LYS P  33     -14.062 -27.789  19.110  0.00  0.00      P1    
ATOM    518  N   PHE P  34     -13.691 -26.968  17.047  0.00  0.00      P1    
ATOM    519  HN  PHE P  34     -13.731 -26.178  16.441  0.00  0.00      P1    
ATOM    520  CA  PHE P  34     -13.019 -28.110  16.453  0.00  0.00      P1    
ATOM    521  HA  PHE P  34     -13.663 -28.945  16.682  0.00  0.00      P1    
ATOM    522  CB  PHE P  34     -12.942 -27.841  14.900  0.00  0.00      P1    
ATOM    523  HB1 PHE P  34     -13.864 -28.239  14.425  0.00  0.00      P1    
ATOM    524  HB2 PHE P  34     -13.041 -26.759  14.668  0.00  0.00      P1    
ATOM    525  CG  PHE P  34     -11.802 -28.468  14.116  0.00  0.00      P1    
ATOM    526  CD1 PHE P  34     -10.675 -27.805  13.748  0.00  0.00      P1    
ATOM    527  HD1 PHE P  34     -10.598 -26.796  14.127  0.00  0.00      P1    
ATOM    528  CE1 PHE P  34      -9.644 -28.426  12.973  0.00  0.00      P1    
ATOM    529  HE1 PHE P  34      -8.848 -27.838  12.542  0.00  0.00      P1    
ATOM    530  CZ  PHE P  34      -9.837 -29.765  12.640  0.00  0.00      P1    
ATOM    531  HZ  PHE P  34      -9.179 -30.260  11.941  0.00  0.00      P1    
ATOM    532  CD2 PHE P  34     -11.930 -29.840  13.746  0.00  0.00      P1    
ATOM    533  HD2 PHE P  34     -12.793 -30.404  14.067  0.00  0.00      P1    
ATOM    534  CE2 PHE P  34     -10.974 -30.472  13.145  0.00  0.00      P1    
ATOM    535  HE2 PHE P  34     -11.175 -31.495  12.865  0.00  0.00      P1    
ATOM    536  C   PHE P  34     -11.690 -28.492  17.054  0.00  0.00      P1    
ATOM    537  O   PHE P  34     -11.457 -29.628  17.355  0.00  0.00      P1    
ATOM    538  N   THR P  35     -10.802 -27.568  17.316  0.00  0.00      P1    
ATOM    539  HN  THR P  35     -11.075 -26.626  17.138  0.00  0.00      P1    
ATOM    540  CA  THR P  35      -9.566 -27.810  18.003  0.00  0.00      P1    
ATOM    541  HA  THR P  35      -9.016 -28.583  17.486  0.00  0.00      P1    
ATOM    542  CB  THR P  35      -8.643 -26.642  17.965  0.00  0.00      P1    
ATOM    543  HB  THR P  35      -8.963 -25.802  18.617  0.00  0.00      P1    
ATOM    544  OG1 THR P  35      -8.575 -26.144  16.653  0.00  0.00      P1    
ATOM    545  HG1 THR P  35      -9.501 -25.996  16.446  0.00  0.00      P1    
ATOM    546  CG2 THR P  35      -7.181 -27.068  18.334  0.00  0.00      P1    
ATOM    547 HG21 THR P  35      -7.078 -27.539  19.335  0.00  0.00      P1    
ATOM    548 HG22 THR P  35      -6.971 -27.845  17.568  0.00  0.00      P1    
ATOM    549 HG23 THR P  35      -6.492 -26.200  18.265  0.00  0.00      P1    
ATOM    550  C   THR P  35      -9.590 -28.280  19.446  0.00  0.00      P1    
ATOM    551  O   THR P  35      -9.065 -29.312  19.774  0.00  0.00      P1    
ATOM    552  N   ASP P  36     -10.312 -27.539  20.310  0.00  0.00      P1    
ATOM    553  HN  ASP P  36     -10.780 -26.704  20.031  0.00  0.00      P1    
ATOM    554  CA  ASP P  36     -10.535 -27.981  21.660  0.00  0.00      P1    
ATOM    555  HA  ASP P  36      -9.558 -28.172  22.077  0.00  0.00      P1    
ATOM    556  CB  ASP P  36     -11.381 -26.913  22.397  0.00  0.00      P1    
ATOM    557  HB1 ASP P  36     -12.314 -26.601  21.881  0.00  0.00      P1    
ATOM    558  HB2 ASP P  36     -11.866 -27.333  23.304  0.00  0.00      P1    
ATOM    559  CG  ASP P  36     -10.622 -25.645  22.784  0.00  0.00      P1    
ATOM    560  OD1 ASP P  36     -11.290 -24.749  23.412  0.00  0.00      P1    
ATOM    561  OD2 ASP P  36      -9.398 -25.571  22.564  0.00  0.00      P1    
ATOM    562  C   ASP P  36     -11.272 -29.264  21.824  0.00  0.00      P1    
ATOM    563  O   ASP P  36     -10.823 -30.119  22.516  0.00  0.00      P1    
ATOM    564  N   SER P  37     -12.386 -29.454  21.053  0.00  0.00      P1    
ATOM    565  HN  SER P  37     -12.714 -28.778  20.397  0.00  0.00      P1    
ATOM    566  CA  SER P  37     -13.155 -30.719  21.239  0.00  0.00      P1    
ATOM    567  HA  SER P  37     -13.135 -30.959  22.292  0.00  0.00      P1    
ATOM    568  CB  SER P  37     -14.685 -30.536  20.856  0.00  0.00      P1    
ATOM    569  HB1 SER P  37     -15.126 -31.551  20.949  0.00  0.00      P1    
ATOM    570  HB2 SER P  37     -15.232 -29.782  21.462  0.00  0.00      P1    
ATOM    571  OG  SER P  37     -14.857 -30.225  19.507  0.00  0.00      P1    
ATOM    572  HG1 SER P  37     -14.655 -29.295  19.383  0.00  0.00      P1    
ATOM    573  C   SER P  37     -12.663 -31.958  20.603  0.00  0.00      P1    
ATOM    574  O   SER P  37     -12.781 -33.044  21.247  0.00  0.00      P1    
ATOM    575  N   ILE P  38     -11.990 -31.876  19.392  0.00  0.00      P1    
ATOM    576  HN  ILE P  38     -11.876 -30.997  18.935  0.00  0.00      P1    
ATOM    577  CA  ILE P  38     -11.695 -33.106  18.614  0.00  0.00      P1    
ATOM    578  HA  ILE P  38     -12.301 -33.865  19.086  0.00  0.00      P1    
ATOM    579  CB  ILE P  38     -12.042 -32.891  17.176  0.00  0.00      P1    
ATOM    580  HB  ILE P  38     -11.357 -32.172  16.679  0.00  0.00      P1    
ATOM    581  CG2 ILE P  38     -12.178 -34.205  16.372  0.00  0.00      P1    
ATOM    582 HG21 ILE P  38     -12.867 -34.837  16.972  0.00  0.00      P1    
ATOM    583 HG22 ILE P  38     -12.546 -33.800  15.405  0.00  0.00      P1    
ATOM    584 HG23 ILE P  38     -11.225 -34.774  16.338  0.00  0.00      P1    
ATOM    585  CG1 ILE P  38     -13.469 -32.197  17.048  0.00  0.00      P1    
ATOM    586 HG11 ILE P  38     -13.478 -31.217  17.571  0.00  0.00      P1    
ATOM    587 HG12 ILE P  38     -13.683 -31.992  15.977  0.00  0.00      P1    
ATOM    588  CD  ILE P  38     -14.639 -32.993  17.568  0.00  0.00      P1    
ATOM    589  HD1 ILE P  38     -14.436 -33.354  18.598  0.00  0.00      P1    
ATOM    590  HD2 ILE P  38     -15.618 -32.467  17.577  0.00  0.00      P1    
ATOM    591  HD3 ILE P  38     -14.802 -33.889  16.931  0.00  0.00      P1    
ATOM    592  C   ILE P  38     -10.273 -33.325  18.667  0.00  0.00      P1    
ATOM    593  O   ILE P  38      -9.802 -34.450  18.902  0.00  0.00      P1    
ATOM    594  N   ILE P  39      -9.454 -32.334  18.388  0.00  0.00      P1    
ATOM    595  HN  ILE P  39      -9.924 -31.521  18.053  0.00  0.00      P1    
ATOM    596  CA  ILE P  39      -8.083 -32.454  18.026  0.00  0.00      P1    
ATOM    597  HA  ILE P  39      -7.867 -33.436  17.632  0.00  0.00      P1    
ATOM    598  CB  ILE P  39      -7.590 -31.369  17.020  0.00  0.00      P1    
ATOM    599  HB  ILE P  39      -7.840 -30.415  17.532  0.00  0.00      P1    
ATOM    600  CG2 ILE P  39      -6.050 -31.351  16.782  0.00  0.00      P1    
ATOM    601 HG21 ILE P  39      -5.638 -32.224  16.232  0.00  0.00      P1    
ATOM    602 HG22 ILE P  39      -5.893 -30.424  16.190  0.00  0.00      P1    
ATOM    603 HG23 ILE P  39      -5.416 -31.276  17.691  0.00  0.00      P1    
ATOM    604  CG1 ILE P  39      -8.490 -31.459  15.757  0.00  0.00      P1    
ATOM    605 HG11 ILE P  39      -9.509 -31.090  16.004  0.00  0.00      P1    
ATOM    606 HG12 ILE P  39      -7.889 -30.795  15.099  0.00  0.00      P1    
ATOM    607  CD  ILE P  39      -8.566 -32.775  15.000  0.00  0.00      P1    
ATOM    608  HD1 ILE P  39      -9.423 -33.384  15.358  0.00  0.00      P1    
ATOM    609  HD2 ILE P  39      -8.771 -32.668  13.913  0.00  0.00      P1    
ATOM    610  HD3 ILE P  39      -7.647 -33.332  15.280  0.00  0.00      P1    
ATOM    611  C   ILE P  39      -7.089 -32.427  19.138  0.00  0.00      P1    
ATOM    612  O   ILE P  39      -6.273 -33.309  19.273  0.00  0.00      P1    
ATOM    613  N   THR P  40      -7.294 -31.529  20.073  0.00  0.00      P1    
ATOM    614  HN  THR P  40      -7.948 -30.789  19.938  0.00  0.00      P1    
ATOM    615  CA  THR P  40      -6.621 -31.484  21.343  0.00  0.00      P1    
ATOM    616  HA  THR P  40      -5.600 -31.164  21.199  0.00  0.00      P1    
ATOM    617  CB  THR P  40      -7.031 -30.457  22.374  0.00  0.00      P1    
ATOM    618  HB  THR P  40      -7.915 -30.631  23.024  0.00  0.00      P1    
ATOM    619  OG1 THR P  40      -7.204 -29.212  21.728  0.00  0.00      P1    
ATOM    620  HG1 THR P  40      -8.018 -29.289  21.225  0.00  0.00      P1    
ATOM    621  CG2 THR P  40      -5.829 -30.325  23.280  0.00  0.00      P1    
ATOM    622 HG21 THR P  40      -5.460 -31.212  23.838  0.00  0.00      P1    
ATOM    623 HG22 THR P  40      -4.989 -29.821  22.756  0.00  0.00      P1    
ATOM    624 HG23 THR P  40      -6.076 -29.461  23.933  0.00  0.00      P1    
ATOM    625  C   THR P  40      -6.650 -32.815  22.056  0.00  0.00      P1    
ATOM    626  O   THR P  40      -5.561 -33.269  22.498  0.00  0.00      P1    
ATOM    627  N   PRO P  41      -7.679 -33.591  22.180  0.00  0.00      P1    
ATOM    628  CD  PRO P  41      -9.072 -33.077  22.203  0.00  0.00      P1    
ATOM    629  HD1 PRO P  41      -9.350 -32.699  21.196  0.00  0.00      P1    
ATOM    630  HD2 PRO P  41      -9.165 -32.253  22.942  0.00  0.00      P1    
ATOM    631  CA  PRO P  41      -7.585 -34.903  22.881  0.00  0.00      P1    
ATOM    632  HA  PRO P  41      -7.117 -34.707  23.834  0.00  0.00      P1    
ATOM    633  CB  PRO P  41      -9.058 -35.428  22.975  0.00  0.00      P1    
ATOM    634  HB1 PRO P  41      -9.157 -35.750  24.034  0.00  0.00      P1    
ATOM    635  HB2 PRO P  41      -9.122 -36.271  22.254  0.00  0.00      P1    
ATOM    636  CG  PRO P  41      -9.967 -34.234  22.612  0.00  0.00      P1    
ATOM    637  HG1 PRO P  41     -10.466 -33.796  23.502  0.00  0.00      P1    
ATOM    638  HG2 PRO P  41     -10.652 -34.522  21.786  0.00  0.00      P1    
ATOM    639  C   PRO P  41      -6.690 -35.964  22.229  0.00  0.00      P1    
ATOM    640  O   PRO P  41      -6.076 -36.747  22.924  0.00  0.00      P1    
ATOM    641  N   LEU P  42      -6.576 -35.968  20.869  0.00  0.00      P1    
ATOM    642  HN  LEU P  42      -7.043 -35.244  20.368  0.00  0.00      P1    
ATOM    643  CA  LEU P  42      -5.717 -36.755  20.029  0.00  0.00      P1    
ATOM    644  HA  LEU P  42      -5.728 -37.816  20.231  0.00  0.00      P1    
ATOM    645  CB  LEU P  42      -5.831 -36.544  18.465  0.00  0.00      P1    
ATOM    646  HB1 LEU P  42      -5.776 -35.440  18.348  0.00  0.00      P1    
ATOM    647  HB2 LEU P  42      -5.132 -37.177  17.878  0.00  0.00      P1    
ATOM    648  CG  LEU P  42      -7.194 -36.968  17.861  0.00  0.00      P1    
ATOM    649  HG  LEU P  42      -7.974 -36.715  18.610  0.00  0.00      P1    
ATOM    650  CD1 LEU P  42      -7.322 -36.274  16.540  0.00  0.00      P1    
ATOM    651 HD11 LEU P  42      -7.298 -35.176  16.712  0.00  0.00      P1    
ATOM    652 HD12 LEU P  42      -6.398 -36.545  15.986  0.00  0.00      P1    
ATOM    653 HD13 LEU P  42      -8.219 -36.707  16.048  0.00  0.00      P1    
ATOM    654  CD2 LEU P  42      -7.293 -38.508  17.772  0.00  0.00      P1    
ATOM    655 HD21 LEU P  42      -6.387 -38.937  17.293  0.00  0.00      P1    
ATOM    656 HD22 LEU P  42      -7.418 -38.977  18.771  0.00  0.00      P1    
ATOM    657 HD23 LEU P  42      -8.139 -38.710  17.081  0.00  0.00      P1    
ATOM    658  C   LEU P  42      -4.282 -36.395  20.437  0.00  0.00      P1    
ATOM    659  O   LEU P  42      -3.478 -37.325  20.602  0.00  0.00      P1    
ATOM    660  N   ILE P  43      -4.014 -35.080  20.631  0.00  0.00      P1    
ATOM    661  HN  ILE P  43      -4.726 -34.383  20.677  0.00  0.00      P1    
ATOM    662  CA  ILE P  43      -2.711 -34.684  21.095  0.00  0.00      P1    
ATOM    663  HA  ILE P  43      -1.941 -35.078  20.448  0.00  0.00      P1    
ATOM    664  CB  ILE P  43      -2.608 -33.182  21.032  0.00  0.00      P1    
ATOM    665  HB  ILE P  43      -3.271 -32.774  21.825  0.00  0.00      P1    
ATOM    666  CG2 ILE P  43      -1.085 -32.823  21.345  0.00  0.00      P1    
ATOM    667 HG21 ILE P  43      -0.470 -33.330  20.571  0.00  0.00      P1    
ATOM    668 HG22 ILE P  43      -0.853 -31.737  21.360  0.00  0.00      P1    
ATOM    669 HG23 ILE P  43      -0.872 -33.225  22.358  0.00  0.00      P1    
ATOM    670  CG1 ILE P  43      -3.014 -32.557  19.669  0.00  0.00      P1    
ATOM    671 HG11 ILE P  43      -2.458 -32.940  18.787  0.00  0.00      P1    
ATOM    672 HG12 ILE P  43      -4.121 -32.634  19.609  0.00  0.00      P1    
ATOM    673  CD  ILE P  43      -2.941 -30.974  19.774  0.00  0.00      P1    
ATOM    674  HD1 ILE P  43      -3.475 -30.700  18.839  0.00  0.00      P1    
ATOM    675  HD2 ILE P  43      -3.371 -30.581  20.720  0.00  0.00      P1    
ATOM    676  HD3 ILE P  43      -1.932 -30.512  19.720  0.00  0.00      P1    
ATOM    677  C   ILE P  43      -2.386 -35.137  22.530  0.00  0.00      P1    
ATOM    678  O   ILE P  43      -1.236 -35.603  22.814  0.00  0.00      P1    
ATOM    679  N   ASN P  44      -3.403 -35.259  23.484  0.00  0.00      P1    
ATOM    680  HN  ASN P  44      -4.236 -34.785  23.211  0.00  0.00      P1    
ATOM    681  CA  ASN P  44      -3.182 -35.636  24.853  0.00  0.00      P1    
ATOM    682  HA  ASN P  44      -2.211 -35.325  25.210  0.00  0.00      P1    
ATOM    683  CB  ASN P  44      -4.224 -34.883  25.828  0.00  0.00      P1    
ATOM    684  HB1 ASN P  44      -5.242 -35.323  25.751  0.00  0.00      P1    
ATOM    685  HB2 ASN P  44      -3.801 -35.115  26.829  0.00  0.00      P1    
ATOM    686  CG  ASN P  44      -4.264 -33.342  25.796  0.00  0.00      P1    
ATOM    687  OD1 ASN P  44      -3.416 -32.784  25.054  0.00  0.00      P1    
ATOM    688  ND2 ASN P  44      -5.086 -32.555  26.554  0.00  0.00      P1    
ATOM    689 HD21 ASN P  44      -4.944 -31.568  26.639  0.00  0.00      P1    
ATOM    690 HD22 ASN P  44      -5.688 -33.023  27.201  0.00  0.00      P1    
ATOM    691  C   ASN P  44      -3.319 -37.128  25.070  0.00  0.00      P1    
ATOM    692  O   ASN P  44      -3.108 -37.608  26.169  0.00  0.00      P1    
ATOM    693  N   ARG P  45      -3.602 -37.850  24.014  0.00  0.00      P1    
ATOM    694  HN  ARG P  45      -3.830 -37.380  23.165  0.00  0.00      P1    
ATOM    695  CA  ARG P  45      -3.287 -39.205  23.942  0.00  0.00      P1    
ATOM    696  HA  ARG P  45      -3.321 -39.625  24.937  0.00  0.00      P1    
ATOM    697  CB  ARG P  45      -4.375 -39.985  23.122  0.00  0.00      P1    
ATOM    698  HB1 ARG P  45      -4.325 -39.700  22.049  0.00  0.00      P1    
ATOM    699  HB2 ARG P  45      -4.125 -41.067  23.151  0.00  0.00      P1    
ATOM    700  CG  ARG P  45      -5.798 -39.874  23.744  0.00  0.00      P1    
ATOM    701  HG1 ARG P  45      -5.769 -40.525  24.644  0.00  0.00      P1    
ATOM    702  HG2 ARG P  45      -6.095 -38.869  24.112  0.00  0.00      P1    
ATOM    703  CD  ARG P  45      -6.917 -40.241  22.776  0.00  0.00      P1    
ATOM    704  HD1 ARG P  45      -6.781 -39.739  21.794  0.00  0.00      P1    
ATOM    705  HD2 ARG P  45      -6.966 -41.325  22.539  0.00  0.00      P1    
ATOM    706  NE  ARG P  45      -8.182 -39.803  23.456  0.00  0.00      P1    
ATOM    707  HE  ARG P  45      -8.261 -39.130  24.191  0.00  0.00      P1    
ATOM    708  CZ  ARG P  45      -9.410 -40.183  23.132  0.00  0.00      P1    
ATOM    709  NH1 ARG P  45      -9.704 -41.032  22.173  0.00  0.00      P1    
ATOM    710 HH11 ARG P  45     -10.638 -41.389  22.159  0.00  0.00      P1    
ATOM    711 HH12 ARG P  45      -9.028 -41.530  21.630  0.00  0.00      P1    
ATOM    712  NH2 ARG P  45     -10.338 -39.646  23.912  0.00  0.00      P1    
ATOM    713 HH21 ARG P  45     -11.263 -39.669  23.534  0.00  0.00      P1    
ATOM    714 HH22 ARG P  45     -10.081 -38.853  24.464  0.00  0.00      P1    
ATOM    715  C   ARG P  45      -1.926 -39.587  23.493  0.00  0.00      P1    
ATOM    716  O   ARG P  45      -1.674 -40.730  23.659  0.00  0.00      P1    
ATOM    717  N   ILE P  46      -1.123 -38.682  22.810  0.00  0.00      P1    
ATOM    718  HN  ILE P  46      -1.454 -37.757  22.640  0.00  0.00      P1    
ATOM    719  CA  ILE P  46       0.305 -38.848  22.501  0.00  0.00      P1    
ATOM    720  HA  ILE P  46       0.494 -39.909  22.559  0.00  0.00      P1    
ATOM    721  CB  ILE P  46       0.729 -38.198  21.238  0.00  0.00      P1    
ATOM    722  HB  ILE P  46       0.528 -37.111  21.355  0.00  0.00      P1    
ATOM    723  CG2 ILE P  46       2.216 -38.361  21.010  0.00  0.00      P1    
ATOM    724 HG21 ILE P  46       2.568 -37.924  20.050  0.00  0.00      P1    
ATOM    725 HG22 ILE P  46       2.889 -37.965  21.800  0.00  0.00      P1    
ATOM    726 HG23 ILE P  46       2.419 -39.448  20.898  0.00  0.00      P1    
ATOM    727  CG1 ILE P  46      -0.109 -38.603  20.001  0.00  0.00      P1    
ATOM    728 HG11 ILE P  46      -1.148 -38.216  20.062  0.00  0.00      P1    
ATOM    729 HG12 ILE P  46       0.301 -38.007  19.157  0.00  0.00      P1    
ATOM    730  CD  ILE P  46      -0.122 -40.098  19.745  0.00  0.00      P1    
ATOM    731  HD1 ILE P  46      -0.547 -40.667  20.599  0.00  0.00      P1    
ATOM    732  HD2 ILE P  46      -0.735 -40.220  18.827  0.00  0.00      P1    
ATOM    733  HD3 ILE P  46       0.920 -40.424  19.536  0.00  0.00      P1    
ATOM    734  C   ILE P  46       1.160 -38.299  23.656  0.00  0.00      P1    
ATOM    735  O   ILE P  46       1.785 -38.980  24.464  0.00  0.00      P1    
ATOM    736  N   GLY P  47       1.162 -37.020  23.854  0.00  0.00      P1    
ATOM    737  HN  GLY P  47       0.488 -36.598  23.253  0.00  0.00      P1    
ATOM    738  CA  GLY P  47       1.693 -36.250  25.019  0.00  0.00      P1    
ATOM    739  HA1 GLY P  47       2.076 -36.873  25.814  0.00  0.00      P1    
ATOM    740  HA2 GLY P  47       0.928 -35.575  25.372  0.00  0.00      P1    
ATOM    741  C   GLY P  47       2.830 -35.325  24.620  0.00  0.00      P1    
ATOM    742  O   GLY P  47       3.561 -35.552  23.654  0.00  0.00      P1    
ATOM    743  N   VAL P  48       3.085 -34.179  25.388  0.00  0.00      P1    
ATOM    744  HN  VAL P  48       2.553 -33.873  26.174  0.00  0.00      P1    
ATOM    745  CA  VAL P  48       3.884 -33.071  24.890  0.00  0.00      P1    
ATOM    746  HA  VAL P  48       4.544 -33.417  24.108  0.00  0.00      P1    
ATOM    747  CB  VAL P  48       3.065 -31.888  24.357  0.00  0.00      P1    
ATOM    748  HB  VAL P  48       3.683 -30.974  24.230  0.00  0.00      P1    
ATOM    749  CG1 VAL P  48       2.519 -32.350  22.974  0.00  0.00      P1    
ATOM    750 HG11 VAL P  48       1.945 -33.302  22.961  0.00  0.00      P1    
ATOM    751 HG12 VAL P  48       1.827 -31.578  22.574  0.00  0.00      P1    
ATOM    752 HG13 VAL P  48       3.330 -32.364  22.215  0.00  0.00      P1    
ATOM    753  CG2 VAL P  48       1.872 -31.586  25.227  0.00  0.00      P1    
ATOM    754 HG21 VAL P  48       2.074 -30.702  25.868  0.00  0.00      P1    
ATOM    755 HG22 VAL P  48       1.066 -31.204  24.565  0.00  0.00      P1    
ATOM    756 HG23 VAL P  48       1.420 -32.425  25.800  0.00  0.00      P1    
ATOM    757  C   VAL P  48       4.741 -32.554  26.042  0.00  0.00      P1    
ATOM    758  O   VAL P  48       5.001 -31.370  26.177  0.00  0.00      P1    
ATOM    759  N   ASN P  49       5.258 -33.469  26.879  0.00  0.00      P1    
ATOM    760  HN  ASN P  49       5.147 -34.413  26.578  0.00  0.00      P1    
ATOM    761  CA  ASN P  49       6.101 -33.244  28.039  0.00  0.00      P1    
ATOM    762  HA  ASN P  49       5.551 -32.507  28.604  0.00  0.00      P1    
ATOM    763  CB  ASN P  49       6.361 -34.552  28.828  0.00  0.00      P1    
ATOM    764  HB1 ASN P  49       6.882 -35.296  28.187  0.00  0.00      P1    
ATOM    765  HB2 ASN P  49       7.100 -34.427  29.648  0.00  0.00      P1    
ATOM    766  CG  ASN P  49       5.134 -35.191  29.428  0.00  0.00      P1    
ATOM    767  OD1 ASN P  49       4.492 -36.085  28.883  0.00  0.00      P1    
ATOM    768  ND2 ASN P  49       4.625 -34.630  30.527  0.00  0.00      P1    
ATOM    769 HD21 ASN P  49       3.878 -35.085  31.011  0.00  0.00      P1    
ATOM    770 HD22 ASN P  49       4.827 -33.688  30.794  0.00  0.00      P1    
ATOM    771  C   ASN P  49       7.470 -32.488  27.757  0.00  0.00      P1    
ATOM    772  O   ASN P  49       8.158 -32.592  26.698  0.00  0.00      P1    
ATOM    773  N   ALA P  50       7.956 -31.676  28.732  0.00  0.00      P1    
ATOM    774  HN  ALA P  50       7.560 -31.677  29.647  0.00  0.00      P1    
ATOM    775  CA  ALA P  50       9.088 -30.754  28.574  0.00  0.00      P1    
ATOM    776  HA  ALA P  50       9.619 -31.058  27.684  0.00  0.00      P1    
ATOM    777  CB  ALA P  50       8.646 -29.293  28.336  0.00  0.00      P1    
ATOM    778  HB1 ALA P  50       8.032 -29.317  27.411  0.00  0.00      P1    
ATOM    779  HB2 ALA P  50       8.039 -29.049  29.234  0.00  0.00      P1    
ATOM    780  HB3 ALA P  50       9.550 -28.712  28.054  0.00  0.00      P1    
ATOM    781  C   ALA P  50      10.043 -30.699  29.727  0.00  0.00      P1    
ATOM    782  O   ALA P  50       9.930 -29.842  30.617  0.00  0.00      P1    
ATOM    783  N   GLN P  51      11.032 -31.631  29.678  0.00  0.00      P1    
ATOM    784  HN  GLN P  51      11.001 -32.349  28.987  0.00  0.00      P1    
ATOM    785  CA  GLN P  51      12.016 -31.817  30.671  0.00  0.00      P1    
ATOM    786  HA  GLN P  51      11.412 -31.870  31.565  0.00  0.00      P1    
ATOM    787  CB  GLN P  51      12.727 -33.249  30.590  0.00  0.00      P1    
ATOM    788  HB1 GLN P  51      13.169 -33.299  29.572  0.00  0.00      P1    
ATOM    789  HB2 GLN P  51      13.598 -33.415  31.260  0.00  0.00      P1    
ATOM    790  CG  GLN P  51      11.825 -34.490  30.810  0.00  0.00      P1    
ATOM    791  HG1 GLN P  51      12.402 -35.388  30.501  0.00  0.00      P1    
ATOM    792  HG2 GLN P  51      11.574 -34.577  31.889  0.00  0.00      P1    
ATOM    793  CD  GLN P  51      10.503 -34.550  30.023  0.00  0.00      P1    
ATOM    794  OE1 GLN P  51       9.391 -34.755  30.592  0.00  0.00      P1    
ATOM    795  NE2 GLN P  51      10.519 -34.432  28.667  0.00  0.00      P1    
ATOM    796 HE21 GLN P  51       9.691 -34.581  28.126  0.00  0.00      P1    
ATOM    797 HE22 GLN P  51      11.400 -34.208  28.251  0.00  0.00      P1    
ATOM    798  C   GLN P  51      13.136 -30.760  30.697  0.00  0.00      P1    
ATOM    799  O   GLN P  51      13.929 -30.594  29.731  0.00  0.00      P1    
ATOM    800  N   SER P  52      13.169 -29.980  31.791  0.00  0.00      P1    
ATOM    801  HN  SER P  52      12.390 -30.013  32.413  0.00  0.00      P1    
ATOM    802  CA  SER P  52      14.027 -28.768  31.891  0.00  0.00      P1    
ATOM    803  HA  SER P  52      14.453 -28.542  30.924  0.00  0.00      P1    
ATOM    804  CB  SER P  52      13.119 -27.548  32.246  0.00  0.00      P1    
ATOM    805  HB1 SER P  52      12.234 -27.640  31.581  0.00  0.00      P1    
ATOM    806  HB2 SER P  52      12.814 -27.590  33.313  0.00  0.00      P1    
ATOM    807  OG  SER P  52      13.761 -26.238  31.942  0.00  0.00      P1    
ATOM    808  HG1 SER P  52      14.228 -25.921  32.719  0.00  0.00      P1    
ATOM    809  C   SER P  52      15.100 -28.955  32.915  0.00  0.00      P1    
ATOM    810  O   SER P  52      14.898 -29.653  33.901  0.00  0.00      P1    
ATOM    811  N   ASP P  53      16.189 -28.301  32.726  0.00  0.00      P1    
ATOM    812  HN  ASP P  53      16.265 -27.687  31.944  0.00  0.00      P1    
ATOM    813  CA  ASP P  53      17.343 -28.270  33.526  0.00  0.00      P1    
ATOM    814  HA  ASP P  53      17.004 -28.477  34.530  0.00  0.00      P1    
ATOM    815  CB  ASP P  53      18.349 -29.390  32.967  0.00  0.00      P1    
ATOM    816  HB1 ASP P  53      17.686 -30.281  32.975  0.00  0.00      P1    
ATOM    817  HB2 ASP P  53      18.745 -29.055  31.984  0.00  0.00      P1    
ATOM    818  CG  ASP P  53      19.577 -29.740  33.796  0.00  0.00      P1    
ATOM    819  OD1 ASP P  53      19.720 -29.306  34.985  0.00  0.00      P1    
ATOM    820  OD2 ASP P  53      20.267 -30.682  33.349  0.00  0.00      P1    
ATOM    821  C   ASP P  53      17.872 -26.805  33.524  0.00  0.00      P1    
ATOM    822  O   ASP P  53      17.345 -25.950  32.837  0.00  0.00      P1    
ATOM    823  N   VAL P  54      18.775 -26.516  34.474  0.00  0.00      P1    
ATOM    824  HN  VAL P  54      19.028 -27.179  35.174  0.00  0.00      P1    
ATOM    825  CA  VAL P  54      19.624 -25.305  34.470  0.00  0.00      P1    
ATOM    826  HA  VAL P  54      18.928 -24.480  34.460  0.00  0.00      P1    
ATOM    827  CB  VAL P  54      20.273 -25.148  35.837  0.00  0.00      P1    
ATOM    828  HB  VAL P  54      19.523 -25.089  36.654  0.00  0.00      P1    
ATOM    829  CG1 VAL P  54      21.276 -26.194  36.231  0.00  0.00      P1    
ATOM    830 HG11 VAL P  54      21.954 -26.494  35.405  0.00  0.00      P1    
ATOM    831 HG12 VAL P  54      21.866 -25.889  37.122  0.00  0.00      P1    
ATOM    832 HG13 VAL P  54      20.732 -27.106  36.555  0.00  0.00      P1    
ATOM    833  CG2 VAL P  54      21.088 -23.805  35.872  0.00  0.00      P1    
ATOM    834 HG21 VAL P  54      21.871 -23.999  35.107  0.00  0.00      P1    
ATOM    835 HG22 VAL P  54      20.561 -22.871  35.578  0.00  0.00      P1    
ATOM    836 HG23 VAL P  54      21.629 -23.651  36.830  0.00  0.00      P1    
ATOM    837  C   VAL P  54      20.513 -25.131  33.257  0.00  0.00      P1    
ATOM    838  O   VAL P  54      21.197 -26.045  32.777  0.00  0.00      P1    
ATOM    839  N   GLY P  55      20.611 -23.972  32.672  0.00  0.00      P1    
ATOM    840  HN  GLY P  55      19.975 -23.241  32.905  0.00  0.00      P1    
ATOM    841  CA  GLY P  55      21.781 -23.585  31.770  0.00  0.00      P1    
ATOM    842  HA1 GLY P  55      21.545 -23.820  30.743  0.00  0.00      P1    
ATOM    843  HA2 GLY P  55      22.628 -24.139  32.148  0.00  0.00      P1    
ATOM    844  C   GLY P  55      22.020 -22.156  31.746  0.00  0.00      P1    
ATOM    845  O   GLY P  55      21.182 -21.395  32.146  0.00  0.00      P1    
ATOM    846  N   ILE P  56      23.214 -21.797  31.265  0.00  0.00      P1    
ATOM    847  HN  ILE P  56      23.908 -22.498  31.119  0.00  0.00      P1    
ATOM    848  CA  ILE P  56      23.617 -20.470  30.939  0.00  0.00      P1    
ATOM    849  HA  ILE P  56      22.773 -19.829  31.151  0.00  0.00      P1    
ATOM    850  CB  ILE P  56      24.864 -19.961  31.779  0.00  0.00      P1    
ATOM    851  HB  ILE P  56      25.225 -18.976  31.412  0.00  0.00      P1    
ATOM    852  CG2 ILE P  56      24.501 -19.725  33.282  0.00  0.00      P1    
ATOM    853 HG21 ILE P  56      23.857 -18.832  33.433  0.00  0.00      P1    
ATOM    854 HG22 ILE P  56      24.025 -20.635  33.706  0.00  0.00      P1    
ATOM    855 HG23 ILE P  56      25.430 -19.436  33.817  0.00  0.00      P1    
ATOM    856  CG1 ILE P  56      26.205 -20.864  31.737  0.00  0.00      P1    
ATOM    857 HG11 ILE P  56      26.826 -20.193  32.368  0.00  0.00      P1    
ATOM    858 HG12 ILE P  56      26.139 -21.835  32.274  0.00  0.00      P1    
ATOM    859  CD  ILE P  56      26.783 -20.947  30.318  0.00  0.00      P1    
ATOM    860  HD1 ILE P  56      26.676 -20.025  29.709  0.00  0.00      P1    
ATOM    861  HD2 ILE P  56      27.872 -21.147  30.415  0.00  0.00      P1    
ATOM    862  HD3 ILE P  56      26.347 -21.800  29.755  0.00  0.00      P1    
ATOM    863  C   ILE P  56      23.906 -20.372  29.490  0.00  0.00      P1    
ATOM    864  O   ILE P  56      24.236 -21.338  28.706  0.00  0.00      P1    
ATOM    865  N   LEU P  57      23.782 -19.139  29.016  0.00  0.00      P1    
ATOM    866  HN  LEU P  57      23.697 -18.455  29.737  0.00  0.00      P1    
ATOM    867  CA  LEU P  57      23.810 -18.675  27.690  0.00  0.00      P1    
ATOM    868  HA  LEU P  57      24.002 -19.507  27.028  0.00  0.00      P1    
ATOM    869  CB  LEU P  57      22.450 -17.958  27.358  0.00  0.00      P1    
ATOM    870  HB1 LEU P  57      22.442 -16.870  27.585  0.00  0.00      P1    
ATOM    871  HB2 LEU P  57      22.432 -17.981  26.248  0.00  0.00      P1    
ATOM    872  CG  LEU P  57      21.264 -18.775  27.766  0.00  0.00      P1    
ATOM    873  HG  LEU P  57      21.223 -18.883  28.871  0.00  0.00      P1    
ATOM    874  CD1 LEU P  57      20.019 -17.897  27.417  0.00  0.00      P1    
ATOM    875 HD11 LEU P  57      20.243 -16.905  27.865  0.00  0.00      P1    
ATOM    876 HD12 LEU P  57      19.898 -17.846  26.314  0.00  0.00      P1    
ATOM    877 HD13 LEU P  57      19.101 -18.377  27.818  0.00  0.00      P1    
ATOM    878  CD2 LEU P  57      21.130 -20.094  27.013  0.00  0.00      P1    
ATOM    879 HD21 LEU P  57      20.949 -19.963  25.924  0.00  0.00      P1    
ATOM    880 HD22 LEU P  57      22.079 -20.666  27.090  0.00  0.00      P1    
ATOM    881 HD23 LEU P  57      20.302 -20.701  27.436  0.00  0.00      P1    
ATOM    882  C   LEU P  57      24.972 -17.628  27.451  0.00  0.00      P1    
ATOM    883  O   LEU P  57      25.592 -17.070  28.342  0.00  0.00      P1    
ATOM    884  N   ARG P  58      25.356 -17.538  26.227  0.00  0.00      P1    
ATOM    885  HN  ARG P  58      24.884 -18.184  25.631  0.00  0.00      P1    
ATOM    886  CA  ARG P  58      26.582 -16.817  25.905  0.00  0.00      P1    
ATOM    887  HA  ARG P  58      27.330 -17.277  26.534  0.00  0.00      P1    
ATOM    888  CB  ARG P  58      26.904 -16.955  24.407  0.00  0.00      P1    
ATOM    889  HB1 ARG P  58      26.151 -16.491  23.734  0.00  0.00      P1    
ATOM    890  HB2 ARG P  58      27.845 -16.415  24.166  0.00  0.00      P1    
ATOM    891  CG  ARG P  58      27.271 -18.421  23.969  0.00  0.00      P1    
ATOM    892  HG1 ARG P  58      26.377 -19.069  24.097  0.00  0.00      P1    
ATOM    893  HG2 ARG P  58      27.456 -18.382  22.874  0.00  0.00      P1    
ATOM    894  CD  ARG P  58      28.519 -18.922  24.751  0.00  0.00      P1    
ATOM    895  HD1 ARG P  58      29.348 -18.186  24.675  0.00  0.00      P1    
ATOM    896  HD2 ARG P  58      28.531 -19.140  25.840  0.00  0.00      P1    
ATOM    897  NE  ARG P  58      28.904 -20.181  24.095  0.00  0.00      P1    
ATOM    898  HE  ARG P  58      28.299 -20.703  23.493  0.00  0.00      P1    
ATOM    899  CZ  ARG P  58      30.149 -20.481  23.937  0.00  0.00      P1    
ATOM    900  NH1 ARG P  58      30.479 -21.427  23.044  0.00  0.00      P1    
ATOM    901 HH11 ARG P  58      31.393 -21.834  23.067  0.00  0.00      P1    
ATOM    902 HH12 ARG P  58      29.754 -21.863  22.510  0.00  0.00      P1    
ATOM    903  NH2 ARG P  58      31.176 -20.053  24.624  0.00  0.00      P1    
ATOM    904 HH21 ARG P  58      32.014 -20.540  24.376  0.00  0.00      P1    
ATOM    905 HH22 ARG P  58      31.065 -19.529  25.468  0.00  0.00      P1    
ATOM    906  C   ARG P  58      26.582 -15.353  26.255  0.00  0.00      P1    
ATOM    907  O   ARG P  58      27.553 -14.785  26.668  0.00  0.00      P1    
ATOM    908  N   ILE P  59      25.435 -14.807  26.206  0.00  0.00      P1    
ATOM    909  HN  ILE P  59      24.648 -15.228  25.763  0.00  0.00      P1    
ATOM    910  CA  ILE P  59      25.128 -13.497  26.854  0.00  0.00      P1    
ATOM    911  HA  ILE P  59      25.838 -13.285  27.640  0.00  0.00      P1    
ATOM    912  CB  ILE P  59      25.408 -12.392  25.737  0.00  0.00      P1    
ATOM    913  HB  ILE P  59      26.293 -12.789  25.194  0.00  0.00      P1    
ATOM    914  CG2 ILE P  59      24.196 -12.102  24.835  0.00  0.00      P1    
ATOM    915 HG21 ILE P  59      23.534 -11.510  25.502  0.00  0.00      P1    
ATOM    916 HG22 ILE P  59      24.411 -11.438  23.970  0.00  0.00      P1    
ATOM    917 HG23 ILE P  59      23.634 -13.023  24.568  0.00  0.00      P1    
ATOM    918  CG1 ILE P  59      25.902 -11.164  26.432  0.00  0.00      P1    
ATOM    919 HG11 ILE P  59      25.866 -10.336  25.691  0.00  0.00      P1    
ATOM    920 HG12 ILE P  59      25.244 -10.868  27.277  0.00  0.00      P1    
ATOM    921  CD  ILE P  59      27.344 -11.274  27.005  0.00  0.00      P1    
ATOM    922  HD1 ILE P  59      28.104 -11.547  26.242  0.00  0.00      P1    
ATOM    923  HD2 ILE P  59      27.670 -10.286  27.396  0.00  0.00      P1    
ATOM    924  HD3 ILE P  59      27.364 -12.075  27.775  0.00  0.00      P1    
ATOM    925  C   ILE P  59      23.730 -13.343  27.472  0.00  0.00      P1    
ATOM    926  O   ILE P  59      23.522 -12.531  28.358  0.00  0.00      P1    
ATOM    927  N   GLY P  60      22.696 -14.110  27.114  0.00  0.00      P1    
ATOM    928  HN  GLY P  60      22.819 -14.731  26.344  0.00  0.00      P1    
ATOM    929  CA  GLY P  60      21.365 -14.025  27.774  0.00  0.00      P1    
ATOM    930  HA1 GLY P  60      20.643 -14.637  27.254  0.00  0.00      P1    
ATOM    931  HA2 GLY P  60      21.084 -12.999  27.590  0.00  0.00      P1    
ATOM    932  C   GLY P  60      21.317 -14.237  29.236  0.00  0.00      P1    
ATOM    933  O   GLY P  60      22.172 -14.820  29.882  0.00  0.00      P1    
ATOM    934  N   ILE P  61      20.157 -13.854  29.822  0.00  0.00      P1    
ATOM    935  HN  ILE P  61      19.503 -13.297  29.316  0.00  0.00      P1    
ATOM    936  CA  ILE P  61      19.728 -14.360  31.160  0.00  0.00      P1    
ATOM    937  HA  ILE P  61      20.575 -14.067  31.763  0.00  0.00      P1    
ATOM    938  CB  ILE P  61      18.366 -13.751  31.659  0.00  0.00      P1    
ATOM    939  HB  ILE P  61      18.405 -12.709  31.273  0.00  0.00      P1    
ATOM    940  CG2 ILE P  61      17.120 -14.391  30.888  0.00  0.00      P1    
ATOM    941 HG21 ILE P  61      17.242 -14.305  29.788  0.00  0.00      P1    
ATOM    942 HG22 ILE P  61      17.071 -15.471  31.144  0.00  0.00      P1    
ATOM    943 HG23 ILE P  61      16.144 -13.976  31.220  0.00  0.00      P1    
ATOM    944  CG1 ILE P  61      18.115 -13.727  33.212  0.00  0.00      P1    
ATOM    945 HG11 ILE P  61      17.159 -13.167  33.290  0.00  0.00      P1    
ATOM    946 HG12 ILE P  61      18.044 -14.690  33.761  0.00  0.00      P1    
ATOM    947  CD  ILE P  61      19.187 -12.821  33.791  0.00  0.00      P1    
ATOM    948  HD1 ILE P  61      19.195 -11.791  33.374  0.00  0.00      P1    
ATOM    949  HD2 ILE P  61      19.005 -12.660  34.875  0.00  0.00      P1    
ATOM    950  HD3 ILE P  61      20.205 -13.227  33.614  0.00  0.00      P1    
ATOM    951  C   ILE P  61      19.622 -15.929  31.274  0.00  0.00      P1    
ATOM    952  O   ILE P  61      19.192 -16.670  30.375  0.00  0.00      P1    
ATOM    953  N   GLY P  62      20.062 -16.554  32.424  0.00  0.00      P1    
ATOM    954  HN  GLY P  62      20.438 -15.936  33.111  0.00  0.00      P1    
ATOM    955  CA  GLY P  62      19.970 -18.009  32.662  0.00  0.00      P1    
ATOM    956  HA1 GLY P  62      20.207 -18.177  33.702  0.00  0.00      P1    
ATOM    957  HA2 GLY P  62      20.690 -18.483  32.012  0.00  0.00      P1    
ATOM    958  C   GLY P  62      18.605 -18.691  32.490  0.00  0.00      P1    
ATOM    959  O   GLY P  62      17.554 -18.057  32.699  0.00  0.00      P1    
ATOM    960  N   GLY P  63      18.575 -20.003  32.280  0.00  0.00      P1    
ATOM    961  HN  GLY P  63      19.441 -20.481  32.158  0.00  0.00      P1    
ATOM    962  CA  GLY P  63      17.274 -20.686  32.235  0.00  0.00      P1    
ATOM    963  HA1 GLY P  63      17.204 -20.857  31.170  0.00  0.00      P1    
ATOM    964  HA2 GLY P  63      16.442 -20.074  32.551  0.00  0.00      P1    
ATOM    965  C   GLY P  63      17.362 -22.036  32.919  0.00  0.00      P1    
ATOM    966  O   GLY P  63      18.165 -22.279  33.834  0.00  0.00      P1    
ATOM    967  N   GLY P  64      16.541 -23.034  32.552  0.00  0.00      P1    
ATOM    968  HN  GLY P  64      16.630 -23.877  33.077  0.00  0.00      P1    
ATOM    969  CA  GLY P  64      15.407 -22.906  31.632  0.00  0.00      P1    
ATOM    970  HA1 GLY P  64      15.193 -21.859  31.477  0.00  0.00      P1    
ATOM    971  HA2 GLY P  64      14.555 -23.414  32.059  0.00  0.00      P1    
ATOM    972  C   GLY P  64      15.730 -23.545  30.338  0.00  0.00      P1    
ATOM    973  O   GLY P  64      15.185 -23.172  29.287  0.00  0.00      P1    
ATOM    974  N   GLN P  65      16.728 -24.454  30.371  0.00  0.00      P1    
ATOM    975  HN  GLN P  65      17.127 -24.781  31.224  0.00  0.00      P1    
ATOM    976  CA  GLN P  65      17.242 -25.111  29.231  0.00  0.00      P1    
ATOM    977  HA  GLN P  65      16.822 -24.559  28.403  0.00  0.00      P1    
ATOM    978  CB  GLN P  65      18.785 -24.897  29.175  0.00  0.00      P1    
ATOM    979  HB1 GLN P  65      19.235 -25.264  30.123  0.00  0.00      P1    
ATOM    980  HB2 GLN P  65      19.173 -25.473  28.308  0.00  0.00      P1    
ATOM    981  CG  GLN P  65      19.358 -23.502  28.939  0.00  0.00      P1    
ATOM    982  HG1 GLN P  65      19.291 -22.905  29.873  0.00  0.00      P1    
ATOM    983  HG2 GLN P  65      20.400 -23.715  28.618  0.00  0.00      P1    
ATOM    984  CD  GLN P  65      18.554 -22.698  27.945  0.00  0.00      P1    
ATOM    985  OE1 GLN P  65      17.869 -21.720  28.268  0.00  0.00      P1    
ATOM    986  NE2 GLN P  65      18.558 -23.235  26.721  0.00  0.00      P1    
ATOM    987 HE21 GLN P  65      18.086 -22.725  26.002  0.00  0.00      P1    
ATOM    988 HE22 GLN P  65      18.844 -24.189  26.635  0.00  0.00      P1    
ATOM    989  C   GLN P  65      16.826 -26.559  29.210  0.00  0.00      P1    
ATOM    990  O   GLN P  65      17.017 -27.327  30.163  0.00  0.00      P1    
ATOM    991  N   THR P  66      16.209 -27.013  28.121  0.00  0.00      P1    
ATOM    992  HN  THR P  66      16.196 -26.467  27.287  0.00  0.00      P1    
ATOM    993  CA  THR P  66      15.641 -28.329  28.037  0.00  0.00      P1    
ATOM    994  HA  THR P  66      15.170 -28.459  29.001  0.00  0.00      P1    
ATOM    995  CB  THR P  66      14.373 -28.494  27.133  0.00  0.00      P1    
ATOM    996  HB  THR P  66      13.891 -29.494  27.181  0.00  0.00      P1    
ATOM    997  OG1 THR P  66      14.649 -28.092  25.789  0.00  0.00      P1    
ATOM    998  HG1 THR P  66      15.113 -28.808  25.347  0.00  0.00      P1    
ATOM    999  CG2 THR P  66      13.344 -27.439  27.654  0.00  0.00      P1    
ATOM   1000 HG21 THR P  66      12.887 -27.852  28.579  0.00  0.00      P1    
ATOM   1001 HG22 THR P  66      13.857 -26.483  27.894  0.00  0.00      P1    
ATOM   1002 HG23 THR P  66      12.551 -27.148  26.934  0.00  0.00      P1    
ATOM   1003  C   THR P  66      16.670 -29.415  27.852  0.00  0.00      P1    
ATOM   1004  O   THR P  66      17.743 -29.151  27.363  0.00  0.00      P1    
ATOM   1005  N   ILE P  67      16.299 -30.683  28.231  0.00  0.00      P1    
ATOM   1006  HN  ILE P  67      15.466 -30.888  28.739  0.00  0.00      P1    
ATOM   1007  CA  ILE P  67      17.225 -31.822  28.180  0.00  0.00      P1    
ATOM   1008  HA  ILE P  67      18.165 -31.600  27.697  0.00  0.00      P1    
ATOM   1009  CB  ILE P  67      17.611 -32.411  29.593  0.00  0.00      P1    
ATOM   1010  HB  ILE P  67      18.190 -33.357  29.649  0.00  0.00      P1    
ATOM   1011  CG2 ILE P  67      18.474 -31.376  30.348  0.00  0.00      P1    
ATOM   1012 HG21 ILE P  67      19.311 -31.049  29.695  0.00  0.00      P1    
ATOM   1013 HG22 ILE P  67      17.838 -30.555  30.742  0.00  0.00      P1    
ATOM   1014 HG23 ILE P  67      18.939 -31.813  31.257  0.00  0.00      P1    
ATOM   1015  CG1 ILE P  67      16.326 -32.711  30.456  0.00  0.00      P1    
ATOM   1016 HG11 ILE P  67      15.764 -31.817  30.799  0.00  0.00      P1    
ATOM   1017 HG12 ILE P  67      15.554 -33.237  29.855  0.00  0.00      P1    
ATOM   1018  CD  ILE P  67      16.675 -33.625  31.626  0.00  0.00      P1    
ATOM   1019  HD1 ILE P  67      17.394 -33.153  32.328  0.00  0.00      P1    
ATOM   1020  HD2 ILE P  67      15.766 -33.913  32.198  0.00  0.00      P1    
ATOM   1021  HD3 ILE P  67      17.119 -34.594  31.314  0.00  0.00      P1    
ATOM   1022  C   ILE P  67      16.582 -33.040  27.418  0.00  0.00      P1    
ATOM   1023  O   ILE P  67      15.399 -33.142  27.301  0.00  0.00      P1    
ATOM   1024  N   ASP P  68      17.367 -34.043  26.943  0.00  0.00      P1    
ATOM   1025  HN  ASP P  68      18.351 -33.941  27.071  0.00  0.00      P1    
ATOM   1026  CA  ASP P  68      16.995 -35.304  26.281  0.00  0.00      P1    
ATOM   1027  HA  ASP P  68      17.885 -35.727  25.839  0.00  0.00      P1    
ATOM   1028  CB  ASP P  68      16.485 -36.312  27.335  0.00  0.00      P1    
ATOM   1029  HB1 ASP P  68      15.689 -35.798  27.916  0.00  0.00      P1    
ATOM   1030  HB2 ASP P  68      15.967 -37.166  26.849  0.00  0.00      P1    
ATOM   1031  CG  ASP P  68      17.612 -36.898  28.140  0.00  0.00      P1    
ATOM   1032  OD1 ASP P  68      17.328 -37.366  29.270  0.00  0.00      P1    
ATOM   1033  OD2 ASP P  68      18.711 -37.164  27.517  0.00  0.00      P1    
ATOM   1034  C   ASP P  68      16.004 -35.209  25.120  0.00  0.00      P1    
ATOM   1035  O   ASP P  68      15.514 -34.194  24.609  0.00  0.00      P1    
ATOM   1036  N   LEU P  69      15.759 -36.369  24.486  0.00  0.00      P1    
ATOM   1037  HN  LEU P  69      16.309 -37.135  24.808  0.00  0.00      P1    
ATOM   1038  CA  LEU P  69      15.240 -36.463  23.134  0.00  0.00      P1    
ATOM   1039  HA  LEU P  69      15.781 -35.729  22.555  0.00  0.00      P1    
ATOM   1040  CB  LEU P  69      15.510 -37.816  22.553  0.00  0.00      P1    
ATOM   1041  HB1 LEU P  69      15.198 -38.528  23.347  0.00  0.00      P1    
ATOM   1042  HB2 LEU P  69      14.837 -38.001  21.688  0.00  0.00      P1    
ATOM   1043  CG  LEU P  69      17.026 -37.911  22.103  0.00  0.00      P1    
ATOM   1044  HG  LEU P  69      17.672 -37.348  22.811  0.00  0.00      P1    
ATOM   1045  CD1 LEU P  69      17.468 -39.369  22.003  0.00  0.00      P1    
ATOM   1046 HD11 LEU P  69      17.390 -39.900  22.975  0.00  0.00      P1    
ATOM   1047 HD12 LEU P  69      16.834 -39.822  21.211  0.00  0.00      P1    
ATOM   1048 HD13 LEU P  69      18.504 -39.335  21.601  0.00  0.00      P1    
ATOM   1049  CD2 LEU P  69      17.208 -37.261  20.692  0.00  0.00      P1    
ATOM   1050 HD21 LEU P  69      16.698 -37.933  19.969  0.00  0.00      P1    
ATOM   1051 HD22 LEU P  69      16.752 -36.249  20.644  0.00  0.00      P1    
ATOM   1052 HD23 LEU P  69      18.293 -37.141  20.484  0.00  0.00      P1    
ATOM   1053  C   LEU P  69      13.733 -36.093  22.949  0.00  0.00      P1    
ATOM   1054  O   LEU P  69      13.288 -35.634  21.873  0.00  0.00      P1    
ATOM   1055  N   ASN P  70      12.902 -36.325  24.047  0.00  0.00      P1    
ATOM   1056  HN  ASN P  70      13.303 -36.600  24.917  0.00  0.00      P1    
ATOM   1057  CA  ASN P  70      11.451 -36.303  24.078  0.00  0.00      P1    
ATOM   1058  HA  ASN P  70      11.156 -36.961  23.274  0.00  0.00      P1    
ATOM   1059  CB  ASN P  70      10.843 -36.792  25.413  0.00  0.00      P1    
ATOM   1060  HB1 ASN P  70      11.170 -37.793  25.766  0.00  0.00      P1    
ATOM   1061  HB2 ASN P  70      11.141 -36.045  26.179  0.00  0.00      P1    
ATOM   1062  CG  ASN P  70       9.311 -36.786  25.473  0.00  0.00      P1    
ATOM   1063  OD1 ASN P  70       8.637 -36.233  26.372  0.00  0.00      P1    
ATOM   1064  ND2 ASN P  70       8.655 -37.452  24.455  0.00  0.00      P1    
ATOM   1065 HD21 ASN P  70       7.665 -37.591  24.480  0.00  0.00      P1    
ATOM   1066 HD22 ASN P  70       9.181 -38.075  23.876  0.00  0.00      P1    
ATOM   1067  C   ASN P  70      10.903 -34.906  23.663  0.00  0.00      P1    
ATOM   1068  O   ASN P  70       9.947 -34.842  22.792  0.00  0.00      P1    
ATOM   1069  N   VAL P  71      11.483 -33.823  24.289  0.00  0.00      P1    
ATOM   1070  HN  VAL P  71      12.190 -34.021  24.964  0.00  0.00      P1    
ATOM   1071  CA  VAL P  71      11.055 -32.470  24.129  0.00  0.00      P1    
ATOM   1072  HA  VAL P  71      10.012 -32.377  24.395  0.00  0.00      P1    
ATOM   1073  CB  VAL P  71      11.801 -31.567  25.214  0.00  0.00      P1    
ATOM   1074  HB  VAL P  71      11.487 -31.820  26.249  0.00  0.00      P1    
ATOM   1075  CG1 VAL P  71      13.299 -31.765  25.006  0.00  0.00      P1    
ATOM   1076 HG11 VAL P  71      13.908 -31.271  25.794  0.00  0.00      P1    
ATOM   1077 HG12 VAL P  71      13.446 -32.850  25.196  0.00  0.00      P1    
ATOM   1078 HG13 VAL P  71      13.723 -31.543  24.004  0.00  0.00      P1    
ATOM   1079  CG2 VAL P  71      11.477 -30.077  24.894  0.00  0.00      P1    
ATOM   1080 HG21 VAL P  71      11.981 -29.431  25.644  0.00  0.00      P1    
ATOM   1081 HG22 VAL P  71      11.886 -29.813  23.895  0.00  0.00      P1    
ATOM   1082 HG23 VAL P  71      10.376 -29.986  25.007  0.00  0.00      P1    
ATOM   1083  C   VAL P  71      11.326 -32.003  22.670  0.00  0.00      P1    
ATOM   1084  O   VAL P  71      10.536 -31.305  22.072  0.00  0.00      P1    
ATOM   1085  N   LEU P  72      12.479 -32.447  22.122  0.00  0.00      P1    
ATOM   1086  HN  LEU P  72      13.065 -33.037  22.672  0.00  0.00      P1    
ATOM   1087  CA  LEU P  72      12.925 -32.225  20.748  0.00  0.00      P1    
ATOM   1088  HA  LEU P  72      12.824 -31.175  20.518  0.00  0.00      P1    
ATOM   1089  CB  LEU P  72      14.305 -32.819  20.417  0.00  0.00      P1    
ATOM   1090  HB1 LEU P  72      14.313 -33.914  20.607  0.00  0.00      P1    
ATOM   1091  HB2 LEU P  72      14.514 -32.781  19.326  0.00  0.00      P1    
ATOM   1092  CG  LEU P  72      15.510 -32.108  21.066  0.00  0.00      P1    
ATOM   1093  HG  LEU P  72      15.722 -32.605  22.037  0.00  0.00      P1    
ATOM   1094  CD1 LEU P  72      16.715 -32.252  20.252  0.00  0.00      P1    
ATOM   1095 HD11 LEU P  72      16.535 -31.850  19.232  0.00  0.00      P1    
ATOM   1096 HD12 LEU P  72      17.429 -31.667  20.871  0.00  0.00      P1    
ATOM   1097 HD13 LEU P  72      16.856 -33.352  20.180  0.00  0.00      P1    
ATOM   1098  CD2 LEU P  72      15.289 -30.578  21.388  0.00  0.00      P1    
ATOM   1099 HD21 LEU P  72      14.270 -30.405  21.797  0.00  0.00      P1    
ATOM   1100 HD22 LEU P  72      16.105 -30.218  22.049  0.00  0.00      P1    
ATOM   1101 HD23 LEU P  72      15.381 -29.968  20.464  0.00  0.00      P1    
ATOM   1102  C   LEU P  72      11.980 -32.848  19.756  0.00  0.00      P1    
ATOM   1103  O   LEU P  72      11.604 -32.244  18.734  0.00  0.00      P1    
ATOM   1104  N   LEU P  73      11.591 -34.127  20.018  0.00  0.00      P1    
ATOM   1105  HN  LEU P  73      11.982 -34.731  20.707  0.00  0.00      P1    
ATOM   1106  CA  LEU P  73      10.489 -34.714  19.206  0.00  0.00      P1    
ATOM   1107  HA  LEU P  73      10.756 -34.528  18.176  0.00  0.00      P1    
ATOM   1108  CB  LEU P  73      10.402 -36.297  19.348  0.00  0.00      P1    
ATOM   1109  HB1 LEU P  73      11.442 -36.656  19.192  0.00  0.00      P1    
ATOM   1110  HB2 LEU P  73      10.167 -36.462  20.422  0.00  0.00      P1    
ATOM   1111  CG  LEU P  73       9.421 -37.029  18.385  0.00  0.00      P1    
ATOM   1112  HG  LEU P  73       8.369 -36.716  18.554  0.00  0.00      P1    
ATOM   1113  CD1 LEU P  73       9.701 -36.864  16.901  0.00  0.00      P1    
ATOM   1114 HD11 LEU P  73       9.755 -35.783  16.649  0.00  0.00      P1    
ATOM   1115 HD12 LEU P  73      10.668 -37.317  16.595  0.00  0.00      P1    
ATOM   1116 HD13 LEU P  73       8.843 -37.280  16.332  0.00  0.00      P1    
ATOM   1117  CD2 LEU P  73       9.458 -38.491  18.782  0.00  0.00      P1    
ATOM   1118 HD21 LEU P  73      10.363 -39.027  18.425  0.00  0.00      P1    
ATOM   1119 HD22 LEU P  73       9.297 -38.567  19.878  0.00  0.00      P1    
ATOM   1120 HD23 LEU P  73       8.560 -38.843  18.231  0.00  0.00      P1    
ATOM   1121  C   LEU P  73       9.190 -34.091  19.426  0.00  0.00      P1    
ATOM   1122  O   LEU P  73       8.503 -33.794  18.506  0.00  0.00      P1    
ATOM   1123  N   SER P  74       8.850 -33.743  20.685  0.00  0.00      P1    
ATOM   1124  HN  SER P  74       9.508 -34.082  21.352  0.00  0.00      P1    
ATOM   1125  CA  SER P  74       7.580 -33.064  20.941  0.00  0.00      P1    
ATOM   1126  HA  SER P  74       6.702 -33.622  20.651  0.00  0.00      P1    
ATOM   1127  CB  SER P  74       7.345 -32.801  22.467  0.00  0.00      P1    
ATOM   1128  HB1 SER P  74       8.288 -32.483  22.961  0.00  0.00      P1    
ATOM   1129  HB2 SER P  74       6.531 -32.055  22.588  0.00  0.00      P1    
ATOM   1130  OG  SER P  74       7.000 -33.928  23.199  0.00  0.00      P1    
ATOM   1131  HG1 SER P  74       7.845 -34.361  23.340  0.00  0.00      P1    
ATOM   1132  C   SER P  74       7.385 -31.745  20.168  0.00  0.00      P1    
ATOM   1133  O   SER P  74       6.364 -31.614  19.428  0.00  0.00      P1    
ATOM   1134  N   ALA P  75       8.483 -30.895  20.155  0.00  0.00      P1    
ATOM   1135  HN  ALA P  75       9.196 -31.143  20.807  0.00  0.00      P1    
ATOM   1136  CA  ALA P  75       8.705 -29.669  19.340  0.00  0.00      P1    
ATOM   1137  HA  ALA P  75       7.875 -28.985  19.441  0.00  0.00      P1    
ATOM   1138  CB  ALA P  75      10.009 -29.010  19.869  0.00  0.00      P1    
ATOM   1139  HB1 ALA P  75      10.989 -29.482  19.647  0.00  0.00      P1    
ATOM   1140  HB2 ALA P  75       9.969 -27.966  19.491  0.00  0.00      P1    
ATOM   1141  HB3 ALA P  75       9.999 -28.841  20.967  0.00  0.00      P1    
ATOM   1142  C   ALA P  75       8.806 -29.892  17.894  0.00  0.00      P1    
ATOM   1143  O   ALA P  75       8.142 -29.230  17.105  0.00  0.00      P1    
ATOM   1144  N   ALA P  76       9.560 -30.872  17.363  0.00  0.00      P1    
ATOM   1145  HN  ALA P  76      10.097 -31.453  17.970  0.00  0.00      P1    
ATOM   1146  CA  ALA P  76       9.522 -31.093  15.898  0.00  0.00      P1    
ATOM   1147  HA  ALA P  76       9.899 -30.232  15.367  0.00  0.00      P1    
ATOM   1148  CB  ALA P  76      10.549 -32.192  15.531  0.00  0.00      P1    
ATOM   1149  HB1 ALA P  76      11.546 -31.939  15.950  0.00  0.00      P1    
ATOM   1150  HB2 ALA P  76      10.148 -33.157  15.910  0.00  0.00      P1    
ATOM   1151  HB3 ALA P  76      10.615 -32.420  14.446  0.00  0.00      P1    
ATOM   1152  C   ALA P  76       8.166 -31.461  15.298  0.00  0.00      P1    
ATOM   1153  O   ALA P  76       7.738 -30.964  14.223  0.00  0.00      P1    
ATOM   1154  N   ILE P  77       7.478 -32.419  15.971  0.00  0.00      P1    
ATOM   1155  HN  ILE P  77       7.953 -32.781  16.769  0.00  0.00      P1    
ATOM   1156  CA  ILE P  77       6.163 -32.868  15.607  0.00  0.00      P1    
ATOM   1157  HA  ILE P  77       6.175 -32.913  14.528  0.00  0.00      P1    
ATOM   1158  CB  ILE P  77       5.759 -34.234  16.171  0.00  0.00      P1    
ATOM   1159  HB  ILE P  77       5.874 -34.133  17.272  0.00  0.00      P1    
ATOM   1160  CG2 ILE P  77       4.362 -34.576  15.703  0.00  0.00      P1    
ATOM   1161 HG21 ILE P  77       4.397 -34.704  14.600  0.00  0.00      P1    
ATOM   1162 HG22 ILE P  77       3.888 -35.492  16.116  0.00  0.00      P1    
ATOM   1163 HG23 ILE P  77       3.624 -33.796  15.986  0.00  0.00      P1    
ATOM   1164  CG1 ILE P  77       6.773 -35.330  15.798  0.00  0.00      P1    
ATOM   1165 HG11 ILE P  77       7.729 -35.138  16.330  0.00  0.00      P1    
ATOM   1166 HG12 ILE P  77       6.290 -36.293  16.073  0.00  0.00      P1    
ATOM   1167  CD  ILE P  77       7.236 -35.351  14.284  0.00  0.00      P1    
ATOM   1168  HD1 ILE P  77       7.353 -34.377  13.762  0.00  0.00      P1    
ATOM   1169  HD2 ILE P  77       8.158 -35.959  14.158  0.00  0.00      P1    
ATOM   1170  HD3 ILE P  77       6.415 -35.770  13.665  0.00  0.00      P1    
ATOM   1171  C   ILE P  77       5.160 -31.772  15.724  0.00  0.00      P1    
ATOM   1172  O   ILE P  77       4.427 -31.553  14.764  0.00  0.00      P1    
ATOM   1173  N   ASN P  78       5.189 -30.932  16.773  0.00  0.00      P1    
ATOM   1174  HN  ASN P  78       5.820 -31.127  17.519  0.00  0.00      P1    
ATOM   1175  CA  ASN P  78       4.392 -29.710  16.908  0.00  0.00      P1    
ATOM   1176  HA  ASN P  78       3.411 -30.155  16.833  0.00  0.00      P1    
ATOM   1177  CB  ASN P  78       4.782 -28.900  18.211  0.00  0.00      P1    
ATOM   1178  HB1 ASN P  78       4.357 -29.522  19.027  0.00  0.00      P1    
ATOM   1179  HB2 ASN P  78       5.884 -28.938  18.345  0.00  0.00      P1    
ATOM   1180  CG  ASN P  78       4.196 -27.545  18.488  0.00  0.00      P1    
ATOM   1181  OD1 ASN P  78       4.834 -26.496  18.728  0.00  0.00      P1    
ATOM   1182  ND2 ASN P  78       2.876 -27.427  18.381  0.00  0.00      P1    
ATOM   1183 HD21 ASN P  78       2.505 -26.688  18.943  0.00  0.00      P1    
ATOM   1184 HD22 ASN P  78       2.494 -27.961  17.626  0.00  0.00      P1    
ATOM   1185  C   ASN P  78       4.558 -28.793  15.769  0.00  0.00      P1    
ATOM   1186  O   ASN P  78       3.576 -28.337  15.224  0.00  0.00      P1    
ATOM   1187  N   PHE P  79       5.757 -28.490  15.258  0.00  0.00      P1    
ATOM   1188  HN  PHE P  79       6.549 -28.895  15.709  0.00  0.00      P1    
ATOM   1189  CA  PHE P  79       5.854 -27.483  14.195  0.00  0.00      P1    
ATOM   1190  HA  PHE P  79       5.233 -26.634  14.441  0.00  0.00      P1    
ATOM   1191  CB  PHE P  79       7.320 -27.172  14.101  0.00  0.00      P1    
ATOM   1192  HB1 PHE P  79       7.949 -28.085  14.177  0.00  0.00      P1    
ATOM   1193  HB2 PHE P  79       7.581 -26.582  13.197  0.00  0.00      P1    
ATOM   1194  CG  PHE P  79       7.757 -26.270  15.215  0.00  0.00      P1    
ATOM   1195  CD1 PHE P  79       8.887 -26.537  16.003  0.00  0.00      P1    
ATOM   1196  HD1 PHE P  79       9.543 -27.385  15.871  0.00  0.00      P1    
ATOM   1197  CE1 PHE P  79       9.254 -25.708  17.124  0.00  0.00      P1    
ATOM   1198  HE1 PHE P  79      10.137 -25.920  17.709  0.00  0.00      P1    
ATOM   1199  CZ  PHE P  79       8.600 -24.529  17.363  0.00  0.00      P1    
ATOM   1200  HZ  PHE P  79       8.882 -23.797  18.105  0.00  0.00      P1    
ATOM   1201  CD2 PHE P  79       7.071 -25.112  15.569  0.00  0.00      P1    
ATOM   1202  HD2 PHE P  79       6.158 -24.790  15.092  0.00  0.00      P1    
ATOM   1203  CE2 PHE P  79       7.513 -24.209  16.572  0.00  0.00      P1    
ATOM   1204  HE2 PHE P  79       6.957 -23.282  16.561  0.00  0.00      P1    
ATOM   1205  C   PHE P  79       5.208 -27.895  12.907  0.00  0.00      P1    
ATOM   1206  O   PHE P  79       4.533 -27.178  12.228  0.00  0.00      P1    
ATOM   1207  N   PHE P  80       5.473 -29.193  12.624  0.00  0.00      P1    
ATOM   1208  HN  PHE P  80       6.082 -29.784  13.147  0.00  0.00      P1    
ATOM   1209  CA  PHE P  80       4.898 -29.826  11.455  0.00  0.00      P1    
ATOM   1210  HA  PHE P  80       5.192 -29.265  10.580  0.00  0.00      P1    
ATOM   1211  CB  PHE P  80       5.549 -31.197  11.368  0.00  0.00      P1    
ATOM   1212  HB1 PHE P  80       6.578 -30.971  11.015  0.00  0.00      P1    
ATOM   1213  HB2 PHE P  80       5.389 -31.526  12.417  0.00  0.00      P1    
ATOM   1214  CG  PHE P  80       4.963 -32.197  10.437  0.00  0.00      P1    
ATOM   1215  CD1 PHE P  80       4.335 -31.947   9.168  0.00  0.00      P1    
ATOM   1216  HD1 PHE P  80       4.200 -30.957   8.758  0.00  0.00      P1    
ATOM   1217  CE1 PHE P  80       3.819 -33.038   8.409  0.00  0.00      P1    
ATOM   1218  HE1 PHE P  80       3.218 -32.878   7.527  0.00  0.00      P1    
ATOM   1219  CZ  PHE P  80       3.929 -34.331   8.963  0.00  0.00      P1    
ATOM   1220  HZ  PHE P  80       3.506 -35.216   8.511  0.00  0.00      P1    
ATOM   1221  CD2 PHE P  80       5.146 -33.532  10.795  0.00  0.00      P1    
ATOM   1222  HD2 PHE P  80       5.615 -33.807  11.729  0.00  0.00      P1    
ATOM   1223  CE2 PHE P  80       4.632 -34.565  10.169  0.00  0.00      P1    
ATOM   1224  HE2 PHE P  80       4.879 -35.537  10.569  0.00  0.00      P1    
ATOM   1225  C   PHE P  80       3.359 -29.802  11.441  0.00  0.00      P1    
ATOM   1226  O   PHE P  80       2.711 -29.346  10.522  0.00  0.00      P1    
ATOM   1227  N   LEU P  81       2.833 -30.142  12.687  0.00  0.00      P1    
ATOM   1228  HN  LEU P  81       3.366 -30.556  13.420  0.00  0.00      P1    
ATOM   1229  CA  LEU P  81       1.417 -30.067  12.911  0.00  0.00      P1    
ATOM   1230  HA  LEU P  81       0.961 -30.713  12.176  0.00  0.00      P1    
ATOM   1231  CB  LEU P  81       1.165 -30.474  14.400  0.00  0.00      P1    
ATOM   1232  HB1 LEU P  81       1.744 -31.400  14.607  0.00  0.00      P1    
ATOM   1233  HB2 LEU P  81       1.627 -29.751  15.106  0.00  0.00      P1    
ATOM   1234  CG  LEU P  81      -0.210 -30.562  15.078  0.00  0.00      P1    
ATOM   1235  HG  LEU P  81      -0.858 -29.742  14.700  0.00  0.00      P1    
ATOM   1236  CD1 LEU P  81      -0.905 -31.922  14.830  0.00  0.00      P1    
ATOM   1237 HD11 LEU P  81      -1.812 -31.980  15.469  0.00  0.00      P1    
ATOM   1238 HD12 LEU P  81      -1.176 -31.938  13.752  0.00  0.00      P1    
ATOM   1239 HD13 LEU P  81      -0.264 -32.794  15.081  0.00  0.00      P1    
ATOM   1240  CD2 LEU P  81      -0.233 -30.322  16.593  0.00  0.00      P1    
ATOM   1241 HD21 LEU P  81       0.099 -29.327  16.960  0.00  0.00      P1    
ATOM   1242 HD22 LEU P  81      -1.310 -30.422  16.847  0.00  0.00      P1    
ATOM   1243 HD23 LEU P  81       0.438 -31.057  17.086  0.00  0.00      P1    
ATOM   1244  C   LEU P  81       0.787 -28.696  12.772  0.00  0.00      P1    
ATOM   1245  O   LEU P  81      -0.212 -28.535  12.080  0.00  0.00      P1    
ATOM   1246  N   ILE P  82       1.426 -27.632  13.329  0.00  0.00      P1    
ATOM   1247  HN  ILE P  82       2.346 -27.771  13.685  0.00  0.00      P1    
ATOM   1248  CA  ILE P  82       0.888 -26.238  13.083  0.00  0.00      P1    
ATOM   1249  HA  ILE P  82      -0.146 -26.405  13.347  0.00  0.00      P1    
ATOM   1250  CB  ILE P  82       1.689 -25.264  14.019  0.00  0.00      P1    
ATOM   1251  HB  ILE P  82       2.740 -25.345  13.669  0.00  0.00      P1    
ATOM   1252  CG2 ILE P  82       1.200 -23.744  13.779  0.00  0.00      P1    
ATOM   1253 HG21 ILE P  82       0.890 -23.528  12.734  0.00  0.00      P1    
ATOM   1254 HG22 ILE P  82       0.337 -23.471  14.423  0.00  0.00      P1    
ATOM   1255 HG23 ILE P  82       2.005 -23.041  14.082  0.00  0.00      P1    
ATOM   1256  CG1 ILE P  82       1.470 -25.618  15.472  0.00  0.00      P1    
ATOM   1257 HG11 ILE P  82       0.381 -25.576  15.690  0.00  0.00      P1    
ATOM   1258 HG12 ILE P  82       1.911 -26.614  15.690  0.00  0.00      P1    
ATOM   1259  CD  ILE P  82       2.309 -24.716  16.367  0.00  0.00      P1    
ATOM   1260  HD1 ILE P  82       3.329 -24.585  15.948  0.00  0.00      P1    
ATOM   1261  HD2 ILE P  82       1.838 -23.720  16.509  0.00  0.00      P1    
ATOM   1262  HD3 ILE P  82       2.342 -25.261  17.335  0.00  0.00      P1    
ATOM   1263  C   ILE P  82       0.926 -25.886  11.644  0.00  0.00      P1    
ATOM   1264  O   ILE P  82      -0.033 -25.409  11.128  0.00  0.00      P1    
ATOM   1265  N   ALA P  83       2.029 -26.209  10.920  0.00  0.00      P1    
ATOM   1266  HN  ALA P  83       2.791 -26.577  11.448  0.00  0.00      P1    
ATOM   1267  CA  ALA P  83       2.256 -25.981   9.575  0.00  0.00      P1    
ATOM   1268  HA  ALA P  83       2.068 -24.950   9.313  0.00  0.00      P1    
ATOM   1269  CB  ALA P  83       3.720 -26.278   9.230  0.00  0.00      P1    
ATOM   1270  HB1 ALA P  83       3.922 -26.085   8.155  0.00  0.00      P1    
ATOM   1271  HB2 ALA P  83       4.382 -25.736   9.939  0.00  0.00      P1    
ATOM   1272  HB3 ALA P  83       3.949 -27.332   9.497  0.00  0.00      P1    
ATOM   1273  C   ALA P  83       1.352 -26.680   8.628  0.00  0.00      P1    
ATOM   1274  O   ALA P  83       0.829 -26.122   7.668  0.00  0.00      P1    
ATOM   1275  N   PHE P  84       1.082 -27.980   8.821  0.00  0.00      P1    
ATOM   1276  HN  PHE P  84       1.633 -28.509   9.461  0.00  0.00      P1    
ATOM   1277  CA  PHE P  84       0.138 -28.893   8.200  0.00  0.00      P1    
ATOM   1278  HA  PHE P  84       0.396 -28.975   7.154  0.00  0.00      P1    
ATOM   1279  CB  PHE P  84       0.374 -30.364   8.763  0.00  0.00      P1    
ATOM   1280  HB1 PHE P  84       1.351 -30.788   8.446  0.00  0.00      P1    
ATOM   1281  HB2 PHE P  84       0.239 -30.232   9.858  0.00  0.00      P1    
ATOM   1282  CG  PHE P  84      -0.648 -31.408   8.351  0.00  0.00      P1    
ATOM   1283  CD1 PHE P  84      -1.928 -31.493   8.966  0.00  0.00      P1    
ATOM   1284  HD1 PHE P  84      -2.169 -30.909   9.842  0.00  0.00      P1    
ATOM   1285  CE1 PHE P  84      -2.924 -32.411   8.456  0.00  0.00      P1    
ATOM   1286  HE1 PHE P  84      -3.862 -32.508   8.982  0.00  0.00      P1    
ATOM   1287  CZ  PHE P  84      -2.604 -33.304   7.439  0.00  0.00      P1    
ATOM   1288  HZ  PHE P  84      -3.200 -34.144   7.113  0.00  0.00      P1    
ATOM   1289  CD2 PHE P  84      -0.379 -32.317   7.300  0.00  0.00      P1    
ATOM   1290  HD2 PHE P  84       0.479 -32.110   6.677  0.00  0.00      P1    
ATOM   1291  CE2 PHE P  84      -1.295 -33.264   6.927  0.00  0.00      P1    
ATOM   1292  HE2 PHE P  84      -1.065 -34.017   6.188  0.00  0.00      P1    
ATOM   1293  C   PHE P  84      -1.285 -28.398   8.378  0.00  0.00      P1    
ATOM   1294  O   PHE P  84      -2.044 -28.258   7.445  0.00  0.00      P1    
ATOM   1295  N   ALA P  85      -1.715 -28.005   9.571  0.00  0.00      P1    
ATOM   1296  HN  ALA P  85      -1.183 -28.040  10.414  0.00  0.00      P1    
ATOM   1297  CA  ALA P  85      -3.054 -27.404   9.723  0.00  0.00      P1    
ATOM   1298  HA  ALA P  85      -3.697 -28.053   9.148  0.00  0.00      P1    
ATOM   1299  CB  ALA P  85      -3.394 -27.246  11.203  0.00  0.00      P1    
ATOM   1300  HB1 ALA P  85      -4.322 -26.638  11.269  0.00  0.00      P1    
ATOM   1301  HB2 ALA P  85      -3.424 -28.257  11.661  0.00  0.00      P1    
ATOM   1302  HB3 ALA P  85      -2.585 -26.652  11.679  0.00  0.00      P1    
ATOM   1303  C   ALA P  85      -3.115 -25.957   9.065  0.00  0.00      P1    
ATOM   1304  O   ALA P  85      -4.118 -25.640   8.437  0.00  0.00      P1    
ATOM   1305  N   VAL P  86      -2.147 -25.077   9.282  0.00  0.00      P1    
ATOM   1306  HN  VAL P  86      -1.354 -25.485   9.728  0.00  0.00      P1    
ATOM   1307  CA  VAL P  86      -2.176 -23.768   8.610  0.00  0.00      P1    
ATOM   1308  HA  VAL P  86      -3.174 -23.442   8.862  0.00  0.00      P1    
ATOM   1309  CB  VAL P  86      -1.263 -22.752   9.113  0.00  0.00      P1    
ATOM   1310  HB  VAL P  86      -0.209 -23.102   9.086  0.00  0.00      P1    
ATOM   1311  CG1 VAL P  86      -1.293 -21.532   8.169  0.00  0.00      P1    
ATOM   1312 HG11 VAL P  86      -2.287 -21.037   8.200  0.00  0.00      P1    
ATOM   1313 HG12 VAL P  86      -0.586 -20.812   8.633  0.00  0.00      P1    
ATOM   1314 HG13 VAL P  86      -0.898 -21.755   7.155  0.00  0.00      P1    
ATOM   1315  CG2 VAL P  86      -1.585 -22.222  10.526  0.00  0.00      P1    
ATOM   1316 HG21 VAL P  86      -2.613 -21.802  10.559  0.00  0.00      P1    
ATOM   1317 HG22 VAL P  86      -1.557 -23.084  11.226  0.00  0.00      P1    
ATOM   1318 HG23 VAL P  86      -0.851 -21.468  10.883  0.00  0.00      P1    
ATOM   1319  C   VAL P  86      -2.115 -23.823   6.987  0.00  0.00      P1    
ATOM   1320  O   VAL P  86      -2.829 -23.067   6.277  0.00  0.00      P1    
ATOM   1321  N   TYR P  87      -1.326 -24.743   6.413  0.00  0.00      P1    
ATOM   1322  HN  TYR P  87      -0.553 -25.225   6.818  0.00  0.00      P1    
ATOM   1323  CA  TYR P  87      -1.374 -24.885   5.001  0.00  0.00      P1    
ATOM   1324  HA  TYR P  87      -1.259 -23.953   4.469  0.00  0.00      P1    
ATOM   1325  CB  TYR P  87      -0.166 -25.679   4.501  0.00  0.00      P1    
ATOM   1326  HB1 TYR P  87       0.810 -25.295   4.866  0.00  0.00      P1    
ATOM   1327  HB2 TYR P  87      -0.322 -26.612   5.084  0.00  0.00      P1    
ATOM   1328  CG  TYR P  87      -0.062 -25.941   3.050  0.00  0.00      P1    
ATOM   1329  CD1 TYR P  87       0.237 -24.911   2.110  0.00  0.00      P1    
ATOM   1330  HD1 TYR P  87       0.428 -23.911   2.469  0.00  0.00      P1    
ATOM   1331  CE1 TYR P  87       0.336 -25.074   0.751  0.00  0.00      P1    
ATOM   1332  HE1 TYR P  87       0.504 -24.302   0.014  0.00  0.00      P1    
ATOM   1333  CZ  TYR P  87       0.035 -26.344   0.251  0.00  0.00      P1    
ATOM   1334  OH  TYR P  87      -0.177 -26.570  -1.211  0.00  0.00      P1    
ATOM   1335  HH  TYR P  87       0.087 -27.451  -1.487  0.00  0.00      P1    
ATOM   1336  CD2 TYR P  87      -0.273 -27.235   2.518  0.00  0.00      P1    
ATOM   1337  HD2 TYR P  87      -0.584 -28.033   3.177  0.00  0.00      P1    
ATOM   1338  CE2 TYR P  87      -0.261 -27.416   1.099  0.00  0.00      P1    
ATOM   1339  HE2 TYR P  87      -0.674 -28.312   0.658  0.00  0.00      P1    
ATOM   1340  C   TYR P  87      -2.765 -25.455   4.476  0.00  0.00      P1    
ATOM   1341  O   TYR P  87      -3.433 -24.836   3.638  0.00  0.00      P1    
ATOM   1342  N   PHE P  88      -3.262 -26.612   4.998  0.00  0.00      P1    
ATOM   1343  HN  PHE P  88      -2.926 -27.054   5.826  0.00  0.00      P1    
ATOM   1344  CA  PHE P  88      -4.535 -27.138   4.405  0.00  0.00      P1    
ATOM   1345  HA  PHE P  88      -4.435 -27.032   3.335  0.00  0.00      P1    
ATOM   1346  CB  PHE P  88      -4.590 -28.675   4.668  0.00  0.00      P1    
ATOM   1347  HB1 PHE P  88      -4.525 -28.694   5.777  0.00  0.00      P1    
ATOM   1348  HB2 PHE P  88      -5.599 -29.011   4.348  0.00  0.00      P1    
ATOM   1349  CG  PHE P  88      -3.595 -29.554   3.882  0.00  0.00      P1    
ATOM   1350  CD1 PHE P  88      -3.771 -29.781   2.463  0.00  0.00      P1    
ATOM   1351  HD1 PHE P  88      -4.580 -29.196   2.051  0.00  0.00      P1    
ATOM   1352  CE1 PHE P  88      -2.880 -30.584   1.766  0.00  0.00      P1    
ATOM   1353  HE1 PHE P  88      -2.970 -30.624   0.691  0.00  0.00      P1    
ATOM   1354  CZ  PHE P  88      -1.889 -31.309   2.381  0.00  0.00      P1    
ATOM   1355  HZ  PHE P  88      -1.222 -31.895   1.766  0.00  0.00      P1    
ATOM   1356  CD2 PHE P  88      -2.501 -30.228   4.487  0.00  0.00      P1    
ATOM   1357  HD2 PHE P  88      -2.236 -30.076   5.523  0.00  0.00      P1    
ATOM   1358  CE2 PHE P  88      -1.671 -31.132   3.776  0.00  0.00      P1    
ATOM   1359  HE2 PHE P  88      -0.834 -31.550   4.315  0.00  0.00      P1    
ATOM   1360  C   PHE P  88      -5.752 -26.366   4.655  0.00  0.00      P1    
ATOM   1361  O   PHE P  88      -6.614 -26.316   3.787  0.00  0.00      P1    
ATOM   1362  N   LEU P  89      -5.983 -25.822   5.807  0.00  0.00      P1    
ATOM   1363  HN  LEU P  89      -5.185 -25.882   6.401  0.00  0.00      P1    
ATOM   1364  CA  LEU P  89      -7.123 -24.994   6.227  0.00  0.00      P1    
ATOM   1365  HA  LEU P  89      -7.921 -25.582   5.799  0.00  0.00      P1    
ATOM   1366  CB  LEU P  89      -7.212 -24.909   7.772  0.00  0.00      P1    
ATOM   1367  HB1 LEU P  89      -6.977 -25.915   8.180  0.00  0.00      P1    
ATOM   1368  HB2 LEU P  89      -6.528 -24.121   8.154  0.00  0.00      P1    
ATOM   1369  CG  LEU P  89      -8.655 -24.570   8.286  0.00  0.00      P1    
ATOM   1370  HG  LEU P  89      -8.992 -23.601   7.857  0.00  0.00      P1    
ATOM   1371  CD1 LEU P  89      -9.671 -25.611   7.950  0.00  0.00      P1    
ATOM   1372 HD11 LEU P  89      -9.479 -26.141   6.993  0.00  0.00      P1    
ATOM   1373 HD12 LEU P  89      -9.560 -26.431   8.692  0.00  0.00      P1    
ATOM   1374 HD13 LEU P  89     -10.728 -25.270   7.909  0.00  0.00      P1    
ATOM   1375  CD2 LEU P  89      -8.620 -24.307   9.790  0.00  0.00      P1    
ATOM   1376 HD21 LEU P  89      -7.848 -23.567  10.090  0.00  0.00      P1    
ATOM   1377 HD22 LEU P  89      -9.608 -23.861  10.033  0.00  0.00      P1    
ATOM   1378 HD23 LEU P  89      -8.470 -25.207  10.424  0.00  0.00      P1    
ATOM   1379  C   LEU P  89      -7.070 -23.570   5.751  0.00  0.00      P1    
ATOM   1380  O   LEU P  89      -8.100 -22.944   5.613  0.00  0.00      P1    
ATOM   1381  N   VAL P  90      -5.896 -22.973   5.508  0.00  0.00      P1    
ATOM   1382  HN  VAL P  90      -5.043 -23.458   5.685  0.00  0.00      P1    
ATOM   1383  CA  VAL P  90      -5.868 -21.615   4.993  0.00  0.00      P1    
ATOM   1384  HA  VAL P  90      -6.852 -21.175   5.057  0.00  0.00      P1    
ATOM   1385  CB  VAL P  90      -5.116 -20.633   5.961  0.00  0.00      P1    
ATOM   1386  HB  VAL P  90      -4.250 -21.198   6.368  0.00  0.00      P1    
ATOM   1387  CG1 VAL P  90      -4.628 -19.227   5.477  0.00  0.00      P1    
ATOM   1388 HG11 VAL P  90      -5.360 -18.784   4.768  0.00  0.00      P1    
ATOM   1389 HG12 VAL P  90      -4.397 -18.443   6.230  0.00  0.00      P1    
ATOM   1390 HG13 VAL P  90      -3.744 -19.401   4.827  0.00  0.00      P1    
ATOM   1391  CG2 VAL P  90      -5.949 -20.475   7.247  0.00  0.00      P1    
ATOM   1392 HG21 VAL P  90      -5.450 -19.813   7.986  0.00  0.00      P1    
ATOM   1393 HG22 VAL P  90      -6.978 -20.113   7.036  0.00  0.00      P1    
ATOM   1394 HG23 VAL P  90      -6.017 -21.444   7.786  0.00  0.00      P1    
ATOM   1395  C   VAL P  90      -5.272 -21.473   3.618  0.00  0.00      P1    
ATOM   1396  O   VAL P  90      -5.908 -20.830   2.781  0.00  0.00      P1    
ATOM   1397  N   VAL P  91      -4.016 -21.933   3.415  0.00  0.00      P1    
ATOM   1398  HN  VAL P  91      -3.599 -22.409   4.186  0.00  0.00      P1    
ATOM   1399  CA  VAL P  91      -3.222 -21.768   2.226  0.00  0.00      P1    
ATOM   1400  HA  VAL P  91      -3.382 -20.733   1.964  0.00  0.00      P1    
ATOM   1401  CB  VAL P  91      -1.762 -21.835   2.471  0.00  0.00      P1    
ATOM   1402  HB  VAL P  91      -1.546 -22.894   2.729  0.00  0.00      P1    
ATOM   1403  CG1 VAL P  91      -1.009 -21.639   1.114  0.00  0.00      P1    
ATOM   1404 HG11 VAL P  91       0.049 -21.327   1.245  0.00  0.00      P1    
ATOM   1405 HG12 VAL P  91      -0.854 -22.629   0.635  0.00  0.00      P1    
ATOM   1406 HG13 VAL P  91      -1.545 -20.993   0.386  0.00  0.00      P1    
ATOM   1407  CG2 VAL P  91      -1.343 -20.871   3.535  0.00  0.00      P1    
ATOM   1408 HG21 VAL P  91      -0.234 -20.865   3.598  0.00  0.00      P1    
ATOM   1409 HG22 VAL P  91      -1.645 -19.834   3.274  0.00  0.00      P1    
ATOM   1410 HG23 VAL P  91      -1.809 -21.102   4.516  0.00  0.00      P1    
ATOM   1411  C   VAL P  91      -3.783 -22.436   1.063  0.00  0.00      P1    
ATOM   1412  O   VAL P  91      -3.909 -21.809   0.045  0.00  0.00      P1    
ATOM   1413  N   LEU P  92      -4.297 -23.662   1.199  0.00  0.00      P1    
ATOM   1414  HN  LEU P  92      -4.297 -24.264   1.993  0.00  0.00      P1    
ATOM   1415  CA  LEU P  92      -5.033 -24.302   0.105  0.00  0.00      P1    
ATOM   1416  HA  LEU P  92      -4.449 -24.100  -0.780  0.00  0.00      P1    
ATOM   1417  CB  LEU P  92      -5.283 -25.874   0.389  0.00  0.00      P1    
ATOM   1418  HB1 LEU P  92      -4.335 -26.413   0.600  0.00  0.00      P1    
ATOM   1419  HB2 LEU P  92      -5.924 -25.860   1.297  0.00  0.00      P1    
ATOM   1420  CG  LEU P  92      -6.091 -26.618  -0.670  0.00  0.00      P1    
ATOM   1421  HG  LEU P  92      -7.121 -26.217  -0.784  0.00  0.00      P1    
ATOM   1422  CD1 LEU P  92      -5.266 -26.735  -1.962  0.00  0.00      P1    
ATOM   1423 HD11 LEU P  92      -4.271 -27.208  -1.822  0.00  0.00      P1    
ATOM   1424 HD12 LEU P  92      -5.756 -27.474  -2.631  0.00  0.00      P1    
ATOM   1425 HD13 LEU P  92      -5.137 -25.711  -2.375  0.00  0.00      P1    
ATOM   1426  CD2 LEU P  92      -6.404 -28.005  -0.151  0.00  0.00      P1    
ATOM   1427 HD21 LEU P  92      -5.498 -28.631  -0.001  0.00  0.00      P1    
ATOM   1428 HD22 LEU P  92      -6.963 -28.055   0.807  0.00  0.00      P1    
ATOM   1429 HD23 LEU P  92      -7.034 -28.460  -0.945  0.00  0.00      P1    
ATOM   1430  C   LEU P  92      -6.240 -23.513  -0.368  0.00  0.00      P1    
ATOM   1431  O   LEU P  92      -6.414 -23.364  -1.579  0.00  0.00      P1    
ATOM   1432  N   PRO P  93      -7.149 -23.000   0.442  0.00  0.00      P1    
ATOM   1433  CD  PRO P  93      -7.488 -23.740   1.637  0.00  0.00      P1    
ATOM   1434  HD1 PRO P  93      -6.715 -23.784   2.433  0.00  0.00      P1    
ATOM   1435  HD2 PRO P  93      -7.897 -24.763   1.498  0.00  0.00      P1    
ATOM   1436  CA  PRO P  93      -8.269 -22.159   0.012  0.00  0.00      P1    
ATOM   1437  HA  PRO P  93      -8.716 -22.582  -0.876  0.00  0.00      P1    
ATOM   1438  CB  PRO P  93      -9.280 -22.205   1.109  0.00  0.00      P1    
ATOM   1439  HB1 PRO P  93     -10.159 -22.752   0.706  0.00  0.00      P1    
ATOM   1440  HB2 PRO P  93      -9.628 -21.180   1.359  0.00  0.00      P1    
ATOM   1441  CG  PRO P  93      -8.555 -22.866   2.281  0.00  0.00      P1    
ATOM   1442  HG1 PRO P  93      -9.182 -23.473   2.968  0.00  0.00      P1    
ATOM   1443  HG2 PRO P  93      -8.042 -22.064   2.854  0.00  0.00      P1    
ATOM   1444  C   PRO P  93      -7.678 -20.807  -0.432  0.00  0.00      P1    
ATOM   1445  O   PRO P  93      -8.043 -20.319  -1.480  0.00  0.00      P1    
ATOM   1446  N   TYR P  94      -6.781 -20.156   0.307  0.00  0.00      P1    
ATOM   1447  HN  TYR P  94      -6.431 -20.561   1.148  0.00  0.00      P1    
ATOM   1448  CA  TYR P  94      -6.312 -18.779  -0.038  0.00  0.00      P1    
ATOM   1449  HA  TYR P  94      -7.304 -18.363  -0.135  0.00  0.00      P1    
ATOM   1450  CB  TYR P  94      -5.438 -18.314   1.161  0.00  0.00      P1    
ATOM   1451  HB1 TYR P  94      -5.868 -18.479   2.172  0.00  0.00      P1    
ATOM   1452  HB2 TYR P  94      -4.481 -18.854   0.993  0.00  0.00      P1    
ATOM   1453  CG  TYR P  94      -5.232 -16.866   1.128  0.00  0.00      P1    
ATOM   1454  CD1 TYR P  94      -6.291 -15.994   1.073  0.00  0.00      P1    
ATOM   1455  HD1 TYR P  94      -7.282 -16.382   0.894  0.00  0.00      P1    
ATOM   1456  CE1 TYR P  94      -6.095 -14.607   1.113  0.00  0.00      P1    
ATOM   1457  HE1 TYR P  94      -6.904 -13.892   1.111  0.00  0.00      P1    
ATOM   1458  CZ  TYR P  94      -4.798 -14.131   1.169  0.00  0.00      P1    
ATOM   1459  OH  TYR P  94      -4.606 -12.782   1.207  0.00  0.00      P1    
ATOM   1460  HH  TYR P  94      -4.018 -12.646   1.953  0.00  0.00      P1    
ATOM   1461  CD2 TYR P  94      -3.893 -16.433   1.228  0.00  0.00      P1    
ATOM   1462  HD2 TYR P  94      -3.066 -17.127   1.249  0.00  0.00      P1    
ATOM   1463  CE2 TYR P  94      -3.635 -15.028   1.232  0.00  0.00      P1    
ATOM   1464  HE2 TYR P  94      -2.611 -14.688   1.270  0.00  0.00      P1    
ATOM   1465  C   TYR P  94      -5.515 -18.642  -1.339  0.00  0.00      P1    
ATOM   1466  O   TYR P  94      -5.759 -17.708  -2.105  0.00  0.00      P1    
ATOM   1467  N   ASN P  95      -4.677 -19.628  -1.569  0.00  0.00      P1    
ATOM   1468  HN  ASN P  95      -4.599 -20.332  -0.867  0.00  0.00      P1    
ATOM   1469  CA  ASN P  95      -3.920 -19.766  -2.760  0.00  0.00      P1    
ATOM   1470  HA  ASN P  95      -3.316 -18.886  -2.925  0.00  0.00      P1    
ATOM   1471  CB  ASN P  95      -2.742 -20.844  -2.626  0.00  0.00      P1    
ATOM   1472  HB1 ASN P  95      -2.165 -20.651  -1.696  0.00  0.00      P1    
ATOM   1473  HB2 ASN P  95      -3.220 -21.841  -2.516  0.00  0.00      P1    
ATOM   1474  CG  ASN P  95      -1.880 -20.724  -3.851  0.00  0.00      P1    
ATOM   1475  OD1 ASN P  95      -1.196 -19.728  -4.002  0.00  0.00      P1    
ATOM   1476  ND2 ASN P  95      -1.842 -21.780  -4.700  0.00  0.00      P1    
ATOM   1477 HD21 ASN P  95      -1.175 -21.641  -5.432  0.00  0.00      P1    
ATOM   1478 HD22 ASN P  95      -2.396 -22.608  -4.610  0.00  0.00      P1    
ATOM   1479  C   ASN P  95      -4.826 -20.083  -3.938  0.00  0.00      P1    
ATOM   1480  O   ASN P  95      -4.772 -19.368  -4.974  0.00  0.00      P1    
ATOM   1481  N   THR P  96      -5.828 -21.029  -3.781  0.00  0.00      P1    
ATOM   1482  HN  THR P  96      -5.808 -21.765  -3.108  0.00  0.00      P1    
ATOM   1483  CA  THR P  96      -6.952 -21.059  -4.743  0.00  0.00      P1    
ATOM   1484  HA  THR P  96      -6.479 -21.318  -5.679  0.00  0.00      P1    
ATOM   1485  CB  THR P  96      -8.000 -22.211  -4.492  0.00  0.00      P1    
ATOM   1486  HB  THR P  96      -8.455 -21.958  -3.510  0.00  0.00      P1    
ATOM   1487  OG1 THR P  96      -7.308 -23.441  -4.450  0.00  0.00      P1    
ATOM   1488  HG1 THR P  96      -7.723 -23.999  -3.788  0.00  0.00      P1    
ATOM   1489  CG2 THR P  96      -8.933 -22.354  -5.697  0.00  0.00      P1    
ATOM   1490 HG21 THR P  96      -8.394 -22.346  -6.669  0.00  0.00      P1    
ATOM   1491 HG22 THR P  96      -9.541 -23.281  -5.756  0.00  0.00      P1    
ATOM   1492 HG23 THR P  96      -9.614 -21.477  -5.738  0.00  0.00      P1    
ATOM   1493  C   THR P  96      -7.639 -19.780  -5.031  0.00  0.00      P1    
ATOM   1494  O   THR P  96      -7.810 -19.417  -6.185  0.00  0.00      P1    
ATOM   1495  N   LEU P  97      -8.135 -19.073  -3.977  0.00  0.00      P1    
ATOM   1496  HN  LEU P  97      -8.085 -19.467  -3.063  0.00  0.00      P1    
ATOM   1497  CA  LEU P  97      -8.897 -17.856  -4.198  0.00  0.00      P1    
ATOM   1498  HA  LEU P  97      -9.552 -17.920  -5.054  0.00  0.00      P1    
ATOM   1499  CB  LEU P  97      -9.542 -17.377  -2.876  0.00  0.00      P1    
ATOM   1500  HB1 LEU P  97      -8.834 -17.249  -2.030  0.00  0.00      P1    
ATOM   1501  HB2 LEU P  97     -10.053 -16.408  -3.064  0.00  0.00      P1    
ATOM   1502  CG  LEU P  97     -10.635 -18.350  -2.369  0.00  0.00      P1    
ATOM   1503  HG  LEU P  97     -10.335 -19.418  -2.421  0.00  0.00      P1    
ATOM   1504  CD1 LEU P  97     -10.908 -18.022  -0.924  0.00  0.00      P1    
ATOM   1505 HD11 LEU P  97     -11.144 -16.936  -0.894  0.00  0.00      P1    
ATOM   1506 HD12 LEU P  97     -11.750 -18.609  -0.500  0.00  0.00      P1    
ATOM   1507 HD13 LEU P  97      -9.977 -18.206  -0.346  0.00  0.00      P1    
ATOM   1508  CD2 LEU P  97     -11.893 -18.166  -3.179  0.00  0.00      P1    
ATOM   1509 HD21 LEU P  97     -12.609 -18.937  -2.823  0.00  0.00      P1    
ATOM   1510 HD22 LEU P  97     -12.324 -17.183  -2.893  0.00  0.00      P1    
ATOM   1511 HD23 LEU P  97     -11.773 -18.190  -4.283  0.00  0.00      P1    
ATOM   1512  C   LEU P  97      -8.112 -16.650  -4.720  0.00  0.00      P1    
ATOM   1513  O   LEU P  97      -8.716 -15.865  -5.379  0.00  0.00      P1    
ATOM   1514  N   ARG P  98      -6.812 -16.596  -4.503  0.00  0.00      P1    
ATOM   1515  HN  ARG P  98      -6.319 -17.079  -3.783  0.00  0.00      P1    
ATOM   1516  CA  ARG P  98      -5.929 -15.744  -5.219  0.00  0.00      P1    
ATOM   1517  HA  ARG P  98      -6.437 -14.819  -5.449  0.00  0.00      P1    
ATOM   1518  CB  ARG P  98      -4.681 -15.377  -4.404  0.00  0.00      P1    
ATOM   1519  HB1 ARG P  98      -4.358 -16.315  -3.904  0.00  0.00      P1    
ATOM   1520  HB2 ARG P  98      -3.837 -15.085  -5.065  0.00  0.00      P1    
ATOM   1521  CG  ARG P  98      -4.933 -14.335  -3.370  0.00  0.00      P1    
ATOM   1522  HG1 ARG P  98      -5.562 -13.558  -3.856  0.00  0.00      P1    
ATOM   1523  HG2 ARG P  98      -5.551 -14.791  -2.568  0.00  0.00      P1    
ATOM   1524  CD  ARG P  98      -3.630 -13.699  -2.790  0.00  0.00      P1    
ATOM   1525  HD1 ARG P  98      -2.994 -14.466  -2.297  0.00  0.00      P1    
ATOM   1526  HD2 ARG P  98      -2.886 -13.268  -3.493  0.00  0.00      P1    
ATOM   1527  NE  ARG P  98      -4.031 -12.595  -1.851  0.00  0.00      P1    
ATOM   1528  HE  ARG P  98      -3.888 -12.845  -0.893  0.00  0.00      P1    
ATOM   1529  CZ  ARG P  98      -4.765 -11.511  -2.096  0.00  0.00      P1    
ATOM   1530  NH1 ARG P  98      -4.938 -11.162  -3.373  0.00  0.00      P1    
ATOM   1531 HH11 ARG P  98      -5.267 -10.235  -3.552  0.00  0.00      P1    
ATOM   1532 HH12 ARG P  98      -4.389 -11.637  -4.061  0.00  0.00      P1    
ATOM   1533  NH2 ARG P  98      -5.445 -10.851  -1.223  0.00  0.00      P1    
ATOM   1534 HH21 ARG P  98      -5.702  -9.925  -1.499  0.00  0.00      P1    
ATOM   1535 HH22 ARG P  98      -5.476 -11.077  -0.249  0.00  0.00      P1    
ATOM   1536  C   ARG P  98      -5.545 -16.220  -6.610  0.00  0.00      P1    
ATOM   1537  O   ARG P  98      -5.330 -15.340  -7.497  0.00  0.00      P1    
ATOM   1538  N   LYS P  99      -5.444 -17.521  -6.866  0.00  0.00      P1    
ATOM   1539  HN  LYS P  99      -5.436 -18.208  -6.143  0.00  0.00      P1    
ATOM   1540  CA  LYS P  99      -5.352 -17.970  -8.194  0.00  0.00      P1    
ATOM   1541  HA  LYS P  99      -4.574 -17.423  -8.706  0.00  0.00      P1    
ATOM   1542  CB  LYS P  99      -4.894 -19.522  -8.128  0.00  0.00      P1    
ATOM   1543  HB1 LYS P  99      -3.906 -19.507  -7.621  0.00  0.00      P1    
ATOM   1544  HB2 LYS P  99      -5.568 -19.905  -7.333  0.00  0.00      P1    
ATOM   1545  CG  LYS P  99      -4.895 -20.416  -9.261  0.00  0.00      P1    
ATOM   1546  HG1 LYS P  99      -4.796 -21.450  -8.867  0.00  0.00      P1    
ATOM   1547  HG2 LYS P  99      -5.899 -20.387  -9.736  0.00  0.00      P1    
ATOM   1548  CD  LYS P  99      -3.791 -20.174 -10.304  0.00  0.00      P1    
ATOM   1549  HD1 LYS P  99      -3.980 -19.152 -10.697  0.00  0.00      P1    
ATOM   1550  HD2 LYS P  99      -2.867 -20.055  -9.698  0.00  0.00      P1    
ATOM   1551  CE  LYS P  99      -3.539 -21.016 -11.499  0.00  0.00      P1    
ATOM   1552  HE1 LYS P  99      -3.383 -22.083 -11.231  0.00  0.00      P1    
ATOM   1553  HE2 LYS P  99      -4.386 -21.012 -12.218  0.00  0.00      P1    
ATOM   1554  NZ  LYS P  99      -2.280 -20.638 -12.218  0.00  0.00      P1    
ATOM   1555  HZ1 LYS P  99      -1.465 -20.682 -11.574  0.00  0.00      P1    
ATOM   1556  HZ2 LYS P  99      -2.128 -21.231 -13.059  0.00  0.00      P1    
ATOM   1557  HZ3 LYS P  99      -2.379 -19.651 -12.528  0.00  0.00      P1    
ATOM   1558  C   LYS P  99      -6.557 -17.792  -9.185  0.00  0.00      P1    
ATOM   1559  O   LYS P  99      -6.501 -17.494 -10.386  0.00  0.00      P1    
ATOM   1560  N   LYS P 100      -7.711 -17.909  -8.602  0.00  0.00      P1    
ATOM   1561  HN  LYS P 100      -7.631 -18.196  -7.650  0.00  0.00      P1    
ATOM   1562  CA  LYS P 100      -9.011 -17.530  -9.139  0.00  0.00      P1    
ATOM   1563  HA  LYS P 100      -8.937 -17.792 -10.185  0.00  0.00      P1    
ATOM   1564  CB  LYS P 100     -10.188 -18.293  -8.417  0.00  0.00      P1    
ATOM   1565  HB1 LYS P 100     -10.088 -18.226  -7.313  0.00  0.00      P1    
ATOM   1566  HB2 LYS P 100     -11.162 -17.803  -8.626  0.00  0.00      P1    
ATOM   1567  CG  LYS P 100     -10.407 -19.805  -8.836  0.00  0.00      P1    
ATOM   1568  HG1 LYS P 100      -9.481 -20.410  -8.734  0.00  0.00      P1    
ATOM   1569  HG2 LYS P 100     -11.247 -20.208  -8.230  0.00  0.00      P1    
ATOM   1570  CD  LYS P 100     -10.771 -19.899 -10.355  0.00  0.00      P1    
ATOM   1571  HD1 LYS P 100      -9.921 -19.631 -11.018  0.00  0.00      P1    
ATOM   1572  HD2 LYS P 100     -10.959 -20.977 -10.544  0.00  0.00      P1    
ATOM   1573  CE  LYS P 100     -12.011 -19.043 -10.769  0.00  0.00      P1    
ATOM   1574  HE1 LYS P 100     -11.842 -17.945 -10.780  0.00  0.00      P1    
ATOM   1575  HE2 LYS P 100     -12.138 -19.423 -11.805  0.00  0.00      P1    
ATOM   1576  NZ  LYS P 100     -13.123 -19.361  -9.898  0.00  0.00      P1    
ATOM   1577  HZ1 LYS P 100     -13.216 -20.392  -9.797  0.00  0.00      P1    
ATOM   1578  HZ2 LYS P 100     -13.200 -18.846  -8.997  0.00  0.00      P1    
ATOM   1579  HZ3 LYS P 100     -14.001 -19.035 -10.350  0.00  0.00      P1    
ATOM   1580  C   LYS P 100      -9.284 -16.015  -9.035  0.00  0.00      P1    
ATOM   1581  O   LYS P 100     -10.261 -15.511  -9.566  0.00  0.00      P1    
ATOM   1582  N   GLY P 101      -8.516 -15.229  -8.288  0.00  0.00      P1    
ATOM   1583  HN  GLY P 101      -7.578 -15.534  -8.142  0.00  0.00      P1    
ATOM   1584  CA  GLY P 101      -8.860 -13.783  -8.094  0.00  0.00      P1    
ATOM   1585  HA1 GLY P 101      -8.868 -13.404  -9.105  0.00  0.00      P1    
ATOM   1586  HA2 GLY P 101      -8.066 -13.331  -7.519  0.00  0.00      P1    
ATOM   1587  C   GLY P 101     -10.186 -13.318  -7.558  0.00  0.00      P1    
ATOM   1588  O   GLY P 101     -10.809 -12.292  -7.929  0.00  0.00      P1    
ATOM   1589  N   GLU P 102     -10.656 -14.039  -6.541  0.00  0.00      P1    
ATOM   1590  HN  GLU P 102     -10.108 -14.734  -6.081  0.00  0.00      P1    
ATOM   1591  CA  GLU P 102     -11.959 -13.874  -5.897  0.00  0.00      P1    
ATOM   1592  HA  GLU P 102     -12.605 -13.398  -6.620  0.00  0.00      P1    
ATOM   1593  CB  GLU P 102     -12.618 -15.274  -5.677  0.00  0.00      P1    
ATOM   1594  HB1 GLU P 102     -11.984 -15.895  -5.009  0.00  0.00      P1    
ATOM   1595  HB2 GLU P 102     -13.536 -15.064  -5.088  0.00  0.00      P1    
ATOM   1596  CG  GLU P 102     -12.961 -15.891  -7.042  0.00  0.00      P1    
ATOM   1597  HG1 GLU P 102     -13.465 -15.042  -7.552  0.00  0.00      P1    
ATOM   1598  HG2 GLU P 102     -12.019 -16.176  -7.557  0.00  0.00      P1    
ATOM   1599  CD  GLU P 102     -13.859 -17.060  -7.069  0.00  0.00      P1    
ATOM   1600  OE1 GLU P 102     -13.395 -18.086  -7.657  0.00  0.00      P1    
ATOM   1601  OE2 GLU P 102     -14.977 -16.993  -6.578  0.00  0.00      P1    
ATOM   1602  C   GLU P 102     -11.827 -13.156  -4.617  0.00  0.00      P1    
ATOM   1603  O   GLU P 102     -12.768 -13.120  -3.809  0.00  0.00      P1    
ATOM   1604  N   VAL P 103     -10.624 -12.511  -4.553  0.00  0.00      P1    
ATOM   1605  HN  VAL P 103     -10.056 -12.673  -5.356  0.00  0.00      P1    
ATOM   1606  CA  VAL P 103     -10.188 -11.510  -3.655  0.00  0.00      P1    
ATOM   1607  HA  VAL P 103     -11.017 -10.898  -3.332  0.00  0.00      P1    
ATOM   1608  CB  VAL P 103      -9.717 -12.197  -2.328  0.00  0.00      P1    
ATOM   1609  HB  VAL P 103     -10.418 -13.002  -2.021  0.00  0.00      P1    
ATOM   1610  CG1 VAL P 103      -8.297 -12.749  -2.433  0.00  0.00      P1    
ATOM   1611 HG11 VAL P 103      -7.583 -11.958  -2.748  0.00  0.00      P1    
ATOM   1612 HG12 VAL P 103      -7.967 -13.204  -1.475  0.00  0.00      P1    
ATOM   1613 HG13 VAL P 103      -8.261 -13.522  -3.230  0.00  0.00      P1    
ATOM   1614  CG2 VAL P 103      -9.850 -11.219  -1.072  0.00  0.00      P1    
ATOM   1615 HG21 VAL P 103      -9.325 -11.792  -0.278  0.00  0.00      P1    
ATOM   1616 HG22 VAL P 103      -9.502 -10.170  -1.180  0.00  0.00      P1    
ATOM   1617 HG23 VAL P 103     -10.927 -11.188  -0.802  0.00  0.00      P1    
ATOM   1618  C   VAL P 103      -9.165 -10.608  -4.225  0.00  0.00      P1    
ATOM   1619  O   VAL P 103      -8.443 -10.887  -5.172  0.00  0.00      P1    
ATOM   1620  C   GLU P 104      -6.748  -8.460  -3.358  0.00  0.00      P1    
ATOM   1621  OT1 GLU P 104      -6.692  -8.529  -2.115  0.00  0.00      P1    
ATOM   1622  OT2 GLU P 104      -5.644  -8.577  -4.035  0.00  0.00      P1    
ATOM   1623  N   GLU P 104      -9.054  -9.435  -3.711  0.00  0.00      P1    
ATOM   1624  HN  GLU P 104      -9.714  -9.217  -2.996  0.00  0.00      P1    
ATOM   1625  CA  GLU P 104      -8.092  -8.389  -4.143  0.00  0.00      P1    
ATOM   1626  HA  GLU P 104      -7.963  -8.386  -5.216  0.00  0.00      P1    
ATOM   1627  CB  GLU P 104      -8.730  -6.974  -3.856  0.00  0.00      P1    
ATOM   1628  HB1 GLU P 104      -9.653  -6.972  -4.475  0.00  0.00      P1    
ATOM   1629  HB2 GLU P 104      -9.025  -6.834  -2.794  0.00  0.00      P1    
ATOM   1630  CG  GLU P 104      -7.745  -5.813  -4.177  0.00  0.00      P1    
ATOM   1631  HG1 GLU P 104      -6.774  -5.979  -3.664  0.00  0.00      P1    
ATOM   1632  HG2 GLU P 104      -7.605  -5.586  -5.255  0.00  0.00      P1    
ATOM   1633  CD  GLU P 104      -8.152  -4.516  -3.471  0.00  0.00      P1    
ATOM   1634  OE1 GLU P 104      -8.454  -3.549  -4.193  0.00  0.00      P1    
ATOM   1635  OE2 GLU P 104      -8.289  -4.475  -2.223  0.00  0.00      P1    
ATOM   1636  N   MET P   1      13.103  24.678  -2.944  0.00  0.00      P2    
ATOM   1637  HT1 MET P   1      12.769  25.622  -3.223  0.00  0.00      P2    
ATOM   1638  HT2 MET P   1      12.536  24.041  -3.539  0.00  0.00      P2    
ATOM   1639  HT3 MET P   1      14.077  24.533  -3.279  0.00  0.00      P2    
ATOM   1640  CA  MET P   1      12.763  24.403  -1.546  0.00  0.00      P2    
ATOM   1641  HA  MET P   1      12.994  23.352  -1.450  0.00  0.00      P2    
ATOM   1642  CB  MET P   1      13.704  25.306  -0.601  0.00  0.00      P2    
ATOM   1643  HB1 MET P   1      14.536  24.615  -0.350  0.00  0.00      P2    
ATOM   1644  HB2 MET P   1      14.199  26.076  -1.230  0.00  0.00      P2    
ATOM   1645  CG  MET P   1      12.998  25.900   0.607  0.00  0.00      P2    
ATOM   1646  HG1 MET P   1      13.690  26.702   0.945  0.00  0.00      P2    
ATOM   1647  HG2 MET P   1      12.029  26.352   0.305  0.00  0.00      P2    
ATOM   1648  SD  MET P   1      12.770  24.654   1.887  0.00  0.00      P2    
ATOM   1649  CE  MET P   1      11.293  25.422   2.643  0.00  0.00      P2    
ATOM   1650  HE1 MET P   1      11.596  26.473   2.838  0.00  0.00      P2    
ATOM   1651  HE2 MET P   1      10.494  25.624   1.898  0.00  0.00      P2    
ATOM   1652  HE3 MET P   1      10.961  24.751   3.464  0.00  0.00      P2    
ATOM   1653  C   MET P   1      11.217  24.418  -1.294  0.00  0.00      P2    
ATOM   1654  O   MET P   1      10.731  23.452  -0.667  0.00  0.00      P2    
ATOM   1655  N   LEU P   2      10.514  25.428  -1.658  0.00  0.00      P2    
ATOM   1656  HN  LEU P   2      10.900  26.179  -2.188  0.00  0.00      P2    
ATOM   1657  CA  LEU P   2       9.053  25.503  -1.508  0.00  0.00      P2    
ATOM   1658  HA  LEU P   2       8.920  25.427  -0.439  0.00  0.00      P2    
ATOM   1659  CB  LEU P   2       8.512  26.929  -1.711  0.00  0.00      P2    
ATOM   1660  HB1 LEU P   2       7.436  26.920  -1.435  0.00  0.00      P2    
ATOM   1661  HB2 LEU P   2       8.558  27.158  -2.797  0.00  0.00      P2    
ATOM   1662  CG  LEU P   2       9.162  28.070  -0.919  0.00  0.00      P2    
ATOM   1663  HG  LEU P   2      10.247  28.063  -1.160  0.00  0.00      P2    
ATOM   1664  CD1 LEU P   2       8.721  29.494  -1.288  0.00  0.00      P2    
ATOM   1665 HD11 LEU P   2       9.042  29.663  -2.339  0.00  0.00      P2    
ATOM   1666 HD12 LEU P   2       7.616  29.594  -1.236  0.00  0.00      P2    
ATOM   1667 HD13 LEU P   2       9.236  30.224  -0.627  0.00  0.00      P2    
ATOM   1668  CD2 LEU P   2       8.996  27.844   0.581  0.00  0.00      P2    
ATOM   1669 HD21 LEU P   2       9.020  28.817   1.117  0.00  0.00      P2    
ATOM   1670 HD22 LEU P   2       9.855  27.234   0.933  0.00  0.00      P2    
ATOM   1671 HD23 LEU P   2       7.989  27.415   0.768  0.00  0.00      P2    
ATOM   1672  C   LEU P   2       8.295  24.452  -2.294  0.00  0.00      P2    
ATOM   1673  O   LEU P   2       7.384  23.849  -1.807  0.00  0.00      P2    
ATOM   1674  N   LYS P   3       8.743  24.211  -3.483  0.00  0.00      P2    
ATOM   1675  HN  LYS P   3       9.618  24.544  -3.826  0.00  0.00      P2    
ATOM   1676  CA  LYS P   3       8.095  23.082  -4.231  0.00  0.00      P2    
ATOM   1677  HA  LYS P   3       7.049  23.344  -4.286  0.00  0.00      P2    
ATOM   1678  CB  LYS P   3       8.694  22.945  -5.690  0.00  0.00      P2    
ATOM   1679  HB1 LYS P   3       8.622  23.967  -6.121  0.00  0.00      P2    
ATOM   1680  HB2 LYS P   3       9.768  22.812  -5.436  0.00  0.00      P2    
ATOM   1681  CG  LYS P   3       8.192  21.855  -6.564  0.00  0.00      P2    
ATOM   1682  HG1 LYS P   3       8.754  21.790  -7.520  0.00  0.00      P2    
ATOM   1683  HG2 LYS P   3       8.148  20.833  -6.132  0.00  0.00      P2    
ATOM   1684  CD  LYS P   3       6.701  22.215  -6.864  0.00  0.00      P2    
ATOM   1685  HD1 LYS P   3       6.139  22.311  -5.910  0.00  0.00      P2    
ATOM   1686  HD2 LYS P   3       6.690  23.189  -7.399  0.00  0.00      P2    
ATOM   1687  CE  LYS P   3       5.937  21.255  -7.799  0.00  0.00      P2    
ATOM   1688  HE1 LYS P   3       5.143  21.796  -8.356  0.00  0.00      P2    
ATOM   1689  HE2 LYS P   3       6.676  20.803  -8.494  0.00  0.00      P2    
ATOM   1690  NZ  LYS P   3       5.229  20.184  -7.062  0.00  0.00      P2    
ATOM   1691  HZ1 LYS P   3       4.538  20.647  -6.438  0.00  0.00      P2    
ATOM   1692  HZ2 LYS P   3       4.783  19.398  -7.577  0.00  0.00      P2    
ATOM   1693  HZ3 LYS P   3       5.981  19.710  -6.522  0.00  0.00      P2    
ATOM   1694  C   LYS P   3       8.064  21.707  -3.558  0.00  0.00      P2    
ATOM   1695  O   LYS P   3       7.070  20.971  -3.519  0.00  0.00      P2    
ATOM   1696  N   GLY P   4       9.193  21.355  -2.968  0.00  0.00      P2    
ATOM   1697  HN  GLY P   4       9.978  21.891  -3.272  0.00  0.00      P2    
ATOM   1698  CA  GLY P   4       9.438  20.224  -2.120  0.00  0.00      P2    
ATOM   1699  HA1 GLY P   4      10.479  20.360  -1.865  0.00  0.00      P2    
ATOM   1700  HA2 GLY P   4       9.188  19.312  -2.641  0.00  0.00      P2    
ATOM   1701  C   GLY P   4       8.776  20.211  -0.708  0.00  0.00      P2    
ATOM   1702  O   GLY P   4       8.156  19.218  -0.333  0.00  0.00      P2    
ATOM   1703  N   PHE P   5       8.816  21.354  -0.005  0.00  0.00      P2    
ATOM   1704  HN  PHE P   5       9.424  22.122  -0.192  0.00  0.00      P2    
ATOM   1705  CA  PHE P   5       8.071  21.577   1.185  0.00  0.00      P2    
ATOM   1706  HA  PHE P   5       8.368  20.845   1.920  0.00  0.00      P2    
ATOM   1707  CB  PHE P   5       8.442  22.997   1.721  0.00  0.00      P2    
ATOM   1708  HB1 PHE P   5       9.491  22.957   2.087  0.00  0.00      P2    
ATOM   1709  HB2 PHE P   5       8.418  23.717   0.874  0.00  0.00      P2    
ATOM   1710  CG  PHE P   5       7.558  23.626   2.780  0.00  0.00      P2    
ATOM   1711  CD1 PHE P   5       6.886  22.975   3.818  0.00  0.00      P2    
ATOM   1712  HD1 PHE P   5       6.997  21.906   3.919  0.00  0.00      P2    
ATOM   1713  CE1 PHE P   5       6.119  23.613   4.766  0.00  0.00      P2    
ATOM   1714  HE1 PHE P   5       5.581  23.079   5.536  0.00  0.00      P2    
ATOM   1715  CZ  PHE P   5       5.829  24.998   4.560  0.00  0.00      P2    
ATOM   1716  HZ  PHE P   5       5.388  25.636   5.312  0.00  0.00      P2    
ATOM   1717  CD2 PHE P   5       7.252  24.994   2.640  0.00  0.00      P2    
ATOM   1718  HD2 PHE P   5       7.722  25.457   1.785  0.00  0.00      P2    
ATOM   1719  CE2 PHE P   5       6.404  25.644   3.500  0.00  0.00      P2    
ATOM   1720  HE2 PHE P   5       6.338  26.720   3.425  0.00  0.00      P2    
ATOM   1721  C   PHE P   5       6.546  21.399   0.960  0.00  0.00      P2    
ATOM   1722  O   PHE P   5       5.875  20.707   1.739  0.00  0.00      P2    
ATOM   1723  N   LYS P   6       5.961  21.945  -0.137  0.00  0.00      P2    
ATOM   1724  HN  LYS P   6       6.454  22.558  -0.749  0.00  0.00      P2    
ATOM   1725  CA  LYS P   6       4.574  21.682  -0.488  0.00  0.00      P2    
ATOM   1726  HA  LYS P   6       3.881  21.896   0.312  0.00  0.00      P2    
ATOM   1727  CB  LYS P   6       4.143  22.610  -1.602  0.00  0.00      P2    
ATOM   1728  HB1 LYS P   6       4.726  22.487  -2.539  0.00  0.00      P2    
ATOM   1729  HB2 LYS P   6       3.086  22.310  -1.768  0.00  0.00      P2    
ATOM   1730  CG  LYS P   6       4.064  24.079  -1.128  0.00  0.00      P2    
ATOM   1731  HG1 LYS P   6       3.505  24.063  -0.168  0.00  0.00      P2    
ATOM   1732  HG2 LYS P   6       5.094  24.419  -0.885  0.00  0.00      P2    
ATOM   1733  CD  LYS P   6       3.464  25.135  -2.171  0.00  0.00      P2    
ATOM   1734  HD1 LYS P   6       2.357  25.068  -2.241  0.00  0.00      P2    
ATOM   1735  HD2 LYS P   6       3.731  26.137  -1.774  0.00  0.00      P2    
ATOM   1736  CE  LYS P   6       3.997  25.080  -3.670  0.00  0.00      P2    
ATOM   1737  HE1 LYS P   6       5.072  25.360  -3.640  0.00  0.00      P2    
ATOM   1738  HE2 LYS P   6       3.720  24.096  -4.106  0.00  0.00      P2    
ATOM   1739  NZ  LYS P   6       3.197  26.096  -4.394  0.00  0.00      P2    
ATOM   1740  HZ1 LYS P   6       3.524  26.162  -5.379  0.00  0.00      P2    
ATOM   1741  HZ2 LYS P   6       2.179  25.902  -4.482  0.00  0.00      P2    
ATOM   1742  HZ3 LYS P   6       3.449  27.008  -3.964  0.00  0.00      P2    
ATOM   1743  C   LYS P   6       4.314  20.154  -0.831  0.00  0.00      P2    
ATOM   1744  O   LYS P   6       3.247  19.629  -0.488  0.00  0.00      P2    
ATOM   1745  N   GLU P   7       5.256  19.409  -1.455  0.00  0.00      P2    
ATOM   1746  HN  GLU P   7       6.095  19.808  -1.815  0.00  0.00      P2    
ATOM   1747  CA  GLU P   7       4.978  17.963  -1.658  0.00  0.00      P2    
ATOM   1748  HA  GLU P   7       3.951  17.838  -1.968  0.00  0.00      P2    
ATOM   1749  CB  GLU P   7       5.904  17.390  -2.752  0.00  0.00      P2    
ATOM   1750  HB1 GLU P   7       6.942  17.577  -2.402  0.00  0.00      P2    
ATOM   1751  HB2 GLU P   7       5.662  16.307  -2.698  0.00  0.00      P2    
ATOM   1752  CG  GLU P   7       5.643  17.848  -4.148  0.00  0.00      P2    
ATOM   1753  HG1 GLU P   7       4.821  17.422  -4.761  0.00  0.00      P2    
ATOM   1754  HG2 GLU P   7       5.573  18.950  -4.019  0.00  0.00      P2    
ATOM   1755  CD  GLU P   7       6.816  17.682  -5.080  0.00  0.00      P2    
ATOM   1756  OE1 GLU P   7       6.709  18.324  -6.163  0.00  0.00      P2    
ATOM   1757  OE2 GLU P   7       7.849  17.030  -4.760  0.00  0.00      P2    
ATOM   1758  C   GLU P   7       5.108  17.206  -0.339  0.00  0.00      P2    
ATOM   1759  O   GLU P   7       4.460  16.179  -0.142  0.00  0.00      P2    
ATOM   1760  N   PHE P   8       5.868  17.819   0.632  0.00  0.00      P2    
ATOM   1761  HN  PHE P   8       6.551  18.538   0.532  0.00  0.00      P2    
ATOM   1762  CA  PHE P   8       5.983  17.211   1.978  0.00  0.00      P2    
ATOM   1763  HA  PHE P   8       5.921  16.135   1.905  0.00  0.00      P2    
ATOM   1764  CB  PHE P   8       7.276  17.645   2.722  0.00  0.00      P2    
ATOM   1765  HB1 PHE P   8       7.394  18.713   2.443  0.00  0.00      P2    
ATOM   1766  HB2 PHE P   8       7.207  17.624   3.831  0.00  0.00      P2    
ATOM   1767  CG  PHE P   8       8.501  16.863   2.296  0.00  0.00      P2    
ATOM   1768  CD1 PHE P   8       8.628  15.454   2.578  0.00  0.00      P2    
ATOM   1769  HD1 PHE P   8       7.771  14.992   3.047  0.00  0.00      P2    
ATOM   1770  CE1 PHE P   8       9.850  14.883   2.405  0.00  0.00      P2    
ATOM   1771  HE1 PHE P   8       9.801  13.812   2.541  0.00  0.00      P2    
ATOM   1772  CZ  PHE P   8      10.920  15.556   1.752  0.00  0.00      P2    
ATOM   1773  HZ  PHE P   8      11.802  15.067   1.365  0.00  0.00      P2    
ATOM   1774  CD2 PHE P   8       9.642  17.639   1.938  0.00  0.00      P2    
ATOM   1775  HD2 PHE P   8       9.666  18.718   1.888  0.00  0.00      P2    
ATOM   1776  CE2 PHE P   8      10.804  16.996   1.667  0.00  0.00      P2    
ATOM   1777  HE2 PHE P   8      11.616  17.585   1.267  0.00  0.00      P2    
ATOM   1778  C   PHE P   8       4.844  17.529   2.900  0.00  0.00      P2    
ATOM   1779  O   PHE P   8       4.575  16.773   3.871  0.00  0.00      P2    
ATOM   1780  N   LEU P   9       4.080  18.609   2.647  0.00  0.00      P2    
ATOM   1781  HN  LEU P   9       4.432  19.305   2.026  0.00  0.00      P2    
ATOM   1782  CA  LEU P   9       2.741  18.818   3.130  0.00  0.00      P2    
ATOM   1783  HA  LEU P   9       2.741  18.647   4.197  0.00  0.00      P2    
ATOM   1784  CB  LEU P   9       2.220  20.274   2.841  0.00  0.00      P2    
ATOM   1785  HB1 LEU P   9       2.582  20.322   1.792  0.00  0.00      P2    
ATOM   1786  HB2 LEU P   9       1.125  20.224   3.018  0.00  0.00      P2    
ATOM   1787  CG  LEU P   9       2.892  21.341   3.730  0.00  0.00      P2    
ATOM   1788  HG  LEU P   9       3.998  21.238   3.716  0.00  0.00      P2    
ATOM   1789  CD1 LEU P   9       2.595  22.715   3.088  0.00  0.00      P2    
ATOM   1790 HD11 LEU P   9       3.089  23.476   3.729  0.00  0.00      P2    
ATOM   1791 HD12 LEU P   9       3.168  22.900   2.155  0.00  0.00      P2    
ATOM   1792 HD13 LEU P   9       1.502  22.868   2.956  0.00  0.00      P2    
ATOM   1793  CD2 LEU P   9       2.386  21.303   5.192  0.00  0.00      P2    
ATOM   1794 HD21 LEU P   9       1.319  21.577   5.340  0.00  0.00      P2    
ATOM   1795 HD22 LEU P   9       2.545  20.340   5.724  0.00  0.00      P2    
ATOM   1796 HD23 LEU P   9       2.906  22.092   5.776  0.00  0.00      P2    
ATOM   1797  C   LEU P   9       1.775  17.896   2.540  0.00  0.00      P2    
ATOM   1798  O   LEU P   9       0.830  17.521   3.189  0.00  0.00      P2    
ATOM   1799  N   ALA P  10       2.023  17.462   1.261  0.00  0.00      P2    
ATOM   1800  HN  ALA P  10       2.828  17.775   0.763  0.00  0.00      P2    
ATOM   1801  CA  ALA P  10       1.098  16.576   0.588  0.00  0.00      P2    
ATOM   1802  HA  ALA P  10       0.091  16.962   0.528  0.00  0.00      P2    
ATOM   1803  CB  ALA P  10       1.453  16.401  -0.841  0.00  0.00      P2    
ATOM   1804  HB1 ALA P  10       2.351  15.767  -1.007  0.00  0.00      P2    
ATOM   1805  HB2 ALA P  10       0.552  15.875  -1.222  0.00  0.00      P2    
ATOM   1806  HB3 ALA P  10       1.561  17.413  -1.285  0.00  0.00      P2    
ATOM   1807  C   ALA P  10       1.095  15.151   1.213  0.00  0.00      P2    
ATOM   1808  O   ALA P  10       0.086  14.441   1.315  0.00  0.00      P2    
ATOM   1809  N   ARG P  11       2.326  14.749   1.620  0.00  0.00      P2    
ATOM   1810  HN  ARG P  11       3.155  15.199   1.297  0.00  0.00      P2    
ATOM   1811  CA  ARG P  11       2.621  13.482   2.302  0.00  0.00      P2    
ATOM   1812  HA  ARG P  11       2.004  12.844   1.686  0.00  0.00      P2    
ATOM   1813  CB  ARG P  11       4.155  13.307   2.344  0.00  0.00      P2    
ATOM   1814  HB1 ARG P  11       4.536  14.139   2.974  0.00  0.00      P2    
ATOM   1815  HB2 ARG P  11       4.435  12.431   2.967  0.00  0.00      P2    
ATOM   1816  CG  ARG P  11       4.967  13.202   0.999  0.00  0.00      P2    
ATOM   1817  HG1 ARG P  11       5.164  14.257   0.712  0.00  0.00      P2    
ATOM   1818  HG2 ARG P  11       5.901  12.625   1.166  0.00  0.00      P2    
ATOM   1819  CD  ARG P  11       4.327  12.655  -0.246  0.00  0.00      P2    
ATOM   1820  HD1 ARG P  11       3.432  13.205  -0.607  0.00  0.00      P2    
ATOM   1821  HD2 ARG P  11       5.049  12.717  -1.089  0.00  0.00      P2    
ATOM   1822  NE  ARG P  11       4.053  11.175  -0.178  0.00  0.00      P2    
ATOM   1823  HE  ARG P  11       4.377  10.543   0.525  0.00  0.00      P2    
ATOM   1824  CZ  ARG P  11       3.900  10.504  -1.345  0.00  0.00      P2    
ATOM   1825  NH1 ARG P  11       4.451   9.258  -1.435  0.00  0.00      P2    
ATOM   1826 HH11 ARG P  11       4.223   8.724  -2.249  0.00  0.00      P2    
ATOM   1827 HH12 ARG P  11       5.213   9.044  -0.823  0.00  0.00      P2    
ATOM   1828  NH2 ARG P  11       3.251  10.968  -2.382  0.00  0.00      P2    
ATOM   1829 HH21 ARG P  11       3.088  10.324  -3.129  0.00  0.00      P2    
ATOM   1830 HH22 ARG P  11       2.984  11.932  -2.407  0.00  0.00      P2    
ATOM   1831  C   ARG P  11       2.015  13.279   3.655  0.00  0.00      P2    
ATOM   1832  O   ARG P  11       2.068  12.197   4.249  0.00  0.00      P2    
ATOM   1833  N   GLY P  12       1.524  14.369   4.283  0.00  0.00      P2    
ATOM   1834  HN  GLY P  12       1.572  15.166   3.686  0.00  0.00      P2    
ATOM   1835  CA  GLY P  12       0.873  14.386   5.630  0.00  0.00      P2    
ATOM   1836  HA1 GLY P  12       0.424  15.354   5.800  0.00  0.00      P2    
ATOM   1837  HA2 GLY P  12       1.637  14.195   6.369  0.00  0.00      P2    
ATOM   1838  C   GLY P  12      -0.362  13.538   5.766  0.00  0.00      P2    
ATOM   1839  O   GLY P  12      -1.389  13.809   5.091  0.00  0.00      P2    
ATOM   1840  N   ASN P  13      -0.327  12.511   6.659  0.00  0.00      P2    
ATOM   1841  HN  ASN P  13       0.572  12.291   7.028  0.00  0.00      P2    
ATOM   1842  CA  ASN P  13      -1.510  11.664   6.954  0.00  0.00      P2    
ATOM   1843  HA  ASN P  13      -1.857  11.320   5.991  0.00  0.00      P2    
ATOM   1844  CB  ASN P  13      -1.200  10.423   7.875  0.00  0.00      P2    
ATOM   1845  HB1 ASN P  13      -0.937  10.750   8.904  0.00  0.00      P2    
ATOM   1846  HB2 ASN P  13      -2.084   9.750   7.885  0.00  0.00      P2    
ATOM   1847  CG  ASN P  13      -0.030   9.539   7.370  0.00  0.00      P2    
ATOM   1848  OD1 ASN P  13       0.282   9.523   6.185  0.00  0.00      P2    
ATOM   1849  ND2 ASN P  13       0.582   8.772   8.372  0.00  0.00      P2    
ATOM   1850 HD21 ASN P  13       1.249   8.085   8.085  0.00  0.00      P2    
ATOM   1851 HD22 ASN P  13       0.067   8.596   9.211  0.00  0.00      P2    
ATOM   1852  C   ASN P  13      -2.756  12.377   7.547  0.00  0.00      P2    
ATOM   1853  O   ASN P  13      -3.870  11.902   7.393  0.00  0.00      P2    
ATOM   1854  N   ILE P  14      -2.513  13.586   8.184  0.00  0.00      P2    
ATOM   1855  HN  ILE P  14      -1.606  13.999   8.148  0.00  0.00      P2    
ATOM   1856  CA  ILE P  14      -3.475  14.180   9.073  0.00  0.00      P2    
ATOM   1857  HA  ILE P  14      -3.617  13.464   9.870  0.00  0.00      P2    
ATOM   1858  CB  ILE P  14      -2.745  15.325   9.690  0.00  0.00      P2    
ATOM   1859  HB  ILE P  14      -2.426  16.108   8.970  0.00  0.00      P2    
ATOM   1860  CG2 ILE P  14      -3.635  16.104  10.777  0.00  0.00      P2    
ATOM   1861 HG21 ILE P  14      -4.486  16.734  10.441  0.00  0.00      P2    
ATOM   1862 HG22 ILE P  14      -4.132  15.396  11.474  0.00  0.00      P2    
ATOM   1863 HG23 ILE P  14      -2.929  16.709  11.384  0.00  0.00      P2    
ATOM   1864  CG1 ILE P  14      -1.376  14.936  10.251  0.00  0.00      P2    
ATOM   1865 HG11 ILE P  14      -0.663  14.550   9.492  0.00  0.00      P2    
ATOM   1866 HG12 ILE P  14      -0.995  15.876  10.703  0.00  0.00      P2    
ATOM   1867  CD  ILE P  14      -1.497  13.865  11.357  0.00  0.00      P2    
ATOM   1868  HD1 ILE P  14      -1.475  12.834  10.943  0.00  0.00      P2    
ATOM   1869  HD2 ILE P  14      -0.684  14.024  12.097  0.00  0.00      P2    
ATOM   1870  HD3 ILE P  14      -2.435  14.105  11.903  0.00  0.00      P2    
ATOM   1871  C   ILE P  14      -4.849  14.614   8.588  0.00  0.00      P2    
ATOM   1872  O   ILE P  14      -5.932  14.456   9.173  0.00  0.00      P2    
ATOM   1873  N   VAL P  15      -4.868  15.080   7.346  0.00  0.00      P2    
ATOM   1874  HN  VAL P  15      -3.992  15.166   6.879  0.00  0.00      P2    
ATOM   1875  CA  VAL P  15      -5.993  15.468   6.530  0.00  0.00      P2    
ATOM   1876  HA  VAL P  15      -6.558  16.185   7.106  0.00  0.00      P2    
ATOM   1877  CB  VAL P  15      -5.595  16.064   5.181  0.00  0.00      P2    
ATOM   1878  HB  VAL P  15      -5.330  15.219   4.510  0.00  0.00      P2    
ATOM   1879  CG1 VAL P  15      -6.751  16.836   4.596  0.00  0.00      P2    
ATOM   1880 HG11 VAL P  15      -6.720  17.755   5.220  0.00  0.00      P2    
ATOM   1881 HG12 VAL P  15      -6.616  17.032   3.511  0.00  0.00      P2    
ATOM   1882 HG13 VAL P  15      -7.687  16.279   4.816  0.00  0.00      P2    
ATOM   1883  CG2 VAL P  15      -4.444  17.045   5.412  0.00  0.00      P2    
ATOM   1884 HG21 VAL P  15      -3.552  16.528   5.825  0.00  0.00      P2    
ATOM   1885 HG22 VAL P  15      -4.173  17.569   4.470  0.00  0.00      P2    
ATOM   1886 HG23 VAL P  15      -4.813  17.871   6.056  0.00  0.00      P2    
ATOM   1887  C   VAL P  15      -6.943  14.234   6.360  0.00  0.00      P2    
ATOM   1888  O   VAL P  15      -8.054  14.162   6.843  0.00  0.00      P2    
ATOM   1889  N   ASP P  16      -6.379  13.140   5.757  0.00  0.00      P2    
ATOM   1890  HN  ASP P  16      -5.474  13.311   5.375  0.00  0.00      P2    
ATOM   1891  CA  ASP P  16      -6.980  11.773   5.619  0.00  0.00      P2    
ATOM   1892  HA  ASP P  16      -7.815  12.036   4.986  0.00  0.00      P2    
ATOM   1893  CB  ASP P  16      -5.925  10.828   5.098  0.00  0.00      P2    
ATOM   1894  HB1 ASP P  16      -5.491  11.393   4.245  0.00  0.00      P2    
ATOM   1895  HB2 ASP P  16      -5.235  10.464   5.888  0.00  0.00      P2    
ATOM   1896  CG  ASP P  16      -6.578   9.633   4.442  0.00  0.00      P2    
ATOM   1897  OD1 ASP P  16      -5.863   8.605   4.503  0.00  0.00      P2    
ATOM   1898  OD2 ASP P  16      -7.726   9.676   3.946  0.00  0.00      P2    
ATOM   1899  C   ASP P  16      -7.618  11.328   6.882  0.00  0.00      P2    
ATOM   1900  O   ASP P  16      -8.766  10.929   6.875  0.00  0.00      P2    
ATOM   1901  N   LEU P  17      -6.769  11.289   7.944  0.00  0.00      P2    
ATOM   1902  HN  LEU P  17      -5.782  11.401   7.862  0.00  0.00      P2    
ATOM   1903  CA  LEU P  17      -7.211  10.878   9.282  0.00  0.00      P2    
ATOM   1904  HA  LEU P  17      -7.600   9.894   9.066  0.00  0.00      P2    
ATOM   1905  CB  LEU P  17      -6.031  11.116  10.306  0.00  0.00      P2    
ATOM   1906  HB1 LEU P  17      -5.627  12.140  10.162  0.00  0.00      P2    
ATOM   1907  HB2 LEU P  17      -6.437  10.835  11.302  0.00  0.00      P2    
ATOM   1908  CG  LEU P  17      -4.868  10.088  10.104  0.00  0.00      P2    
ATOM   1909  HG  LEU P  17      -4.685  10.039   9.010  0.00  0.00      P2    
ATOM   1910  CD1 LEU P  17      -3.617  10.517  10.918  0.00  0.00      P2    
ATOM   1911 HD11 LEU P  17      -3.264  11.569  10.853  0.00  0.00      P2    
ATOM   1912 HD12 LEU P  17      -3.873  10.289  11.975  0.00  0.00      P2    
ATOM   1913 HD13 LEU P  17      -2.832   9.796  10.608  0.00  0.00      P2    
ATOM   1914  CD2 LEU P  17      -5.353   8.666  10.490  0.00  0.00      P2    
ATOM   1915 HD21 LEU P  17      -5.911   8.199   9.650  0.00  0.00      P2    
ATOM   1916 HD22 LEU P  17      -4.496   8.011  10.759  0.00  0.00      P2    
ATOM   1917 HD23 LEU P  17      -6.013   8.740  11.380  0.00  0.00      P2    
ATOM   1918  C   LEU P  17      -8.398  11.827   9.771  0.00  0.00      P2    
ATOM   1919  O   LEU P  17      -9.425  11.300  10.142  0.00  0.00      P2    
ATOM   1920  N   ALA P  18      -8.312  13.136   9.818  0.00  0.00      P2    
ATOM   1921  HN  ALA P  18      -7.531  13.614   9.426  0.00  0.00      P2    
ATOM   1922  CA  ALA P  18      -9.312  14.074  10.310  0.00  0.00      P2    
ATOM   1923  HA  ALA P  18      -9.335  13.696  11.321  0.00  0.00      P2    
ATOM   1924  CB  ALA P  18      -8.895  15.594  10.274  0.00  0.00      P2    
ATOM   1925  HB1 ALA P  18      -9.590  16.253  10.837  0.00  0.00      P2    
ATOM   1926  HB2 ALA P  18      -7.877  15.629  10.718  0.00  0.00      P2    
ATOM   1927  HB3 ALA P  18      -8.925  15.889   9.203  0.00  0.00      P2    
ATOM   1928  C   ALA P  18     -10.623  14.003   9.537  0.00  0.00      P2    
ATOM   1929  O   ALA P  18     -11.710  14.087  10.131  0.00  0.00      P2    
ATOM   1930  N   VAL P  19     -10.572  13.865   8.190  0.00  0.00      P2    
ATOM   1931  HN  VAL P  19      -9.681  13.909   7.745  0.00  0.00      P2    
ATOM   1932  CA  VAL P  19     -11.748  13.606   7.329  0.00  0.00      P2    
ATOM   1933  HA  VAL P  19     -12.525  14.321   7.556  0.00  0.00      P2    
ATOM   1934  CB  VAL P  19     -11.469  13.702   5.798  0.00  0.00      P2    
ATOM   1935  HB  VAL P  19     -10.549  13.139   5.532  0.00  0.00      P2    
ATOM   1936  CG1 VAL P  19     -12.753  13.267   5.007  0.00  0.00      P2    
ATOM   1937 HG11 VAL P  19     -12.653  13.389   3.907  0.00  0.00      P2    
ATOM   1938 HG12 VAL P  19     -12.991  12.200   5.206  0.00  0.00      P2    
ATOM   1939 HG13 VAL P  19     -13.617  13.868   5.361  0.00  0.00      P2    
ATOM   1940  CG2 VAL P  19     -11.063  15.133   5.551  0.00  0.00      P2    
ATOM   1941 HG21 VAL P  19     -11.787  15.744   6.132  0.00  0.00      P2    
ATOM   1942 HG22 VAL P  19     -10.034  15.292   5.939  0.00  0.00      P2    
ATOM   1943 HG23 VAL P  19     -11.144  15.359   4.467  0.00  0.00      P2    
ATOM   1944  C   VAL P  19     -12.416  12.285   7.757  0.00  0.00      P2    
ATOM   1945  O   VAL P  19     -13.636  12.229   8.045  0.00  0.00      P2    
ATOM   1946  N   ALA P  20     -11.597  11.253   7.913  0.00  0.00      P2    
ATOM   1947  HN  ALA P  20     -10.608  11.349   7.842  0.00  0.00      P2    
ATOM   1948  CA  ALA P  20     -12.005   9.987   8.418  0.00  0.00      P2    
ATOM   1949  HA  ALA P  20     -12.809   9.558   7.839  0.00  0.00      P2    
ATOM   1950  CB  ALA P  20     -10.904   8.936   8.291  0.00  0.00      P2    
ATOM   1951  HB1 ALA P  20     -10.369   8.996   7.319  0.00  0.00      P2    
ATOM   1952  HB2 ALA P  20     -10.182   8.959   9.134  0.00  0.00      P2    
ATOM   1953  HB3 ALA P  20     -11.305   7.903   8.373  0.00  0.00      P2    
ATOM   1954  C   ALA P  20     -12.697  10.042   9.778  0.00  0.00      P2    
ATOM   1955  O   ALA P  20     -13.737   9.412   9.989  0.00  0.00      P2    
ATOM   1956  N   VAL P  21     -12.196  10.776  10.737  0.00  0.00      P2    
ATOM   1957  HN  VAL P  21     -11.363  11.301  10.577  0.00  0.00      P2    
ATOM   1958  CA  VAL P  21     -12.937  10.962  11.985  0.00  0.00      P2    
ATOM   1959  HA  VAL P  21     -13.239   9.994  12.356  0.00  0.00      P2    
ATOM   1960  CB  VAL P  21     -12.031  11.355  13.202  0.00  0.00      P2    
ATOM   1961  HB  VAL P  21     -11.494  12.231  12.780  0.00  0.00      P2    
ATOM   1962  CG1 VAL P  21     -12.769  11.590  14.566  0.00  0.00      P2    
ATOM   1963 HG11 VAL P  21     -13.260  12.587  14.575  0.00  0.00      P2    
ATOM   1964 HG12 VAL P  21     -13.462  10.739  14.735  0.00  0.00      P2    
ATOM   1965 HG13 VAL P  21     -12.080  11.687  15.432  0.00  0.00      P2    
ATOM   1966  CG2 VAL P  21     -11.027  10.223  13.373  0.00  0.00      P2    
ATOM   1967 HG21 VAL P  21     -11.584   9.262  13.396  0.00  0.00      P2    
ATOM   1968 HG22 VAL P  21     -10.281  10.147  12.554  0.00  0.00      P2    
ATOM   1969 HG23 VAL P  21     -10.513  10.323  14.353  0.00  0.00      P2    
ATOM   1970  C   VAL P  21     -14.275  11.803  11.862  0.00  0.00      P2    
ATOM   1971  O   VAL P  21     -15.237  11.478  12.579  0.00  0.00      P2    
ATOM   1972  N   VAL P  22     -14.310  12.852  11.053  0.00  0.00      P2    
ATOM   1973  HN  VAL P  22     -13.549  13.102  10.459  0.00  0.00      P2    
ATOM   1974  CA  VAL P  22     -15.605  13.466  10.681  0.00  0.00      P2    
ATOM   1975  HA  VAL P  22     -16.104  13.792  11.581  0.00  0.00      P2    
ATOM   1976  CB  VAL P  22     -15.344  14.589   9.812  0.00  0.00      P2    
ATOM   1977  HB  VAL P  22     -14.713  14.199   8.985  0.00  0.00      P2    
ATOM   1978  CG1 VAL P  22     -16.600  15.141   9.100  0.00  0.00      P2    
ATOM   1979 HG11 VAL P  22     -16.947  14.487   8.271  0.00  0.00      P2    
ATOM   1980 HG12 VAL P  22     -17.410  15.321   9.839  0.00  0.00      P2    
ATOM   1981 HG13 VAL P  22     -16.229  16.108   8.698  0.00  0.00      P2    
ATOM   1982  CG2 VAL P  22     -14.652  15.697  10.656  0.00  0.00      P2    
ATOM   1983 HG21 VAL P  22     -15.500  16.153  11.211  0.00  0.00      P2    
ATOM   1984 HG22 VAL P  22     -13.855  15.338  11.342  0.00  0.00      P2    
ATOM   1985 HG23 VAL P  22     -14.154  16.399   9.954  0.00  0.00      P2    
ATOM   1986  C   VAL P  22     -16.622  12.447  10.020  0.00  0.00      P2    
ATOM   1987  O   VAL P  22     -17.725  12.377  10.558  0.00  0.00      P2    
ATOM   1988  N   ILE P  23     -16.211  11.674   8.984  0.00  0.00      P2    
ATOM   1989  HN  ILE P  23     -15.263  11.753   8.684  0.00  0.00      P2    
ATOM   1990  CA  ILE P  23     -16.988  10.569   8.409  0.00  0.00      P2    
ATOM   1991  HA  ILE P  23     -17.945  11.015   8.183  0.00  0.00      P2    
ATOM   1992  CB  ILE P  23     -16.312  10.060   7.131  0.00  0.00      P2    
ATOM   1993  HB  ILE P  23     -15.292   9.727   7.421  0.00  0.00      P2    
ATOM   1994  CG2 ILE P  23     -17.072   8.906   6.474  0.00  0.00      P2    
ATOM   1995 HG21 ILE P  23     -17.133   8.010   7.128  0.00  0.00      P2    
ATOM   1996 HG22 ILE P  23     -18.161   9.109   6.384  0.00  0.00      P2    
ATOM   1997 HG23 ILE P  23     -16.559   8.692   5.512  0.00  0.00      P2    
ATOM   1998  CG1 ILE P  23     -16.234  11.182   6.072  0.00  0.00      P2    
ATOM   1999 HG11 ILE P  23     -15.853  12.179   6.380  0.00  0.00      P2    
ATOM   2000 HG12 ILE P  23     -15.478  10.878   5.317  0.00  0.00      P2    
ATOM   2001  CD  ILE P  23     -17.437  11.375   5.174  0.00  0.00      P2    
ATOM   2002  HD1 ILE P  23     -17.346  12.218   4.456  0.00  0.00      P2    
ATOM   2003  HD2 ILE P  23     -17.430  10.453   4.553  0.00  0.00      P2    
ATOM   2004  HD3 ILE P  23     -18.365  11.566   5.755  0.00  0.00      P2    
ATOM   2005  C   ILE P  23     -17.341   9.459   9.365  0.00  0.00      P2    
ATOM   2006  O   ILE P  23     -18.444   8.932   9.365  0.00  0.00      P2    
ATOM   2007  N   GLY P  24     -16.392   9.037  10.132  0.00  0.00      P2    
ATOM   2008  HN  GLY P  24     -15.501   9.364   9.827  0.00  0.00      P2    
ATOM   2009  CA  GLY P  24     -16.544   7.950  11.024  0.00  0.00      P2    
ATOM   2010  HA1 GLY P  24     -15.608   7.610  11.442  0.00  0.00      P2    
ATOM   2011  HA2 GLY P  24     -16.953   7.078  10.534  0.00  0.00      P2    
ATOM   2012  C   GLY P  24     -17.422   8.239  12.186  0.00  0.00      P2    
ATOM   2013  O   GLY P  24     -18.329   7.460  12.463  0.00  0.00      P2    
ATOM   2014  N   THR P  25     -17.306   9.408  12.779  0.00  0.00      P2    
ATOM   2015  HN  THR P  25     -16.500   9.974  12.627  0.00  0.00      P2    
ATOM   2016  CA  THR P  25     -18.145   9.909  13.799  0.00  0.00      P2    
ATOM   2017  HA  THR P  25     -18.166   9.114  14.530  0.00  0.00      P2    
ATOM   2018  CB  THR P  25     -17.631  11.108  14.658  0.00  0.00      P2    
ATOM   2019  HB  THR P  25     -18.299  11.313  15.522  0.00  0.00      P2    
ATOM   2020  OG1 THR P  25     -17.398  12.268  13.864  0.00  0.00      P2    
ATOM   2021  HG1 THR P  25     -16.588  12.075  13.386  0.00  0.00      P2    
ATOM   2022  CG2 THR P  25     -16.397  10.674  15.272  0.00  0.00      P2    
ATOM   2023 HG21 THR P  25     -15.890  11.574  15.681  0.00  0.00      P2    
ATOM   2024 HG22 THR P  25     -16.674   9.973  16.088  0.00  0.00      P2    
ATOM   2025 HG23 THR P  25     -15.656  10.141  14.638  0.00  0.00      P2    
ATOM   2026  C   THR P  25     -19.509  10.160  13.387  0.00  0.00      P2    
ATOM   2027  O   THR P  25     -20.440   9.719  14.040  0.00  0.00      P2    
ATOM   2028  N   ALA P  26     -19.684  10.754  12.155  0.00  0.00      P2    
ATOM   2029  HN  ALA P  26     -18.947  11.198  11.650  0.00  0.00      P2    
ATOM   2030  CA  ALA P  26     -20.978  10.953  11.603  0.00  0.00      P2    
ATOM   2031  HA  ALA P  26     -21.519  11.519  12.347  0.00  0.00      P2    
ATOM   2032  CB  ALA P  26     -20.752  11.712  10.235  0.00  0.00      P2    
ATOM   2033  HB1 ALA P  26     -20.225  12.673  10.417  0.00  0.00      P2    
ATOM   2034  HB2 ALA P  26     -20.080  11.050   9.647  0.00  0.00      P2    
ATOM   2035  HB3 ALA P  26     -21.677  11.909   9.652  0.00  0.00      P2    
ATOM   2036  C   ALA P  26     -21.731   9.621  11.406  0.00  0.00      P2    
ATOM   2037  O   ALA P  26     -22.851   9.439  11.851  0.00  0.00      P2    
ATOM   2038  N   PHE P  27     -20.990   8.613  10.894  0.00  0.00      P2    
ATOM   2039  HN  PHE P  27     -20.079   8.725  10.503  0.00  0.00      P2    
ATOM   2040  CA  PHE P  27     -21.557   7.266  10.762  0.00  0.00      P2    
ATOM   2041  HA  PHE P  27     -22.480   7.329  10.203  0.00  0.00      P2    
ATOM   2042  CB  PHE P  27     -20.612   6.438   9.744  0.00  0.00      P2    
ATOM   2043  HB1 PHE P  27     -20.774   6.762   8.694  0.00  0.00      P2    
ATOM   2044  HB2 PHE P  27     -19.615   6.724  10.141  0.00  0.00      P2    
ATOM   2045  CG  PHE P  27     -20.534   4.955   9.775  0.00  0.00      P2    
ATOM   2046  CD1 PHE P  27     -19.588   4.264  10.517  0.00  0.00      P2    
ATOM   2047  HD1 PHE P  27     -18.871   4.875  11.045  0.00  0.00      P2    
ATOM   2048  CE1 PHE P  27     -19.452   2.869  10.552  0.00  0.00      P2    
ATOM   2049  HE1 PHE P  27     -18.659   2.332  11.052  0.00  0.00      P2    
ATOM   2050  CZ  PHE P  27     -20.441   2.099   9.928  0.00  0.00      P2    
ATOM   2051  HZ  PHE P  27     -20.415   1.020   9.884  0.00  0.00      P2    
ATOM   2052  CD2 PHE P  27     -21.597   4.165   9.217  0.00  0.00      P2    
ATOM   2053  HD2 PHE P  27     -22.470   4.547   8.708  0.00  0.00      P2    
ATOM   2054  CE2 PHE P  27     -21.486   2.725   9.328  0.00  0.00      P2    
ATOM   2055  HE2 PHE P  27     -22.252   2.080   8.923  0.00  0.00      P2    
ATOM   2056  C   PHE P  27     -21.758   6.509  12.110  0.00  0.00      P2    
ATOM   2057  O   PHE P  27     -22.771   5.857  12.234  0.00  0.00      P2    
ATOM   2058  N   THR P  28     -20.812   6.653  13.075  0.00  0.00      P2    
ATOM   2059  HN  THR P  28     -20.036   7.276  13.018  0.00  0.00      P2    
ATOM   2060  CA  THR P  28     -20.934   6.002  14.370  0.00  0.00      P2    
ATOM   2061  HA  THR P  28     -21.332   5.026  14.131  0.00  0.00      P2    
ATOM   2062  CB  THR P  28     -19.721   5.722  15.164  0.00  0.00      P2    
ATOM   2063  HB  THR P  28     -19.903   5.389  16.208  0.00  0.00      P2    
ATOM   2064  OG1 THR P  28     -18.754   6.767  15.242  0.00  0.00      P2    
ATOM   2065  HG1 THR P  28     -18.557   6.953  14.321  0.00  0.00      P2    
ATOM   2066  CG2 THR P  28     -18.998   4.642  14.270  0.00  0.00      P2    
ATOM   2067 HG21 THR P  28     -18.357   4.052  14.960  0.00  0.00      P2    
ATOM   2068 HG22 THR P  28     -19.689   3.887  13.839  0.00  0.00      P2    
ATOM   2069 HG23 THR P  28     -18.432   5.083  13.422  0.00  0.00      P2    
ATOM   2070  C   THR P  28     -22.110   6.444  15.274  0.00  0.00      P2    
ATOM   2071  O   THR P  28     -22.696   5.699  16.027  0.00  0.00      P2    
ATOM   2072  N   ALA P  29     -22.500   7.711  15.185  0.00  0.00      P2    
ATOM   2073  HN  ALA P  29     -22.075   8.320  14.520  0.00  0.00      P2    
ATOM   2074  CA  ALA P  29     -23.667   8.275  15.874  0.00  0.00      P2    
ATOM   2075  HA  ALA P  29     -23.478   8.064  16.916  0.00  0.00      P2    
ATOM   2076  CB  ALA P  29     -23.804   9.761  15.571  0.00  0.00      P2    
ATOM   2077  HB1 ALA P  29     -22.907  10.348  15.862  0.00  0.00      P2    
ATOM   2078  HB2 ALA P  29     -23.953   9.976  14.491  0.00  0.00      P2    
ATOM   2079  HB3 ALA P  29     -24.621  10.194  16.188  0.00  0.00      P2    
ATOM   2080  C   ALA P  29     -24.965   7.531  15.381  0.00  0.00      P2    
ATOM   2081  O   ALA P  29     -25.735   7.102  16.217  0.00  0.00      P2    
ATOM   2082  N   LEU P  30     -25.108   7.262  14.064  0.00  0.00      P2    
ATOM   2083  HN  LEU P  30     -24.367   7.437  13.420  0.00  0.00      P2    
ATOM   2084  CA  LEU P  30     -26.186   6.469  13.551  0.00  0.00      P2    
ATOM   2085  HA  LEU P  30     -27.090   6.863  13.992  0.00  0.00      P2    
ATOM   2086  CB  LEU P  30     -26.118   6.500  11.985  0.00  0.00      P2    
ATOM   2087  HB1 LEU P  30     -25.304   5.776  11.765  0.00  0.00      P2    
ATOM   2088  HB2 LEU P  30     -27.099   6.095  11.657  0.00  0.00      P2    
ATOM   2089  CG  LEU P  30     -25.944   7.849  11.228  0.00  0.00      P2    
ATOM   2090  HG  LEU P  30     -24.861   8.064  11.356  0.00  0.00      P2    
ATOM   2091  CD1 LEU P  30     -26.155   7.632   9.740  0.00  0.00      P2    
ATOM   2092 HD11 LEU P  30     -25.624   6.709   9.422  0.00  0.00      P2    
ATOM   2093 HD12 LEU P  30     -27.250   7.553   9.571  0.00  0.00      P2    
ATOM   2094 HD13 LEU P  30     -25.816   8.441   9.059  0.00  0.00      P2    
ATOM   2095  CD2 LEU P  30     -26.788   8.998  11.776  0.00  0.00      P2    
ATOM   2096 HD21 LEU P  30     -26.429  10.009  11.490  0.00  0.00      P2    
ATOM   2097 HD22 LEU P  30     -27.862   8.925  11.500  0.00  0.00      P2    
ATOM   2098 HD23 LEU P  30     -26.826   8.928  12.884  0.00  0.00      P2    
ATOM   2099  C   LEU P  30     -26.228   5.005  13.978  0.00  0.00      P2    
ATOM   2100  O   LEU P  30     -27.316   4.462  14.274  0.00  0.00      P2    
ATOM   2101  N   VAL P  31     -25.007   4.296  14.014  0.00  0.00      P2    
ATOM   2102  HN  VAL P  31     -24.182   4.834  13.860  0.00  0.00      P2    
ATOM   2103  CA  VAL P  31     -24.942   2.898  14.448  0.00  0.00      P2    
ATOM   2104  HA  VAL P  31     -25.650   2.253  13.950  0.00  0.00      P2    
ATOM   2105  CB  VAL P  31     -23.557   2.365  14.334  0.00  0.00      P2    
ATOM   2106  HB  VAL P  31     -22.947   2.945  15.059  0.00  0.00      P2    
ATOM   2107  CG1 VAL P  31     -23.526   0.884  14.704  0.00  0.00      P2    
ATOM   2108 HG11 VAL P  31     -23.578   0.706  15.799  0.00  0.00      P2    
ATOM   2109 HG12 VAL P  31     -24.329   0.268  14.245  0.00  0.00      P2    
ATOM   2110 HG13 VAL P  31     -22.522   0.488  14.441  0.00  0.00      P2    
ATOM   2111  CG2 VAL P  31     -23.062   2.529  12.866  0.00  0.00      P2    
ATOM   2112 HG21 VAL P  31     -23.527   1.660  12.354  0.00  0.00      P2    
ATOM   2113 HG22 VAL P  31     -23.436   3.404  12.292  0.00  0.00      P2    
ATOM   2114 HG23 VAL P  31     -21.963   2.375  12.803  0.00  0.00      P2    
ATOM   2115  C   VAL P  31     -25.344   2.791  15.880  0.00  0.00      P2    
ATOM   2116  O   VAL P  31     -26.219   1.950  16.183  0.00  0.00      P2    
ATOM   2117  N   THR P  32     -24.973   3.693  16.834  0.00  0.00      P2    
ATOM   2118  HN  THR P  32     -24.375   4.459  16.611  0.00  0.00      P2    
ATOM   2119  CA  THR P  32     -25.419   3.520  18.198  0.00  0.00      P2    
ATOM   2120  HA  THR P  32     -25.217   2.504  18.501  0.00  0.00      P2    
ATOM   2121  CB  THR P  32     -24.601   4.333  19.198  0.00  0.00      P2    
ATOM   2122  HB  THR P  32     -25.082   4.044  20.157  0.00  0.00      P2    
ATOM   2123  OG1 THR P  32     -24.546   5.759  18.827  0.00  0.00      P2    
ATOM   2124  HG1 THR P  32     -23.976   5.627  18.065  0.00  0.00      P2    
ATOM   2125  CG2 THR P  32     -23.156   3.972  19.265  0.00  0.00      P2    
ATOM   2126 HG21 THR P  32     -23.054   2.908  19.565  0.00  0.00      P2    
ATOM   2127 HG22 THR P  32     -22.721   4.182  18.265  0.00  0.00      P2    
ATOM   2128 HG23 THR P  32     -22.681   4.537  20.096  0.00  0.00      P2    
ATOM   2129  C   THR P  32     -26.883   3.807  18.374  0.00  0.00      P2    
ATOM   2130  O   THR P  32     -27.644   3.164  19.079  0.00  0.00      P2    
ATOM   2131  N   LYS P  33     -27.333   4.870  17.717  0.00  0.00      P2    
ATOM   2132  HN  LYS P  33     -26.716   5.440  17.179  0.00  0.00      P2    
ATOM   2133  CA  LYS P  33     -28.755   5.265  17.602  0.00  0.00      P2    
ATOM   2134  HA  LYS P  33     -29.140   5.344  18.607  0.00  0.00      P2    
ATOM   2135  CB  LYS P  33     -28.889   6.664  16.871  0.00  0.00      P2    
ATOM   2136  HB1 LYS P  33     -28.381   6.530  15.892  0.00  0.00      P2    
ATOM   2137  HB2 LYS P  33     -29.952   6.903  16.657  0.00  0.00      P2    
ATOM   2138  CG  LYS P  33     -28.342   7.864  17.660  0.00  0.00      P2    
ATOM   2139  HG1 LYS P  33     -27.378   7.585  18.137  0.00  0.00      P2    
ATOM   2140  HG2 LYS P  33     -28.085   8.768  17.066  0.00  0.00      P2    
ATOM   2141  CD  LYS P  33     -29.162   8.168  18.892  0.00  0.00      P2    
ATOM   2142  HD1 LYS P  33     -30.083   8.652  18.503  0.00  0.00      P2    
ATOM   2143  HD2 LYS P  33     -29.452   7.178  19.304  0.00  0.00      P2    
ATOM   2144  CE  LYS P  33     -28.543   9.158  19.807  0.00  0.00      P2    
ATOM   2145  HE1 LYS P  33     -27.713   8.603  20.295  0.00  0.00      P2    
ATOM   2146  HE2 LYS P  33     -28.145  10.104  19.381  0.00  0.00      P2    
ATOM   2147  NZ  LYS P  33     -29.462   9.578  20.802  0.00  0.00      P2    
ATOM   2148  HZ1 LYS P  33     -30.266  10.109  20.412  0.00  0.00      P2    
ATOM   2149  HZ2 LYS P  33     -29.798   8.763  21.354  0.00  0.00      P2    
ATOM   2150  HZ3 LYS P  33     -29.080  10.171  21.566  0.00  0.00      P2    
ATOM   2151  C   LYS P  33     -29.726   4.266  17.035  0.00  0.00      P2    
ATOM   2152  O   LYS P  33     -30.797   3.906  17.553  0.00  0.00      P2    
ATOM   2153  N   PHE P  34     -29.358   3.646  15.910  0.00  0.00      P2    
ATOM   2154  HN  PHE P  34     -28.523   3.918  15.439  0.00  0.00      P2    
ATOM   2155  CA  PHE P  34     -29.918   2.392  15.338  0.00  0.00      P2    
ATOM   2156  HA  PHE P  34     -30.900   2.674  14.989  0.00  0.00      P2    
ATOM   2157  CB  PHE P  34     -29.171   2.029  14.039  0.00  0.00      P2    
ATOM   2158  HB1 PHE P  34     -28.979   2.912  13.393  0.00  0.00      P2    
ATOM   2159  HB2 PHE P  34     -28.138   1.695  14.278  0.00  0.00      P2    
ATOM   2160  CG  PHE P  34     -29.629   0.916  13.159  0.00  0.00      P2    
ATOM   2161  CD1 PHE P  34     -29.495  -0.394  13.497  0.00  0.00      P2    
ATOM   2162  HD1 PHE P  34     -29.105  -0.805  14.416  0.00  0.00      P2    
ATOM   2163  CE1 PHE P  34     -30.129  -1.350  12.844  0.00  0.00      P2    
ATOM   2164  HE1 PHE P  34     -30.019  -2.368  13.188  0.00  0.00      P2    
ATOM   2165  CZ  PHE P  34     -30.815  -1.099  11.614  0.00  0.00      P2    
ATOM   2166  HZ  PHE P  34     -31.298  -1.925  11.113  0.00  0.00      P2    
ATOM   2167  CD2 PHE P  34     -30.201   1.217  11.870  0.00  0.00      P2    
ATOM   2168  HD2 PHE P  34     -30.197   2.249  11.553  0.00  0.00      P2    
ATOM   2169  CE2 PHE P  34     -30.696   0.170  11.056  0.00  0.00      P2    
ATOM   2170  HE2 PHE P  34     -31.126   0.361  10.084  0.00  0.00      P2    
ATOM   2171  C   PHE P  34     -29.992   1.231  16.317  0.00  0.00      P2    
ATOM   2172  O   PHE P  34     -31.067   0.654  16.531  0.00  0.00      P2    
ATOM   2173  N   THR P  35     -28.851   0.946  16.963  0.00  0.00      P2    
ATOM   2174  HN  THR P  35     -28.023   1.496  16.892  0.00  0.00      P2    
ATOM   2175  CA  THR P  35     -28.775   0.017  17.994  0.00  0.00      P2    
ATOM   2176  HA  THR P  35     -29.064  -0.959  17.634  0.00  0.00      P2    
ATOM   2177  CB  THR P  35     -27.291  -0.221  18.454  0.00  0.00      P2    
ATOM   2178  HB  THR P  35     -26.845   0.748  18.766  0.00  0.00      P2    
ATOM   2179  OG1 THR P  35     -26.544  -0.792  17.379  0.00  0.00      P2    
ATOM   2180  HG1 THR P  35     -26.416  -0.061  16.770  0.00  0.00      P2    
ATOM   2181  CG2 THR P  35     -27.130  -1.231  19.625  0.00  0.00      P2    
ATOM   2182 HG21 THR P  35     -27.691  -0.819  20.491  0.00  0.00      P2    
ATOM   2183 HG22 THR P  35     -27.540  -2.207  19.287  0.00  0.00      P2    
ATOM   2184 HG23 THR P  35     -26.070  -1.468  19.859  0.00  0.00      P2    
ATOM   2185  C   THR P  35     -29.642   0.308  19.212  0.00  0.00      P2    
ATOM   2186  O   THR P  35     -30.340  -0.594  19.724  0.00  0.00      P2    
ATOM   2187  N   ASP P  36     -29.746   1.508  19.766  0.00  0.00      P2    
ATOM   2188  HN  ASP P  36     -29.055   2.186  19.528  0.00  0.00      P2    
ATOM   2189  CA  ASP P  36     -30.783   1.775  20.813  0.00  0.00      P2    
ATOM   2190  HA  ASP P  36     -30.594   0.915  21.438  0.00  0.00      P2    
ATOM   2191  CB  ASP P  36     -30.423   3.211  21.391  0.00  0.00      P2    
ATOM   2192  HB1 ASP P  36     -30.330   3.852  20.489  0.00  0.00      P2    
ATOM   2193  HB2 ASP P  36     -31.225   3.594  22.058  0.00  0.00      P2    
ATOM   2194  CG  ASP P  36     -29.107   3.452  22.095  0.00  0.00      P2    
ATOM   2195  OD1 ASP P  36     -28.866   4.629  22.468  0.00  0.00      P2    
ATOM   2196  OD2 ASP P  36     -28.437   2.405  22.462  0.00  0.00      P2    
ATOM   2197  C   ASP P  36     -32.217   1.538  20.474  0.00  0.00      P2    
ATOM   2198  O   ASP P  36     -32.896   0.897  21.255  0.00  0.00      P2    
ATOM   2199  N   SER P  37     -32.623   1.891  19.256  0.00  0.00      P2    
ATOM   2200  HN  SER P  37     -31.927   2.152  18.591  0.00  0.00      P2    
ATOM   2201  CA  SER P  37     -33.974   2.036  18.745  0.00  0.00      P2    
ATOM   2202  HA  SER P  37     -34.690   2.236  19.529  0.00  0.00      P2    
ATOM   2203  CB  SER P  37     -34.247   3.241  17.787  0.00  0.00      P2    
ATOM   2204  HB1 SER P  37     -35.287   3.187  17.402  0.00  0.00      P2    
ATOM   2205  HB2 SER P  37     -34.340   4.237  18.272  0.00  0.00      P2    
ATOM   2206  OG  SER P  37     -33.189   3.226  16.748  0.00  0.00      P2    
ATOM   2207  HG1 SER P  37     -32.361   3.473  17.167  0.00  0.00      P2    
ATOM   2208  C   SER P  37     -34.585   0.847  18.083  0.00  0.00      P2    
ATOM   2209  O   SER P  37     -35.733   0.444  18.367  0.00  0.00      P2    
ATOM   2210  N   ILE P  38     -33.863   0.141  17.213  0.00  0.00      P2    
ATOM   2211  HN  ILE P  38     -33.033   0.534  16.825  0.00  0.00      P2    
ATOM   2212  CA  ILE P  38     -34.242  -1.055  16.547  0.00  0.00      P2    
ATOM   2213  HA  ILE P  38     -35.305  -1.243  16.590  0.00  0.00      P2    
ATOM   2214  CB  ILE P  38     -33.701  -1.060  15.109  0.00  0.00      P2    
ATOM   2215  HB  ILE P  38     -32.591  -1.053  15.169  0.00  0.00      P2    
ATOM   2216  CG2 ILE P  38     -34.019  -2.339  14.390  0.00  0.00      P2    
ATOM   2217 HG21 ILE P  38     -35.101  -2.576  14.300  0.00  0.00      P2    
ATOM   2218 HG22 ILE P  38     -33.640  -2.312  13.346  0.00  0.00      P2    
ATOM   2219 HG23 ILE P  38     -33.492  -3.162  14.920  0.00  0.00      P2    
ATOM   2220  CG1 ILE P  38     -34.201   0.166  14.283  0.00  0.00      P2    
ATOM   2221 HG11 ILE P  38     -33.710   1.083  14.672  0.00  0.00      P2    
ATOM   2222 HG12 ILE P  38     -33.911   0.070  13.215  0.00  0.00      P2    
ATOM   2223  CD  ILE P  38     -35.733   0.318  14.323  0.00  0.00      P2    
ATOM   2224  HD1 ILE P  38     -36.114   0.532  15.344  0.00  0.00      P2    
ATOM   2225  HD2 ILE P  38     -36.057   1.078  13.581  0.00  0.00      P2    
ATOM   2226  HD3 ILE P  38     -36.147  -0.678  14.053  0.00  0.00      P2    
ATOM   2227  C   ILE P  38     -33.611  -2.217  17.358  0.00  0.00      P2    
ATOM   2228  O   ILE P  38     -34.325  -3.158  17.587  0.00  0.00      P2    
ATOM   2229  N   ILE P  39     -32.391  -2.172  17.903  0.00  0.00      P2    
ATOM   2230  HN  ILE P  39     -31.881  -1.316  17.872  0.00  0.00      P2    
ATOM   2231  CA  ILE P  39     -31.650  -3.414  18.173  0.00  0.00      P2    
ATOM   2232  HA  ILE P  39     -32.067  -4.231  17.603  0.00  0.00      P2    
ATOM   2233  CB  ILE P  39     -30.184  -3.499  17.770  0.00  0.00      P2    
ATOM   2234  HB  ILE P  39     -29.546  -2.788  18.337  0.00  0.00      P2    
ATOM   2235  CG2 ILE P  39     -29.778  -5.026  18.059  0.00  0.00      P2    
ATOM   2236 HG21 ILE P  39     -29.434  -4.942  19.112  0.00  0.00      P2    
ATOM   2237 HG22 ILE P  39     -30.582  -5.786  17.958  0.00  0.00      P2    
ATOM   2238 HG23 ILE P  39     -28.821  -5.284  17.556  0.00  0.00      P2    
ATOM   2239  CG1 ILE P  39     -29.946  -3.139  16.283  0.00  0.00      P2    
ATOM   2240 HG11 ILE P  39     -30.565  -3.821  15.662  0.00  0.00      P2    
ATOM   2241 HG12 ILE P  39     -30.235  -2.100  16.017  0.00  0.00      P2    
ATOM   2242  CD  ILE P  39     -28.513  -3.137  15.919  0.00  0.00      P2    
ATOM   2243  HD1 ILE P  39     -28.051  -2.267  16.432  0.00  0.00      P2    
ATOM   2244  HD2 ILE P  39     -27.964  -4.088  16.090  0.00  0.00      P2    
ATOM   2245  HD3 ILE P  39     -28.385  -2.886  14.844  0.00  0.00      P2    
ATOM   2246  C   ILE P  39     -31.899  -3.809  19.605  0.00  0.00      P2    
ATOM   2247  O   ILE P  39     -32.377  -4.900  19.886  0.00  0.00      P2    
ATOM   2248  N   THR P  40     -31.635  -2.921  20.574  0.00  0.00      P2    
ATOM   2249  HN  THR P  40     -31.158  -2.093  20.289  0.00  0.00      P2    
ATOM   2250  CA  THR P  40     -31.879  -3.255  21.974  0.00  0.00      P2    
ATOM   2251  HA  THR P  40     -31.138  -4.022  22.145  0.00  0.00      P2    
ATOM   2252  CB  THR P  40     -31.449  -2.215  22.943  0.00  0.00      P2    
ATOM   2253  HB  THR P  40     -31.694  -1.252  22.447  0.00  0.00      P2    
ATOM   2254  OG1 THR P  40     -30.010  -2.268  23.076  0.00  0.00      P2    
ATOM   2255  HG1 THR P  40     -29.723  -1.420  23.421  0.00  0.00      P2    
ATOM   2256  CG2 THR P  40     -31.962  -2.261  24.360  0.00  0.00      P2    
ATOM   2257 HG21 THR P  40     -31.557  -1.420  24.963  0.00  0.00      P2    
ATOM   2258 HG22 THR P  40     -33.058  -2.303  24.537  0.00  0.00      P2    
ATOM   2259 HG23 THR P  40     -31.498  -3.165  24.809  0.00  0.00      P2    
ATOM   2260  C   THR P  40     -33.220  -3.820  22.381  0.00  0.00      P2    
ATOM   2261  O   THR P  40     -33.330  -4.923  23.026  0.00  0.00      P2    
ATOM   2262  N   PRO P  41     -34.393  -3.248  21.958  0.00  0.00      P2    
ATOM   2263  CD  PRO P  41     -34.504  -1.797  21.654  0.00  0.00      P2    
ATOM   2264  HD1 PRO P  41     -34.049  -1.612  20.657  0.00  0.00      P2    
ATOM   2265  HD2 PRO P  41     -33.939  -1.148  22.357  0.00  0.00      P2    
ATOM   2266  CA  PRO P  41     -35.729  -3.825  22.147  0.00  0.00      P2    
ATOM   2267  HA  PRO P  41     -35.884  -3.915  23.212  0.00  0.00      P2    
ATOM   2268  CB  PRO P  41     -36.656  -2.779  21.502  0.00  0.00      P2    
ATOM   2269  HB1 PRO P  41     -37.698  -2.683  21.877  0.00  0.00      P2    
ATOM   2270  HB2 PRO P  41     -36.647  -2.959  20.406  0.00  0.00      P2    
ATOM   2271  CG  PRO P  41     -35.978  -1.425  21.724  0.00  0.00      P2    
ATOM   2272  HG1 PRO P  41     -36.273  -0.862  22.635  0.00  0.00      P2    
ATOM   2273  HG2 PRO P  41     -36.288  -0.825  20.842  0.00  0.00      P2    
ATOM   2274  C   PRO P  41     -35.961  -5.194  21.511  0.00  0.00      P2    
ATOM   2275  O   PRO P  41     -36.595  -6.082  22.124  0.00  0.00      P2    
ATOM   2276  N   LEU P  42     -35.388  -5.377  20.314  0.00  0.00      P2    
ATOM   2277  HN  LEU P  42     -35.019  -4.536  19.927  0.00  0.00      P2    
ATOM   2278  CA  LEU P  42     -35.362  -6.596  19.633  0.00  0.00      P2    
ATOM   2279  HA  LEU P  42     -36.399  -6.898  19.633  0.00  0.00      P2    
ATOM   2280  CB  LEU P  42     -34.905  -6.447  18.184  0.00  0.00      P2    
ATOM   2281  HB1 LEU P  42     -35.622  -5.757  17.690  0.00  0.00      P2    
ATOM   2282  HB2 LEU P  42     -33.904  -5.972  18.253  0.00  0.00      P2    
ATOM   2283  CG  LEU P  42     -34.632  -7.772  17.444  0.00  0.00      P2    
ATOM   2284  HG  LEU P  42     -33.977  -8.386  18.099  0.00  0.00      P2    
ATOM   2285  CD1 LEU P  42     -35.965  -8.500  17.042  0.00  0.00      P2    
ATOM   2286 HD11 LEU P  42     -36.637  -7.892  16.399  0.00  0.00      P2    
ATOM   2287 HD12 LEU P  42     -35.815  -9.482  16.543  0.00  0.00      P2    
ATOM   2288 HD13 LEU P  42     -36.562  -8.755  17.944  0.00  0.00      P2    
ATOM   2289  CD2 LEU P  42     -33.753  -7.520  16.123  0.00  0.00      P2    
ATOM   2290 HD21 LEU P  42     -32.867  -6.960  16.491  0.00  0.00      P2    
ATOM   2291 HD22 LEU P  42     -33.423  -8.461  15.632  0.00  0.00      P2    
ATOM   2292 HD23 LEU P  42     -34.315  -6.963  15.343  0.00  0.00      P2    
ATOM   2293  C   LEU P  42     -34.601  -7.664  20.477  0.00  0.00      P2    
ATOM   2294  O   LEU P  42     -35.139  -8.730  20.679  0.00  0.00      P2    
ATOM   2295  N   ILE P  43     -33.350  -7.440  20.956  0.00  0.00      P2    
ATOM   2296  HN  ILE P  43     -32.779  -6.678  20.661  0.00  0.00      P2    
ATOM   2297  CA  ILE P  43     -32.643  -8.359  21.772  0.00  0.00      P2    
ATOM   2298  HA  ILE P  43     -32.513  -9.334  21.326  0.00  0.00      P2    
ATOM   2299  CB  ILE P  43     -31.141  -7.847  22.081  0.00  0.00      P2    
ATOM   2300  HB  ILE P  43     -31.202  -6.845  22.557  0.00  0.00      P2    
ATOM   2301  CG2 ILE P  43     -30.514  -8.847  23.075  0.00  0.00      P2    
ATOM   2302 HG21 ILE P  43     -30.804  -8.568  24.110  0.00  0.00      P2    
ATOM   2303 HG22 ILE P  43     -30.973  -9.838  22.869  0.00  0.00      P2    
ATOM   2304 HG23 ILE P  43     -29.409  -8.905  22.976  0.00  0.00      P2    
ATOM   2305  CG1 ILE P  43     -30.441  -7.676  20.700  0.00  0.00      P2    
ATOM   2306 HG11 ILE P  43     -30.513  -8.607  20.097  0.00  0.00      P2    
ATOM   2307 HG12 ILE P  43     -31.028  -6.956  20.090  0.00  0.00      P2    
ATOM   2308  CD  ILE P  43     -28.993  -7.290  20.893  0.00  0.00      P2    
ATOM   2309  HD1 ILE P  43     -28.532  -6.884  19.968  0.00  0.00      P2    
ATOM   2310  HD2 ILE P  43     -28.887  -6.447  21.609  0.00  0.00      P2    
ATOM   2311  HD3 ILE P  43     -28.400  -8.148  21.275  0.00  0.00      P2    
ATOM   2312  C   ILE P  43     -33.398  -8.622  23.040  0.00  0.00      P2    
ATOM   2313  O   ILE P  43     -33.549  -9.739  23.389  0.00  0.00      P2    
ATOM   2314  N   ASN P  44     -33.924  -7.585  23.679  0.00  0.00      P2    
ATOM   2315  HN  ASN P  44     -33.741  -6.664  23.345  0.00  0.00      P2    
ATOM   2316  CA  ASN P  44     -34.611  -7.656  24.952  0.00  0.00      P2    
ATOM   2317  HA  ASN P  44     -33.963  -8.117  25.683  0.00  0.00      P2    
ATOM   2318  CB  ASN P  44     -35.171  -6.208  25.289  0.00  0.00      P2    
ATOM   2319  HB1 ASN P  44     -34.343  -5.487  25.459  0.00  0.00      P2    
ATOM   2320  HB2 ASN P  44     -35.629  -5.874  24.333  0.00  0.00      P2    
ATOM   2321  CG  ASN P  44     -36.114  -6.121  26.523  0.00  0.00      P2    
ATOM   2322  OD1 ASN P  44     -37.270  -5.798  26.573  0.00  0.00      P2    
ATOM   2323  ND2 ASN P  44     -35.567  -6.444  27.733  0.00  0.00      P2    
ATOM   2324 HD21 ASN P  44     -36.157  -6.275  28.523  0.00  0.00      P2    
ATOM   2325 HD22 ASN P  44     -34.688  -6.901  27.863  0.00  0.00      P2    
ATOM   2326  C   ASN P  44     -35.768  -8.606  24.911  0.00  0.00      P2    
ATOM   2327  O   ASN P  44     -35.982  -9.478  25.757  0.00  0.00      P2    
ATOM   2328  N   ARG P  45     -36.617  -8.424  23.795  0.00  0.00      P2    
ATOM   2329  HN  ARG P  45     -36.421  -7.786  23.053  0.00  0.00      P2    
ATOM   2330  CA  ARG P  45     -37.772  -9.351  23.531  0.00  0.00      P2    
ATOM   2331  HA  ARG P  45     -38.269  -9.334  24.490  0.00  0.00      P2    
ATOM   2332  CB  ARG P  45     -38.690  -8.685  22.517  0.00  0.00      P2    
ATOM   2333  HB1 ARG P  45     -38.086  -8.188  21.728  0.00  0.00      P2    
ATOM   2334  HB2 ARG P  45     -39.188  -9.503  21.955  0.00  0.00      P2    
ATOM   2335  CG  ARG P  45     -39.770  -7.810  23.070  0.00  0.00      P2    
ATOM   2336  HG1 ARG P  45     -40.256  -7.421  22.150  0.00  0.00      P2    
ATOM   2337  HG2 ARG P  45     -40.580  -8.368  23.587  0.00  0.00      P2    
ATOM   2338  CD  ARG P  45     -39.325  -6.613  23.932  0.00  0.00      P2    
ATOM   2339  HD1 ARG P  45     -38.729  -7.004  24.784  0.00  0.00      P2    
ATOM   2340  HD2 ARG P  45     -38.642  -5.903  23.418  0.00  0.00      P2    
ATOM   2341  NE  ARG P  45     -40.573  -5.862  24.412  0.00  0.00      P2    
ATOM   2342  HE  ARG P  45     -41.414  -6.262  24.050  0.00  0.00      P2    
ATOM   2343  CZ  ARG P  45     -40.633  -4.742  25.174  0.00  0.00      P2    
ATOM   2344  NH1 ARG P  45     -39.500  -4.375  25.726  0.00  0.00      P2    
ATOM   2345 HH11 ARG P  45     -39.299  -3.457  26.068  0.00  0.00      P2    
ATOM   2346 HH12 ARG P  45     -38.857  -5.140  25.764  0.00  0.00      P2    
ATOM   2347  NH2 ARG P  45     -41.681  -3.986  25.333  0.00  0.00      P2    
ATOM   2348 HH21 ARG P  45     -41.629  -3.186  25.930  0.00  0.00      P2    
ATOM   2349 HH22 ARG P  45     -42.427  -4.096  24.675  0.00  0.00      P2    
ATOM   2350  C   ARG P  45     -37.453 -10.845  23.280  0.00  0.00      P2    
ATOM   2351  O   ARG P  45     -37.959 -11.780  23.886  0.00  0.00      P2    
ATOM   2352  N   ILE P  46     -36.432 -11.027  22.461  0.00  0.00      P2    
ATOM   2353  HN  ILE P  46     -35.811 -10.381  22.024  0.00  0.00      P2    
ATOM   2354  CA  ILE P  46     -35.866 -12.380  22.158  0.00  0.00      P2    
ATOM   2355  HA  ILE P  46     -36.732 -12.940  21.835  0.00  0.00      P2    
ATOM   2356  CB  ILE P  46     -34.869 -12.370  21.009  0.00  0.00      P2    
ATOM   2357  HB  ILE P  46     -34.148 -11.549  21.208  0.00  0.00      P2    
ATOM   2358  CG2 ILE P  46     -34.062 -13.649  20.718  0.00  0.00      P2    
ATOM   2359 HG21 ILE P  46     -33.189 -13.607  20.032  0.00  0.00      P2    
ATOM   2360 HG22 ILE P  46     -33.465 -13.926  21.614  0.00  0.00      P2    
ATOM   2361 HG23 ILE P  46     -34.618 -14.514  20.297  0.00  0.00      P2    
ATOM   2362  CG1 ILE P  46     -35.624 -11.871  19.667  0.00  0.00      P2    
ATOM   2363 HG11 ILE P  46     -36.559 -12.386  19.358  0.00  0.00      P2    
ATOM   2364 HG12 ILE P  46     -35.959 -10.837  19.895  0.00  0.00      P2    
ATOM   2365  CD  ILE P  46     -34.623 -11.810  18.453  0.00  0.00      P2    
ATOM   2366  HD1 ILE P  46     -33.572 -11.465  18.557  0.00  0.00      P2    
ATOM   2367  HD2 ILE P  46     -34.690 -12.844  18.054  0.00  0.00      P2    
ATOM   2368  HD3 ILE P  46     -35.196 -11.352  17.618  0.00  0.00      P2    
ATOM   2369  C   ILE P  46     -35.273 -13.105  23.374  0.00  0.00      P2    
ATOM   2370  O   ILE P  46     -35.567 -14.247  23.632  0.00  0.00      P2    
ATOM   2371  N   GLY P  47     -34.381 -12.487  24.137  0.00  0.00      P2    
ATOM   2372  HN  GLY P  47     -34.151 -11.533  23.960  0.00  0.00      P2    
ATOM   2373  CA  GLY P  47     -33.871 -13.029  25.385  0.00  0.00      P2    
ATOM   2374  HA1 GLY P  47     -34.655 -13.631  25.820  0.00  0.00      P2    
ATOM   2375  HA2 GLY P  47     -33.748 -12.183  26.045  0.00  0.00      P2    
ATOM   2376  C   GLY P  47     -32.607 -13.850  25.368  0.00  0.00      P2    
ATOM   2377  O   GLY P  47     -32.342 -14.722  26.192  0.00  0.00      P2    
ATOM   2378  N   VAL P  48     -31.763 -13.445  24.444  0.00  0.00      P2    
ATOM   2379  HN  VAL P  48     -32.091 -12.698  23.871  0.00  0.00      P2    
ATOM   2380  CA  VAL P  48     -30.439 -14.071  24.104  0.00  0.00      P2    
ATOM   2381  HA  VAL P  48     -30.660 -15.098  23.853  0.00  0.00      P2    
ATOM   2382  CB  VAL P  48     -29.691 -13.356  22.944  0.00  0.00      P2    
ATOM   2383  HB  VAL P  48     -28.788 -13.952  22.691  0.00  0.00      P2    
ATOM   2384  CG1 VAL P  48     -30.561 -13.415  21.589  0.00  0.00      P2    
ATOM   2385 HG11 VAL P  48     -31.512 -12.848  21.683  0.00  0.00      P2    
ATOM   2386 HG12 VAL P  48     -30.055 -13.053  20.668  0.00  0.00      P2    
ATOM   2387 HG13 VAL P  48     -30.901 -14.462  21.442  0.00  0.00      P2    
ATOM   2388  CG2 VAL P  48     -29.216 -11.983  23.409  0.00  0.00      P2    
ATOM   2389 HG21 VAL P  48     -29.944 -11.552  24.129  0.00  0.00      P2    
ATOM   2390 HG22 VAL P  48     -28.283 -11.993  24.012  0.00  0.00      P2    
ATOM   2391 HG23 VAL P  48     -29.166 -11.285  22.546  0.00  0.00      P2    
ATOM   2392  C   VAL P  48     -29.542 -14.308  25.349  0.00  0.00      P2    
ATOM   2393  O   VAL P  48     -29.509 -13.607  26.369  0.00  0.00      P2    
ATOM   2394  N   ASN P  49     -28.701 -15.414  25.290  0.00  0.00      P2    
ATOM   2395  HN  ASN P  49     -28.812 -15.985  24.480  0.00  0.00      P2    
ATOM   2396  CA  ASN P  49     -27.864 -15.958  26.388  0.00  0.00      P2    
ATOM   2397  HA  ASN P  49     -27.336 -15.104  26.785  0.00  0.00      P2    
ATOM   2398  CB  ASN P  49     -28.600 -16.370  27.635  0.00  0.00      P2    
ATOM   2399  HB1 ASN P  49     -27.959 -16.748  28.459  0.00  0.00      P2    
ATOM   2400  HB2 ASN P  49     -29.082 -15.517  28.158  0.00  0.00      P2    
ATOM   2401  CG  ASN P  49     -29.719 -17.382  27.402  0.00  0.00      P2    
ATOM   2402  OD1 ASN P  49     -29.552 -18.589  27.681  0.00  0.00      P2    
ATOM   2403  ND2 ASN P  49     -30.847 -16.997  26.755  0.00  0.00      P2    
ATOM   2404 HD21 ASN P  49     -31.439 -17.760  26.492  0.00  0.00      P2    
ATOM   2405 HD22 ASN P  49     -31.123 -16.036  26.738  0.00  0.00      P2    
ATOM   2406  C   ASN P  49     -26.758 -16.840  25.957  0.00  0.00      P2    
ATOM   2407  O   ASN P  49     -26.766 -17.232  24.836  0.00  0.00      P2    
ATOM   2408  N   ALA P  50     -25.732 -17.176  26.728  0.00  0.00      P2    
ATOM   2409  HN  ALA P  50     -25.649 -16.631  27.559  0.00  0.00      P2    
ATOM   2410  CA  ALA P  50     -24.464 -17.767  26.207  0.00  0.00      P2    
ATOM   2411  HA  ALA P  50     -24.519 -18.323  25.282  0.00  0.00      P2    
ATOM   2412  CB  ALA P  50     -23.431 -16.689  26.033  0.00  0.00      P2    
ATOM   2413  HB1 ALA P  50     -22.565 -17.110  25.478  0.00  0.00      P2    
ATOM   2414  HB2 ALA P  50     -23.854 -15.978  25.292  0.00  0.00      P2    
ATOM   2415  HB3 ALA P  50     -23.299 -16.230  27.036  0.00  0.00      P2    
ATOM   2416  C   ALA P  50     -23.935 -18.866  27.167  0.00  0.00      P2    
ATOM   2417  O   ALA P  50     -22.768 -19.283  27.017  0.00  0.00      P2    
ATOM   2418  N   GLN P  51     -24.636 -19.385  28.171  0.00  0.00      P2    
ATOM   2419  HN  GLN P  51     -25.603 -19.147  28.206  0.00  0.00      P2    
ATOM   2420  CA  GLN P  51     -24.162 -20.236  29.244  0.00  0.00      P2    
ATOM   2421  HA  GLN P  51     -23.481 -19.665  29.858  0.00  0.00      P2    
ATOM   2422  CB  GLN P  51     -25.276 -20.484  30.300  0.00  0.00      P2    
ATOM   2423  HB1 GLN P  51     -25.992 -21.283  30.010  0.00  0.00      P2    
ATOM   2424  HB2 GLN P  51     -24.811 -20.979  31.179  0.00  0.00      P2    
ATOM   2425  CG  GLN P  51     -26.015 -19.182  30.830  0.00  0.00      P2    
ATOM   2426  HG1 GLN P  51     -26.561 -18.737  29.971  0.00  0.00      P2    
ATOM   2427  HG2 GLN P  51     -26.745 -19.427  31.632  0.00  0.00      P2    
ATOM   2428  CD  GLN P  51     -25.070 -18.100  31.355  0.00  0.00      P2    
ATOM   2429  OE1 GLN P  51     -24.494 -17.307  30.567  0.00  0.00      P2    
ATOM   2430  NE2 GLN P  51     -24.901 -18.036  32.716  0.00  0.00      P2    
ATOM   2431 HE21 GLN P  51     -24.049 -17.635  33.053  0.00  0.00      P2    
ATOM   2432 HE22 GLN P  51     -25.352 -18.779  33.210  0.00  0.00      P2    
ATOM   2433  C   GLN P  51     -23.389 -21.485  28.871  0.00  0.00      P2    
ATOM   2434  O   GLN P  51     -23.838 -22.288  28.053  0.00  0.00      P2    
ATOM   2435  N   SER P  52     -22.322 -21.752  29.608  0.00  0.00      P2    
ATOM   2436  HN  SER P  52     -22.050 -21.197  30.391  0.00  0.00      P2    
ATOM   2437  CA  SER P  52     -21.390 -22.845  29.315  0.00  0.00      P2    
ATOM   2438  HA  SER P  52     -21.953 -23.613  28.806  0.00  0.00      P2    
ATOM   2439  CB  SER P  52     -20.168 -22.422  28.407  0.00  0.00      P2    
ATOM   2440  HB1 SER P  52     -19.524 -23.259  28.060  0.00  0.00      P2    
ATOM   2441  HB2 SER P  52     -20.551 -21.928  27.488  0.00  0.00      P2    
ATOM   2442  OG  SER P  52     -19.331 -21.530  29.138  0.00  0.00      P2    
ATOM   2443  HG1 SER P  52     -19.677 -20.637  29.083  0.00  0.00      P2    
ATOM   2444  C   SER P  52     -20.961 -23.537  30.537  0.00  0.00      P2    
ATOM   2445  O   SER P  52     -21.074 -22.943  31.636  0.00  0.00      P2    
ATOM   2446  N   ASP P  53     -20.389 -24.726  30.536  0.00  0.00      P2    
ATOM   2447  HN  ASP P  53     -20.268 -25.246  29.693  0.00  0.00      P2    
ATOM   2448  CA  ASP P  53     -19.571 -25.261  31.622  0.00  0.00      P2    
ATOM   2449  HA  ASP P  53     -19.229 -24.514  32.324  0.00  0.00      P2    
ATOM   2450  CB  ASP P  53     -20.686 -26.072  32.428  0.00  0.00      P2    
ATOM   2451  HB1 ASP P  53     -21.562 -25.428  32.657  0.00  0.00      P2    
ATOM   2452  HB2 ASP P  53     -20.931 -26.877  31.703  0.00  0.00      P2    
ATOM   2453  CG  ASP P  53     -20.226 -26.782  33.674  0.00  0.00      P2    
ATOM   2454  OD1 ASP P  53     -19.019 -26.620  34.034  0.00  0.00      P2    
ATOM   2455  OD2 ASP P  53     -21.036 -27.408  34.344  0.00  0.00      P2    
ATOM   2456  C   ASP P  53     -18.351 -25.934  31.101  0.00  0.00      P2    
ATOM   2457  O   ASP P  53     -18.355 -26.446  29.931  0.00  0.00      P2    
ATOM   2458  N   VAL P  54     -17.146 -25.907  31.804  0.00  0.00      P2    
ATOM   2459  HN  VAL P  54     -17.112 -25.489  32.708  0.00  0.00      P2    
ATOM   2460  CA  VAL P  54     -15.960 -26.629  31.419  0.00  0.00      P2    
ATOM   2461  HA  VAL P  54     -15.854 -26.189  30.439  0.00  0.00      P2    
ATOM   2462  CB  VAL P  54     -14.748 -26.022  32.099  0.00  0.00      P2    
ATOM   2463  HB  VAL P  54     -14.653 -24.964  31.772  0.00  0.00      P2    
ATOM   2464  CG1 VAL P  54     -14.700 -26.249  33.586  0.00  0.00      P2    
ATOM   2465 HG11 VAL P  54     -15.509 -25.713  34.126  0.00  0.00      P2    
ATOM   2466 HG12 VAL P  54     -14.844 -27.339  33.749  0.00  0.00      P2    
ATOM   2467 HG13 VAL P  54     -13.691 -26.159  34.044  0.00  0.00      P2    
ATOM   2468  CG2 VAL P  54     -13.398 -26.548  31.453  0.00  0.00      P2    
ATOM   2469 HG21 VAL P  54     -12.495 -26.101  31.922  0.00  0.00      P2    
ATOM   2470 HG22 VAL P  54     -13.268 -27.638  31.625  0.00  0.00      P2    
ATOM   2471 HG23 VAL P  54     -13.458 -26.404  30.353  0.00  0.00      P2    
ATOM   2472  C   VAL P  54     -16.016 -28.175  31.340  0.00  0.00      P2    
ATOM   2473  O   VAL P  54     -16.719 -28.804  32.088  0.00  0.00      P2    
ATOM   2474  N   GLY P  55     -15.428 -28.689  30.288  0.00  0.00      P2    
ATOM   2475  HN  GLY P  55     -15.194 -28.100  29.519  0.00  0.00      P2    
ATOM   2476  CA  GLY P  55     -15.227 -30.121  30.043  0.00  0.00      P2    
ATOM   2477  HA1 GLY P  55     -15.020 -30.129  28.983  0.00  0.00      P2    
ATOM   2478  HA2 GLY P  55     -16.107 -30.723  30.213  0.00  0.00      P2    
ATOM   2479  C   GLY P  55     -13.997 -30.663  30.824  0.00  0.00      P2    
ATOM   2480  O   GLY P  55     -13.827 -30.293  32.014  0.00  0.00      P2    
ATOM   2481  N   ILE P  56     -13.186 -31.657  30.361  0.00  0.00      P2    
ATOM   2482  HN  ILE P  56     -13.567 -32.067  29.536  0.00  0.00      P2    
ATOM   2483  CA  ILE P  56     -11.889 -31.992  30.909  0.00  0.00      P2    
ATOM   2484  HA  ILE P  56     -11.591 -31.063  31.373  0.00  0.00      P2    
ATOM   2485  CB  ILE P  56     -12.032 -33.068  31.916  0.00  0.00      P2    
ATOM   2486  HB  ILE P  56     -12.791 -32.676  32.625  0.00  0.00      P2    
ATOM   2487  CG2 ILE P  56     -12.577 -34.370  31.263  0.00  0.00      P2    
ATOM   2488 HG21 ILE P  56     -13.514 -34.116  30.722  0.00  0.00      P2    
ATOM   2489 HG22 ILE P  56     -11.920 -34.886  30.531  0.00  0.00      P2    
ATOM   2490 HG23 ILE P  56     -12.841 -35.051  32.101  0.00  0.00      P2    
ATOM   2491  CG1 ILE P  56     -10.761 -33.264  32.757  0.00  0.00      P2    
ATOM   2492 HG11 ILE P  56     -10.611 -34.192  33.350  0.00  0.00      P2    
ATOM   2493 HG12 ILE P  56      -9.895 -33.358  32.068  0.00  0.00      P2    
ATOM   2494  CD  ILE P  56     -10.325 -32.277  33.697  0.00  0.00      P2    
ATOM   2495  HD1 ILE P  56     -11.152 -32.315  34.438  0.00  0.00      P2    
ATOM   2496  HD2 ILE P  56      -9.381 -32.441  34.258  0.00  0.00      P2    
ATOM   2497  HD3 ILE P  56     -10.256 -31.252  33.275  0.00  0.00      P2    
ATOM   2498  C   ILE P  56     -10.811 -32.249  29.844  0.00  0.00      P2    
ATOM   2499  O   ILE P  56     -10.985 -33.096  28.920  0.00  0.00      P2    
ATOM   2500  N   LEU P  57      -9.663 -31.445  29.986  0.00  0.00      P2    
ATOM   2501  HN  LEU P  57      -9.791 -30.769  30.708  0.00  0.00      P2    
ATOM   2502  CA  LEU P  57      -8.387 -31.695  29.336  0.00  0.00      P2    
ATOM   2503  HA  LEU P  57      -8.440 -32.644  28.824  0.00  0.00      P2    
ATOM   2504  CB  LEU P  57      -7.937 -30.590  28.374  0.00  0.00      P2    
ATOM   2505  HB1 LEU P  57      -7.887 -29.650  28.964  0.00  0.00      P2    
ATOM   2506  HB2 LEU P  57      -6.879 -30.864  28.174  0.00  0.00      P2    
ATOM   2507  CG  LEU P  57      -8.768 -30.464  27.133  0.00  0.00      P2    
ATOM   2508  HG  LEU P  57      -9.837 -30.303  27.389  0.00  0.00      P2    
ATOM   2509  CD1 LEU P  57      -8.262 -29.356  26.189  0.00  0.00      P2    
ATOM   2510 HD11 LEU P  57      -8.858 -29.263  25.256  0.00  0.00      P2    
ATOM   2511 HD12 LEU P  57      -8.374 -28.346  26.639  0.00  0.00      P2    
ATOM   2512 HD13 LEU P  57      -7.210 -29.551  25.892  0.00  0.00      P2    
ATOM   2513  CD2 LEU P  57      -8.810 -31.751  26.373  0.00  0.00      P2    
ATOM   2514 HD21 LEU P  57      -9.286 -31.531  25.394  0.00  0.00      P2    
ATOM   2515 HD22 LEU P  57      -7.803 -32.173  26.167  0.00  0.00      P2    
ATOM   2516 HD23 LEU P  57      -9.473 -32.510  26.840  0.00  0.00      P2    
ATOM   2517  C   LEU P  57      -7.438 -31.753  30.449  0.00  0.00      P2    
ATOM   2518  O   LEU P  57      -7.600 -31.044  31.416  0.00  0.00      P2    
ATOM   2519  N   ARG P  58      -6.456 -32.662  30.493  0.00  0.00      P2    
ATOM   2520  HN  ARG P  58      -6.340 -33.371  29.801  0.00  0.00      P2    
ATOM   2521  CA  ARG P  58      -5.394 -32.787  31.533  0.00  0.00      P2    
ATOM   2522  HA  ARG P  58      -5.757 -32.366  32.459  0.00  0.00      P2    
ATOM   2523  CB  ARG P  58      -5.026 -34.291  31.767  0.00  0.00      P2    
ATOM   2524  HB1 ARG P  58      -4.703 -34.682  30.779  0.00  0.00      P2    
ATOM   2525  HB2 ARG P  58      -4.190 -34.355  32.496  0.00  0.00      P2    
ATOM   2526  CG  ARG P  58      -6.194 -35.218  32.267  0.00  0.00      P2    
ATOM   2527  HG1 ARG P  58      -7.051 -35.139  31.565  0.00  0.00      P2    
ATOM   2528  HG2 ARG P  58      -5.902 -36.287  32.187  0.00  0.00      P2    
ATOM   2529  CD  ARG P  58      -6.684 -34.961  33.729  0.00  0.00      P2    
ATOM   2530  HD1 ARG P  58      -5.874 -35.337  34.391  0.00  0.00      P2    
ATOM   2531  HD2 ARG P  58      -6.888 -33.882  33.898  0.00  0.00      P2    
ATOM   2532  NE  ARG P  58      -7.936 -35.788  33.854  0.00  0.00      P2    
ATOM   2533  HE  ARG P  58      -8.540 -35.931  33.070  0.00  0.00      P2    
ATOM   2534  CZ  ARG P  58      -8.521 -36.126  34.952  0.00  0.00      P2    
ATOM   2535  NH1 ARG P  58      -9.489 -37.033  34.955  0.00  0.00      P2    
ATOM   2536 HH11 ARG P  58      -9.791 -37.413  35.830  0.00  0.00      P2    
ATOM   2537 HH12 ARG P  58      -9.946 -37.322  34.114  0.00  0.00      P2    
ATOM   2538  NH2 ARG P  58      -8.282 -35.610  36.164  0.00  0.00      P2    
ATOM   2539 HH21 ARG P  58      -8.840 -35.969  36.912  0.00  0.00      P2    
ATOM   2540 HH22 ARG P  58      -7.494 -35.018  36.332  0.00  0.00      P2    
ATOM   2541  C   ARG P  58      -4.235 -31.960  31.197  0.00  0.00      P2    
ATOM   2542  O   ARG P  58      -3.449 -31.684  32.115  0.00  0.00      P2    
ATOM   2543  N   ILE P  59      -4.050 -31.665  29.898  0.00  0.00      P2    
ATOM   2544  HN  ILE P  59      -4.792 -31.882  29.268  0.00  0.00      P2    
ATOM   2545  CA  ILE P  59      -3.004 -30.791  29.361  0.00  0.00      P2    
ATOM   2546  HA  ILE P  59      -2.514 -30.269  30.170  0.00  0.00      P2    
ATOM   2547  CB  ILE P  59      -2.018 -31.478  28.347  0.00  0.00      P2    
ATOM   2548  HB  ILE P  59      -2.594 -31.688  27.421  0.00  0.00      P2    
ATOM   2549  CG2 ILE P  59      -0.831 -30.608  28.003  0.00  0.00      P2    
ATOM   2550 HG21 ILE P  59      -0.220 -30.982  27.154  0.00  0.00      P2    
ATOM   2551 HG22 ILE P  59      -1.204 -29.591  27.756  0.00  0.00      P2    
ATOM   2552 HG23 ILE P  59      -0.183 -30.524  28.902  0.00  0.00      P2    
ATOM   2553  CG1 ILE P  59      -1.622 -32.953  28.853  0.00  0.00      P2    
ATOM   2554 HG11 ILE P  59      -1.045 -32.884  29.800  0.00  0.00      P2    
ATOM   2555 HG12 ILE P  59      -2.581 -33.487  29.024  0.00  0.00      P2    
ATOM   2556  CD  ILE P  59      -0.840 -33.801  27.833  0.00  0.00      P2    
ATOM   2557  HD1 ILE P  59      -1.302 -33.837  26.824  0.00  0.00      P2    
ATOM   2558  HD2 ILE P  59       0.156 -33.308  27.824  0.00  0.00      P2    
ATOM   2559  HD3 ILE P  59      -0.626 -34.859  28.093  0.00  0.00      P2    
ATOM   2560  C   ILE P  59      -3.700 -29.669  28.614  0.00  0.00      P2    
ATOM   2561  O   ILE P  59      -4.453 -29.895  27.658  0.00  0.00      P2    
ATOM   2562  N   GLY P  60      -3.443 -28.439  29.078  0.00  0.00      P2    
ATOM   2563  HN  GLY P  60      -2.743 -28.341  29.781  0.00  0.00      P2    
ATOM   2564  CA  GLY P  60      -4.302 -27.243  28.836  0.00  0.00      P2    
ATOM   2565  HA1 GLY P  60      -4.711 -27.365  27.845  0.00  0.00      P2    
ATOM   2566  HA2 GLY P  60      -3.684 -26.374  29.012  0.00  0.00      P2    
ATOM   2567  C   GLY P  60      -5.441 -27.163  29.817  0.00  0.00      P2    
ATOM   2568  O   GLY P  60      -5.594 -28.031  30.672  0.00  0.00      P2    
ATOM   2569  N   ILE P  61      -6.241 -26.122  29.812  0.00  0.00      P2    
ATOM   2570  HN  ILE P  61      -6.252 -25.450  29.076  0.00  0.00      P2    
ATOM   2571  CA  ILE P  61      -7.261 -25.830  30.819  0.00  0.00      P2    
ATOM   2572  HA  ILE P  61      -6.932 -26.283  31.743  0.00  0.00      P2    
ATOM   2573  CB  ILE P  61      -7.397 -24.287  30.929  0.00  0.00      P2    
ATOM   2574  HB  ILE P  61      -8.340 -24.122  31.493  0.00  0.00      P2    
ATOM   2575  CG2 ILE P  61      -6.192 -23.701  31.732  0.00  0.00      P2    
ATOM   2576 HG21 ILE P  61      -5.301 -23.801  31.076  0.00  0.00      P2    
ATOM   2577 HG22 ILE P  61      -6.470 -22.679  32.069  0.00  0.00      P2    
ATOM   2578 HG23 ILE P  61      -6.065 -24.402  32.584  0.00  0.00      P2    
ATOM   2579  CG1 ILE P  61      -7.466 -23.553  29.550  0.00  0.00      P2    
ATOM   2580 HG11 ILE P  61      -6.543 -23.800  28.983  0.00  0.00      P2    
ATOM   2581 HG12 ILE P  61      -8.297 -23.743  28.838  0.00  0.00      P2    
ATOM   2582  CD  ILE P  61      -7.462 -22.084  29.725  0.00  0.00      P2    
ATOM   2583  HD1 ILE P  61      -8.231 -21.906  30.507  0.00  0.00      P2    
ATOM   2584  HD2 ILE P  61      -6.467 -21.641  29.943  0.00  0.00      P2    
ATOM   2585  HD3 ILE P  61      -7.866 -21.629  28.795  0.00  0.00      P2    
ATOM   2586  C   ILE P  61      -8.610 -26.478  30.526  0.00  0.00      P2    
ATOM   2587  O   ILE P  61      -9.469 -26.512  31.406  0.00  0.00      P2    
ATOM   2588  N   GLY P  62      -8.949 -27.024  29.284  0.00  0.00      P2    
ATOM   2589  HN  GLY P  62      -8.255 -26.886  28.581  0.00  0.00      P2    
ATOM   2590  CA  GLY P  62     -10.269 -27.508  28.883  0.00  0.00      P2    
ATOM   2591  HA1 GLY P  62     -10.753 -27.654  29.837  0.00  0.00      P2    
ATOM   2592  HA2 GLY P  62     -10.203 -28.461  28.379  0.00  0.00      P2    
ATOM   2593  C   GLY P  62     -11.079 -26.523  28.045  0.00  0.00      P2    
ATOM   2594  O   GLY P  62     -10.878 -25.335  28.089  0.00  0.00      P2    
ATOM   2595  N   GLY P  63     -11.969 -27.045  27.176  0.00  0.00      P2    
ATOM   2596  HN  GLY P  63     -12.157 -28.022  27.230  0.00  0.00      P2    
ATOM   2597  CA  GLY P  63     -13.031 -26.340  26.380  0.00  0.00      P2    
ATOM   2598  HA1 GLY P  63     -13.247 -26.949  25.515  0.00  0.00      P2    
ATOM   2599  HA2 GLY P  63     -12.574 -25.401  26.104  0.00  0.00      P2    
ATOM   2600  C   GLY P  63     -14.275 -26.072  27.081  0.00  0.00      P2    
ATOM   2601  O   GLY P  63     -14.510 -26.679  28.087  0.00  0.00      P2    
ATOM   2602  N   GLY P  64     -15.029 -25.034  26.530  0.00  0.00      P2    
ATOM   2603  HN  GLY P  64     -14.472 -24.475  25.921  0.00  0.00      P2    
ATOM   2604  CA  GLY P  64     -16.392 -24.666  26.837  0.00  0.00      P2    
ATOM   2605  HA1 GLY P  64     -16.704 -23.756  26.346  0.00  0.00      P2    
ATOM   2606  HA2 GLY P  64     -16.639 -24.772  27.883  0.00  0.00      P2    
ATOM   2607  C   GLY P  64     -17.412 -25.636  26.274  0.00  0.00      P2    
ATOM   2608  O   GLY P  64     -17.423 -25.855  25.086  0.00  0.00      P2    
ATOM   2609  N   GLN P  65     -18.350 -26.161  27.135  0.00  0.00      P2    
ATOM   2610  HN  GLN P  65     -18.380 -25.954  28.110  0.00  0.00      P2    
ATOM   2611  CA  GLN P  65     -19.396 -27.011  26.694  0.00  0.00      P2    
ATOM   2612  HA  GLN P  65     -19.271 -27.299  25.660  0.00  0.00      P2    
ATOM   2613  CB  GLN P  65     -19.502 -28.344  27.581  0.00  0.00      P2    
ATOM   2614  HB1 GLN P  65     -19.746 -28.173  28.652  0.00  0.00      P2    
ATOM   2615  HB2 GLN P  65     -20.368 -28.904  27.168  0.00  0.00      P2    
ATOM   2616  CG  GLN P  65     -18.215 -29.196  27.592  0.00  0.00      P2    
ATOM   2617  HG1 GLN P  65     -17.442 -28.746  28.252  0.00  0.00      P2    
ATOM   2618  HG2 GLN P  65     -18.302 -30.225  28.001  0.00  0.00      P2    
ATOM   2619  CD  GLN P  65     -17.560 -29.197  26.163  0.00  0.00      P2    
ATOM   2620  OE1 GLN P  65     -16.469 -28.723  25.969  0.00  0.00      P2    
ATOM   2621  NE2 GLN P  65     -18.329 -29.764  25.158  0.00  0.00      P2    
ATOM   2622 HE21 GLN P  65     -17.897 -29.933  24.272  0.00  0.00      P2    
ATOM   2623 HE22 GLN P  65     -19.014 -30.386  25.538  0.00  0.00      P2    
ATOM   2624  C   GLN P  65     -20.791 -26.373  27.000  0.00  0.00      P2    
ATOM   2625  O   GLN P  65     -21.120 -26.051  28.159  0.00  0.00      P2    
ATOM   2626  N   THR P  66     -21.620 -26.242  26.024  0.00  0.00      P2    
ATOM   2627  HN  THR P  66     -21.224 -26.496  25.145  0.00  0.00      P2    
ATOM   2628  CA  THR P  66     -22.902 -25.488  26.133  0.00  0.00      P2    
ATOM   2629  HA  THR P  66     -22.519 -24.584  26.582  0.00  0.00      P2    
ATOM   2630  CB  THR P  66     -23.554 -25.248  24.759  0.00  0.00      P2    
ATOM   2631  HB  THR P  66     -24.622 -24.987  24.920  0.00  0.00      P2    
ATOM   2632  OG1 THR P  66     -23.516 -26.260  23.756  0.00  0.00      P2    
ATOM   2633  HG1 THR P  66     -24.398 -26.637  23.795  0.00  0.00      P2    
ATOM   2634  CG2 THR P  66     -22.862 -24.074  24.013  0.00  0.00      P2    
ATOM   2635 HG21 THR P  66     -23.170 -23.964  22.951  0.00  0.00      P2    
ATOM   2636 HG22 THR P  66     -23.032 -23.148  24.603  0.00  0.00      P2    
ATOM   2637 HG23 THR P  66     -21.756 -24.176  24.005  0.00  0.00      P2    
ATOM   2638  C   THR P  66     -24.044 -26.060  27.047  0.00  0.00      P2    
ATOM   2639  O   THR P  66     -24.424 -27.234  26.926  0.00  0.00      P2    
ATOM   2640  N   ILE P  67     -24.577 -25.307  28.060  0.00  0.00      P2    
ATOM   2641  HN  ILE P  67     -24.283 -24.357  28.125  0.00  0.00      P2    
ATOM   2642  CA  ILE P  67     -25.578 -25.735  29.023  0.00  0.00      P2    
ATOM   2643  HA  ILE P  67     -25.349 -26.755  29.296  0.00  0.00      P2    
ATOM   2644  CB  ILE P  67     -25.612 -24.756  30.153  0.00  0.00      P2    
ATOM   2645  HB  ILE P  67     -25.528 -23.738  29.715  0.00  0.00      P2    
ATOM   2646  CG2 ILE P  67     -26.859 -24.727  30.978  0.00  0.00      P2    
ATOM   2647 HG21 ILE P  67     -27.221 -25.747  31.229  0.00  0.00      P2    
ATOM   2648 HG22 ILE P  67     -26.751 -24.010  31.819  0.00  0.00      P2    
ATOM   2649 HG23 ILE P  67     -27.624 -24.333  30.275  0.00  0.00      P2    
ATOM   2650  CG1 ILE P  67     -24.379 -24.943  31.109  0.00  0.00      P2    
ATOM   2651 HG11 ILE P  67     -23.450 -24.534  30.659  0.00  0.00      P2    
ATOM   2652 HG12 ILE P  67     -24.571 -24.191  31.905  0.00  0.00      P2    
ATOM   2653  CD  ILE P  67     -24.295 -26.319  31.738  0.00  0.00      P2    
ATOM   2654  HD1 ILE P  67     -23.500 -26.584  32.467  0.00  0.00      P2    
ATOM   2655  HD2 ILE P  67     -25.245 -26.414  32.306  0.00  0.00      P2    
ATOM   2656  HD3 ILE P  67     -24.352 -27.086  30.936  0.00  0.00      P2    
ATOM   2657  C   ILE P  67     -26.936 -25.997  28.500  0.00  0.00      P2    
ATOM   2658  O   ILE P  67     -27.568 -26.897  29.023  0.00  0.00      P2    
ATOM   2659  N   ASP P  68     -27.430 -25.411  27.427  0.00  0.00      P2    
ATOM   2660  HN  ASP P  68     -27.015 -24.586  27.049  0.00  0.00      P2    
ATOM   2661  CA  ASP P  68     -28.753 -25.629  27.002  0.00  0.00      P2    
ATOM   2662  HA  ASP P  68     -29.021 -26.665  27.147  0.00  0.00      P2    
ATOM   2663  CB  ASP P  68     -29.730 -24.837  27.774  0.00  0.00      P2    
ATOM   2664  HB1 ASP P  68     -30.786 -25.003  27.471  0.00  0.00      P2    
ATOM   2665  HB2 ASP P  68     -29.619 -25.078  28.853  0.00  0.00      P2    
ATOM   2666  CG  ASP P  68     -29.523 -23.284  27.692  0.00  0.00      P2    
ATOM   2667  OD1 ASP P  68     -30.216 -22.610  28.506  0.00  0.00      P2    
ATOM   2668  OD2 ASP P  68     -28.926 -22.757  26.747  0.00  0.00      P2    
ATOM   2669  C   ASP P  68     -28.831 -25.514  25.510  0.00  0.00      P2    
ATOM   2670  O   ASP P  68     -27.822 -25.608  24.806  0.00  0.00      P2    
ATOM   2671  N   LEU P  69     -30.050 -25.502  24.962  0.00  0.00      P2    
ATOM   2672  HN  LEU P  69     -30.870 -25.562  25.526  0.00  0.00      P2    
ATOM   2673  CA  LEU P  69     -30.350 -25.309  23.513  0.00  0.00      P2    
ATOM   2674  HA  LEU P  69     -29.473 -25.632  22.971  0.00  0.00      P2    
ATOM   2675  CB  LEU P  69     -31.570 -26.115  23.105  0.00  0.00      P2    
ATOM   2676  HB1 LEU P  69     -32.494 -25.838  23.656  0.00  0.00      P2    
ATOM   2677  HB2 LEU P  69     -31.665 -26.012  22.003  0.00  0.00      P2    
ATOM   2678  CG  LEU P  69     -31.461 -27.619  23.438  0.00  0.00      P2    
ATOM   2679  HG  LEU P  69     -31.268 -27.739  24.526  0.00  0.00      P2    
ATOM   2680  CD1 LEU P  69     -32.945 -28.205  23.283  0.00  0.00      P2    
ATOM   2681 HD11 LEU P  69     -33.681 -27.520  23.756  0.00  0.00      P2    
ATOM   2682 HD12 LEU P  69     -33.222 -28.358  22.218  0.00  0.00      P2    
ATOM   2683 HD13 LEU P  69     -32.862 -29.149  23.862  0.00  0.00      P2    
ATOM   2684  CD2 LEU P  69     -30.380 -28.303  22.620  0.00  0.00      P2    
ATOM   2685 HD21 LEU P  69     -30.325 -29.325  23.052  0.00  0.00      P2    
ATOM   2686 HD22 LEU P  69     -30.662 -28.359  21.547  0.00  0.00      P2    
ATOM   2687 HD23 LEU P  69     -29.371 -27.883  22.818  0.00  0.00      P2    
ATOM   2688  C   LEU P  69     -30.621 -23.826  23.118  0.00  0.00      P2    
ATOM   2689  O   LEU P  69     -30.682 -23.473  21.958  0.00  0.00      P2    
ATOM   2690  N   ASN P  70     -30.695 -23.004  24.130  0.00  0.00      P2    
ATOM   2691  HN  ASN P  70     -30.561 -23.324  25.065  0.00  0.00      P2    
ATOM   2692  CA  ASN P  70     -30.858 -21.578  24.113  0.00  0.00      P2    
ATOM   2693  HA  ASN P  70     -31.528 -21.379  23.290  0.00  0.00      P2    
ATOM   2694  CB  ASN P  70     -31.366 -20.978  25.396  0.00  0.00      P2    
ATOM   2695  HB1 ASN P  70     -30.554 -20.963  26.154  0.00  0.00      P2    
ATOM   2696  HB2 ASN P  70     -31.771 -19.971  25.159  0.00  0.00      P2    
ATOM   2697  CG  ASN P  70     -32.615 -21.831  25.819  0.00  0.00      P2    
ATOM   2698  OD1 ASN P  70     -33.679 -21.566  25.233  0.00  0.00      P2    
ATOM   2699  ND2 ASN P  70     -32.554 -22.721  26.816  0.00  0.00      P2    
ATOM   2700 HD21 ASN P  70     -33.452 -23.068  27.088  0.00  0.00      P2    
ATOM   2701 HD22 ASN P  70     -31.717 -22.917  27.328  0.00  0.00      P2    
ATOM   2702  C   ASN P  70     -29.638 -20.824  23.730  0.00  0.00      P2    
ATOM   2703  O   ASN P  70     -29.566 -19.959  22.855  0.00  0.00      P2    
ATOM   2704  N   VAL P  71     -28.453 -21.269  24.230  0.00  0.00      P2    
ATOM   2705  HN  VAL P  71     -28.409 -21.798  25.074  0.00  0.00      P2    
ATOM   2706  CA  VAL P  71     -27.115 -20.869  23.739  0.00  0.00      P2    
ATOM   2707  HA  VAL P  71     -27.120 -19.791  23.798  0.00  0.00      P2    
ATOM   2708  CB  VAL P  71     -25.949 -21.374  24.679  0.00  0.00      P2    
ATOM   2709  HB  VAL P  71     -26.285 -20.909  25.630  0.00  0.00      P2    
ATOM   2710  CG1 VAL P  71     -25.995 -22.895  24.914  0.00  0.00      P2    
ATOM   2711 HG11 VAL P  71     -26.994 -23.186  25.302  0.00  0.00      P2    
ATOM   2712 HG12 VAL P  71     -25.870 -23.485  23.981  0.00  0.00      P2    
ATOM   2713 HG13 VAL P  71     -25.222 -23.319  25.590  0.00  0.00      P2    
ATOM   2714  CG2 VAL P  71     -24.637 -20.981  24.140  0.00  0.00      P2    
ATOM   2715 HG21 VAL P  71     -23.770 -21.289  24.762  0.00  0.00      P2    
ATOM   2716 HG22 VAL P  71     -24.401 -21.457  23.164  0.00  0.00      P2    
ATOM   2717 HG23 VAL P  71     -24.531 -19.896  23.925  0.00  0.00      P2    
ATOM   2718  C   VAL P  71     -26.912 -21.135  22.201  0.00  0.00      P2    
ATOM   2719  O   VAL P  71     -26.463 -20.308  21.444  0.00  0.00      P2    
ATOM   2720  N   LEU P  72     -27.260 -22.402  21.816  0.00  0.00      P2    
ATOM   2721  HN  LEU P  72     -27.631 -23.083  22.443  0.00  0.00      P2    
ATOM   2722  CA  LEU P  72     -27.161 -22.768  20.434  0.00  0.00      P2    
ATOM   2723  HA  LEU P  72     -26.235 -22.550  19.923  0.00  0.00      P2    
ATOM   2724  CB  LEU P  72     -27.566 -24.315  20.287  0.00  0.00      P2    
ATOM   2725  HB1 LEU P  72     -28.622 -24.480  20.590  0.00  0.00      P2    
ATOM   2726  HB2 LEU P  72     -27.595 -24.548  19.201  0.00  0.00      P2    
ATOM   2727  CG  LEU P  72     -26.611 -25.379  20.934  0.00  0.00      P2    
ATOM   2728  HG  LEU P  72     -26.621 -25.229  22.034  0.00  0.00      P2    
ATOM   2729  CD1 LEU P  72     -27.054 -26.840  20.633  0.00  0.00      P2    
ATOM   2730 HD11 LEU P  72     -26.723 -27.087  19.601  0.00  0.00      P2    
ATOM   2731 HD12 LEU P  72     -26.556 -27.563  21.313  0.00  0.00      P2    
ATOM   2732 HD13 LEU P  72     -28.153 -27.003  20.676  0.00  0.00      P2    
ATOM   2733  CD2 LEU P  72     -25.097 -25.225  20.524  0.00  0.00      P2    
ATOM   2734 HD21 LEU P  72     -25.064 -25.191  19.414  0.00  0.00      P2    
ATOM   2735 HD22 LEU P  72     -24.740 -24.284  20.996  0.00  0.00      P2    
ATOM   2736 HD23 LEU P  72     -24.533 -26.050  21.010  0.00  0.00      P2    
ATOM   2737  C   LEU P  72     -28.073 -21.870  19.574  0.00  0.00      P2    
ATOM   2738  O   LEU P  72     -27.677 -21.372  18.522  0.00  0.00      P2    
ATOM   2739  N   LEU P  73     -29.405 -21.620  19.969  0.00  0.00      P2    
ATOM   2740  HN  LEU P  73     -29.817 -22.055  20.765  0.00  0.00      P2    
ATOM   2741  CA  LEU P  73     -30.261 -20.784  19.122  0.00  0.00      P2    
ATOM   2742  HA  LEU P  73     -30.080 -21.081  18.100  0.00  0.00      P2    
ATOM   2743  CB  LEU P  73     -31.759 -21.057  19.522  0.00  0.00      P2    
ATOM   2744  HB1 LEU P  73     -31.823 -22.162  19.420  0.00  0.00      P2    
ATOM   2745  HB2 LEU P  73     -31.902 -20.774  20.587  0.00  0.00      P2    
ATOM   2746  CG  LEU P  73     -32.824 -20.506  18.468  0.00  0.00      P2    
ATOM   2747  HG  LEU P  73     -32.738 -19.399  18.428  0.00  0.00      P2    
ATOM   2748  CD1 LEU P  73     -32.602 -20.983  16.957  0.00  0.00      P2    
ATOM   2749 HD11 LEU P  73     -32.767 -22.053  16.708  0.00  0.00      P2    
ATOM   2750 HD12 LEU P  73     -33.330 -20.433  16.323  0.00  0.00      P2    
ATOM   2751 HD13 LEU P  73     -31.579 -20.747  16.594  0.00  0.00      P2    
ATOM   2752  CD2 LEU P  73     -34.221 -20.884  18.894  0.00  0.00      P2    
ATOM   2753 HD21 LEU P  73     -34.860 -20.316  18.184  0.00  0.00      P2    
ATOM   2754 HD22 LEU P  73     -34.349 -21.968  18.689  0.00  0.00      P2    
ATOM   2755 HD23 LEU P  73     -34.483 -20.491  19.899  0.00  0.00      P2    
ATOM   2756  C   LEU P  73     -29.926 -19.312  19.209  0.00  0.00      P2    
ATOM   2757  O   LEU P  73     -30.032 -18.528  18.282  0.00  0.00      P2    
ATOM   2758  N   SER P  74     -29.384 -18.863  20.323  0.00  0.00      P2    
ATOM   2759  HN  SER P  74     -29.334 -19.494  21.093  0.00  0.00      P2    
ATOM   2760  CA  SER P  74     -28.786 -17.556  20.447  0.00  0.00      P2    
ATOM   2761  HA  SER P  74     -29.559 -16.833  20.233  0.00  0.00      P2    
ATOM   2762  CB  SER P  74     -28.431 -17.216  21.903  0.00  0.00      P2    
ATOM   2763  HB1 SER P  74     -27.845 -18.057  22.332  0.00  0.00      P2    
ATOM   2764  HB2 SER P  74     -27.864 -16.273  21.754  0.00  0.00      P2    
ATOM   2765  OG  SER P  74     -29.502 -16.915  22.798  0.00  0.00      P2    
ATOM   2766  HG1 SER P  74     -29.652 -17.820  23.082  0.00  0.00      P2    
ATOM   2767  C   SER P  74     -27.646 -17.327  19.505  0.00  0.00      P2    
ATOM   2768  O   SER P  74     -27.615 -16.316  18.788  0.00  0.00      P2    
ATOM   2769  N   ALA P  75     -26.674 -18.254  19.366  0.00  0.00      P2    
ATOM   2770  HN  ALA P  75     -26.525 -18.936  20.078  0.00  0.00      P2    
ATOM   2771  CA  ALA P  75     -25.604 -18.208  18.340  0.00  0.00      P2    
ATOM   2772  HA  ALA P  75     -24.988 -17.350  18.563  0.00  0.00      P2    
ATOM   2773  CB  ALA P  75     -24.581 -19.297  18.536  0.00  0.00      P2    
ATOM   2774  HB1 ALA P  75     -23.703 -19.173  17.867  0.00  0.00      P2    
ATOM   2775  HB2 ALA P  75     -24.273 -19.563  19.570  0.00  0.00      P2    
ATOM   2776  HB3 ALA P  75     -25.138 -20.178  18.150  0.00  0.00      P2    
ATOM   2777  C   ALA P  75     -26.098 -18.261  16.892  0.00  0.00      P2    
ATOM   2778  O   ALA P  75     -25.731 -17.507  15.996  0.00  0.00      P2    
ATOM   2779  N   ALA P  76     -27.126 -19.068  16.679  0.00  0.00      P2    
ATOM   2780  HN  ALA P  76     -27.462 -19.575  17.468  0.00  0.00      P2    
ATOM   2781  CA  ALA P  76     -27.778 -19.205  15.379  0.00  0.00      P2    
ATOM   2782  HA  ALA P  76     -26.976 -19.427  14.690  0.00  0.00      P2    
ATOM   2783  CB  ALA P  76     -28.599 -20.431  15.430  0.00  0.00      P2    
ATOM   2784  HB1 ALA P  76     -29.248 -20.336  16.327  0.00  0.00      P2    
ATOM   2785  HB2 ALA P  76     -29.278 -20.582  14.564  0.00  0.00      P2    
ATOM   2786  HB3 ALA P  76     -27.983 -21.341  15.591  0.00  0.00      P2    
ATOM   2787  C   ALA P  76     -28.483 -18.003  14.840  0.00  0.00      P2    
ATOM   2788  O   ALA P  76     -28.246 -17.583  13.721  0.00  0.00      P2    
ATOM   2789  N   ILE P  77     -29.301 -17.376  15.646  0.00  0.00      P2    
ATOM   2790  HN  ILE P  77     -29.480 -17.850  16.504  0.00  0.00      P2    
ATOM   2791  CA  ILE P  77     -29.981 -16.141  15.380  0.00  0.00      P2    
ATOM   2792  HA  ILE P  77     -30.419 -16.125  14.392  0.00  0.00      P2    
ATOM   2793  CB  ILE P  77     -31.160 -15.921  16.373  0.00  0.00      P2    
ATOM   2794  HB  ILE P  77     -30.890 -16.335  17.368  0.00  0.00      P2    
ATOM   2795  CG2 ILE P  77     -31.322 -14.326  16.575  0.00  0.00      P2    
ATOM   2796 HG21 ILE P  77     -31.540 -13.721  15.669  0.00  0.00      P2    
ATOM   2797 HG22 ILE P  77     -32.158 -14.111  17.275  0.00  0.00      P2    
ATOM   2798 HG23 ILE P  77     -30.462 -13.847  17.090  0.00  0.00      P2    
ATOM   2799  CG1 ILE P  77     -32.403 -16.795  15.869  0.00  0.00      P2    
ATOM   2800 HG11 ILE P  77     -32.707 -16.345  14.900  0.00  0.00      P2    
ATOM   2801 HG12 ILE P  77     -32.007 -17.818  15.691  0.00  0.00      P2    
ATOM   2802  CD  ILE P  77     -33.493 -16.965  16.925  0.00  0.00      P2    
ATOM   2803  HD1 ILE P  77     -33.040 -17.455  17.813  0.00  0.00      P2    
ATOM   2804  HD2 ILE P  77     -34.066 -16.077  17.267  0.00  0.00      P2    
ATOM   2805  HD3 ILE P  77     -34.240 -17.681  16.520  0.00  0.00      P2    
ATOM   2806  C   ILE P  77     -28.961 -15.035  15.295  0.00  0.00      P2    
ATOM   2807  O   ILE P  77     -29.019 -14.206  14.393  0.00  0.00      P2    
ATOM   2808  N   ASN P  78     -27.986 -15.037  16.161  0.00  0.00      P2    
ATOM   2809  HN  ASN P  78     -27.802 -15.725  16.859  0.00  0.00      P2    
ATOM   2810  CA  ASN P  78     -26.857 -14.110  16.090  0.00  0.00      P2    
ATOM   2811  HA  ASN P  78     -27.321 -13.137  16.158  0.00  0.00      P2    
ATOM   2812  CB  ASN P  78     -25.944 -14.264  17.365  0.00  0.00      P2    
ATOM   2813  HB1 ASN P  78     -26.555 -14.005  18.256  0.00  0.00      P2    
ATOM   2814  HB2 ASN P  78     -25.816 -15.363  17.466  0.00  0.00      P2    
ATOM   2815  CG  ASN P  78     -24.621 -13.482  17.345  0.00  0.00      P2    
ATOM   2816  OD1 ASN P  78     -24.505 -12.277  17.487  0.00  0.00      P2    
ATOM   2817  ND2 ASN P  78     -23.549 -14.258  17.136  0.00  0.00      P2    
ATOM   2818 HD21 ASN P  78     -22.653 -13.818  17.072  0.00  0.00      P2    
ATOM   2819 HD22 ASN P  78     -23.550 -15.231  16.908  0.00  0.00      P2    
ATOM   2820  C   ASN P  78     -26.018 -14.093  14.768  0.00  0.00      P2    
ATOM   2821  O   ASN P  78     -25.690 -13.009  14.285  0.00  0.00      P2    
ATOM   2822  N   PHE P  79     -25.633 -15.277  14.205  0.00  0.00      P2    
ATOM   2823  HN  PHE P  79     -25.585 -16.118  14.737  0.00  0.00      P2    
ATOM   2824  CA  PHE P  79     -24.918 -15.369  12.959  0.00  0.00      P2    
ATOM   2825  HA  PHE P  79     -24.236 -14.543  13.098  0.00  0.00      P2    
ATOM   2826  CB  PHE P  79     -24.235 -16.767  12.712  0.00  0.00      P2    
ATOM   2827  HB1 PHE P  79     -25.089 -17.461  12.556  0.00  0.00      P2    
ATOM   2828  HB2 PHE P  79     -23.631 -16.874  11.786  0.00  0.00      P2    
ATOM   2829  CG  PHE P  79     -23.351 -17.324  13.852  0.00  0.00      P2    
ATOM   2830  CD1 PHE P  79     -22.489 -16.426  14.520  0.00  0.00      P2    
ATOM   2831  HD1 PHE P  79     -22.637 -15.388  14.260  0.00  0.00      P2    
ATOM   2832  CE1 PHE P  79     -21.623 -16.882  15.516  0.00  0.00      P2    
ATOM   2833  HE1 PHE P  79     -20.982 -16.178  16.025  0.00  0.00      P2    
ATOM   2834  CZ  PHE P  79     -21.674 -18.239  15.899  0.00  0.00      P2    
ATOM   2835  HZ  PHE P  79     -21.143 -18.568  16.780  0.00  0.00      P2    
ATOM   2836  CD2 PHE P  79     -23.308 -18.704  14.213  0.00  0.00      P2    
ATOM   2837  HD2 PHE P  79     -24.045 -19.338  13.742  0.00  0.00      P2    
ATOM   2838  CE2 PHE P  79     -22.482 -19.136  15.267  0.00  0.00      P2    
ATOM   2839  HE2 PHE P  79     -22.538 -20.180  15.538  0.00  0.00      P2    
ATOM   2840  C   PHE P  79     -25.874 -14.975  11.780  0.00  0.00      P2    
ATOM   2841  O   PHE P  79     -25.450 -14.447  10.793  0.00  0.00      P2    
ATOM   2842  N   PHE P  80     -27.217 -15.249  11.857  0.00  0.00      P2    
ATOM   2843  HN  PHE P  80     -27.606 -15.716  12.647  0.00  0.00      P2    
ATOM   2844  CA  PHE P  80     -28.208 -14.832  10.886  0.00  0.00      P2    
ATOM   2845  HA  PHE P  80     -28.032 -15.234   9.899  0.00  0.00      P2    
ATOM   2846  CB  PHE P  80     -29.515 -15.710  11.211  0.00  0.00      P2    
ATOM   2847  HB1 PHE P  80     -29.206 -16.752  10.983  0.00  0.00      P2    
ATOM   2848  HB2 PHE P  80     -29.769 -15.648  12.291  0.00  0.00      P2    
ATOM   2849  CG  PHE P  80     -30.736 -15.293  10.357  0.00  0.00      P2    
ATOM   2850  CD1 PHE P  80     -30.776 -15.444   8.973  0.00  0.00      P2    
ATOM   2851  HD1 PHE P  80     -29.843 -15.736   8.514  0.00  0.00      P2    
ATOM   2852  CE1 PHE P  80     -31.985 -15.159   8.254  0.00  0.00      P2    
ATOM   2853  HE1 PHE P  80     -31.992 -15.355   7.191  0.00  0.00      P2    
ATOM   2854  CZ  PHE P  80     -33.046 -14.549   8.846  0.00  0.00      P2    
ATOM   2855  HZ  PHE P  80     -33.909 -14.254   8.266  0.00  0.00      P2    
ATOM   2856  CD2 PHE P  80     -31.895 -14.673  10.993  0.00  0.00      P2    
ATOM   2857  HD2 PHE P  80     -31.863 -14.495  12.058  0.00  0.00      P2    
ATOM   2858  CE2 PHE P  80     -32.941 -14.250  10.202  0.00  0.00      P2    
ATOM   2859  HE2 PHE P  80     -33.757 -13.823  10.766  0.00  0.00      P2    
ATOM   2860  C   PHE P  80     -28.462 -13.360  10.837  0.00  0.00      P2    
ATOM   2861  O   PHE P  80     -28.291 -12.771   9.720  0.00  0.00      P2    
ATOM   2862  N   LEU P  81     -28.556 -12.718  12.033  0.00  0.00      P2    
ATOM   2863  HN  LEU P  81     -28.705 -13.309  12.822  0.00  0.00      P2    
ATOM   2864  CA  LEU P  81     -28.512 -11.310  12.297  0.00  0.00      P2    
ATOM   2865  HA  LEU P  81     -29.350 -10.857  11.786  0.00  0.00      P2    
ATOM   2866  CB  LEU P  81     -28.682 -11.197  13.829  0.00  0.00      P2    
ATOM   2867  HB1 LEU P  81     -29.662 -11.696  13.979  0.00  0.00      P2    
ATOM   2868  HB2 LEU P  81     -27.970 -11.858  14.367  0.00  0.00      P2    
ATOM   2869  CG  LEU P  81     -28.483  -9.798  14.396  0.00  0.00      P2    
ATOM   2870  HG  LEU P  81     -27.397  -9.597  14.272  0.00  0.00      P2    
ATOM   2871  CD1 LEU P  81     -29.371  -8.732  13.590  0.00  0.00      P2    
ATOM   2872 HD11 LEU P  81     -29.054  -8.556  12.540  0.00  0.00      P2    
ATOM   2873 HD12 LEU P  81     -30.420  -9.094  13.540  0.00  0.00      P2    
ATOM   2874 HD13 LEU P  81     -29.272  -7.770  14.135  0.00  0.00      P2    
ATOM   2875  CD2 LEU P  81     -28.812  -9.758  15.881  0.00  0.00      P2    
ATOM   2876 HD21 LEU P  81     -28.698  -8.745  16.322  0.00  0.00      P2    
ATOM   2877 HD22 LEU P  81     -29.824 -10.191  16.031  0.00  0.00      P2    
ATOM   2878 HD23 LEU P  81     -28.077 -10.406  16.406  0.00  0.00      P2    
ATOM   2879  C   LEU P  81     -27.195 -10.628  11.733  0.00  0.00      P2    
ATOM   2880  O   LEU P  81     -27.277  -9.716  10.919  0.00  0.00      P2    
ATOM   2881  N   ILE P  82     -25.997 -11.182  12.090  0.00  0.00      P2    
ATOM   2882  HN  ILE P  82     -25.926 -11.812  12.859  0.00  0.00      P2    
ATOM   2883  CA  ILE P  82     -24.753 -10.603  11.561  0.00  0.00      P2    
ATOM   2884  HA  ILE P  82     -24.841  -9.528  11.628  0.00  0.00      P2    
ATOM   2885  CB  ILE P  82     -23.485 -11.202  12.218  0.00  0.00      P2    
ATOM   2886  HB  ILE P  82     -23.650 -12.293  12.094  0.00  0.00      P2    
ATOM   2887  CG2 ILE P  82     -22.218 -11.014  11.372  0.00  0.00      P2    
ATOM   2888 HG21 ILE P  82     -21.331 -11.391  11.924  0.00  0.00      P2    
ATOM   2889 HG22 ILE P  82     -22.304 -11.627  10.449  0.00  0.00      P2    
ATOM   2890 HG23 ILE P  82     -22.005  -9.936  11.208  0.00  0.00      P2    
ATOM   2891  CG1 ILE P  82     -23.303 -10.889  13.749  0.00  0.00      P2    
ATOM   2892 HG11 ILE P  82     -22.719  -9.944  13.743  0.00  0.00      P2    
ATOM   2893 HG12 ILE P  82     -24.258 -10.551  14.204  0.00  0.00      P2    
ATOM   2894  CD  ILE P  82     -22.635 -11.874  14.631  0.00  0.00      P2    
ATOM   2895  HD1 ILE P  82     -22.500 -11.466  15.655  0.00  0.00      P2    
ATOM   2896  HD2 ILE P  82     -23.211 -12.824  14.610  0.00  0.00      P2    
ATOM   2897  HD3 ILE P  82     -21.633 -12.145  14.236  0.00  0.00      P2    
ATOM   2898  C   ILE P  82     -24.684 -10.720  10.073  0.00  0.00      P2    
ATOM   2899  O   ILE P  82     -24.366  -9.799   9.390  0.00  0.00      P2    
ATOM   2900  N   ALA P  83     -24.987 -11.906   9.532  0.00  0.00      P2    
ATOM   2901  HN  ALA P  83     -25.344 -12.564  10.190  0.00  0.00      P2    
ATOM   2902  CA  ALA P  83     -24.992 -12.256   8.167  0.00  0.00      P2    
ATOM   2903  HA  ALA P  83     -23.963 -12.089   7.884  0.00  0.00      P2    
ATOM   2904  CB  ALA P  83     -25.251 -13.719   7.978  0.00  0.00      P2    
ATOM   2905  HB1 ALA P  83     -24.561 -14.333   8.596  0.00  0.00      P2    
ATOM   2906  HB2 ALA P  83     -26.294 -13.987   8.250  0.00  0.00      P2    
ATOM   2907  HB3 ALA P  83     -25.023 -13.890   6.904  0.00  0.00      P2    
ATOM   2908  C   ALA P  83     -25.939 -11.440   7.332  0.00  0.00      P2    
ATOM   2909  O   ALA P  83     -25.575 -11.055   6.269  0.00  0.00      P2    
ATOM   2910  N   PHE P  84     -27.156 -11.096   7.769  0.00  0.00      P2    
ATOM   2911  HN  PHE P  84     -27.438 -11.595   8.585  0.00  0.00      P2    
ATOM   2912  CA  PHE P  84     -28.049 -10.116   7.210  0.00  0.00      P2    
ATOM   2913  HA  PHE P  84     -28.218 -10.352   6.170  0.00  0.00      P2    
ATOM   2914  CB  PHE P  84     -29.406 -10.254   8.020  0.00  0.00      P2    
ATOM   2915  HB1 PHE P  84     -29.888 -11.254   7.965  0.00  0.00      P2    
ATOM   2916  HB2 PHE P  84     -29.152  -9.939   9.055  0.00  0.00      P2    
ATOM   2917  CG  PHE P  84     -30.505  -9.261   7.578  0.00  0.00      P2    
ATOM   2918  CD1 PHE P  84     -31.689  -9.772   6.990  0.00  0.00      P2    
ATOM   2919  HD1 PHE P  84     -31.667 -10.832   6.784  0.00  0.00      P2    
ATOM   2920  CE1 PHE P  84     -32.776  -9.024   6.584  0.00  0.00      P2    
ATOM   2921  HE1 PHE P  84     -33.518  -9.458   5.929  0.00  0.00      P2    
ATOM   2922  CZ  PHE P  84     -32.703  -7.606   6.709  0.00  0.00      P2    
ATOM   2923  HZ  PHE P  84     -33.484  -7.049   6.212  0.00  0.00      P2    
ATOM   2924  CD2 PHE P  84     -30.635  -7.914   7.969  0.00  0.00      P2    
ATOM   2925  HD2 PHE P  84     -29.899  -7.520   8.654  0.00  0.00      P2    
ATOM   2926  CE2 PHE P  84     -31.659  -7.104   7.512  0.00  0.00      P2    
ATOM   2927  HE2 PHE P  84     -31.693  -6.079   7.850  0.00  0.00      P2    
ATOM   2928  C   PHE P  84     -27.568  -8.692   7.200  0.00  0.00      P2    
ATOM   2929  O   PHE P  84     -27.595  -8.011   6.118  0.00  0.00      P2    
ATOM   2930  N   ALA P  85     -27.050  -8.213   8.362  0.00  0.00      P2    
ATOM   2931  HN  ALA P  85     -27.270  -8.805   9.133  0.00  0.00      P2    
ATOM   2932  CA  ALA P  85     -26.505  -6.888   8.589  0.00  0.00      P2    
ATOM   2933  HA  ALA P  85     -27.236  -6.136   8.332  0.00  0.00      P2    
ATOM   2934  CB  ALA P  85     -26.211  -6.699  10.037  0.00  0.00      P2    
ATOM   2935  HB1 ALA P  85     -27.061  -6.883  10.728  0.00  0.00      P2    
ATOM   2936  HB2 ALA P  85     -25.357  -7.321  10.382  0.00  0.00      P2    
ATOM   2937  HB3 ALA P  85     -25.926  -5.626  10.090  0.00  0.00      P2    
ATOM   2938  C   ALA P  85     -25.339  -6.654   7.667  0.00  0.00      P2    
ATOM   2939  O   ALA P  85     -25.477  -5.729   6.900  0.00  0.00      P2    
ATOM   2940  N   VAL P  86     -24.326  -7.535   7.613  0.00  0.00      P2    
ATOM   2941  HN  VAL P  86     -24.399  -8.316   8.228  0.00  0.00      P2    
ATOM   2942  CA  VAL P  86     -23.244  -7.442   6.657  0.00  0.00      P2    
ATOM   2943  HA  VAL P  86     -22.680  -6.546   6.871  0.00  0.00      P2    
ATOM   2944  CB  VAL P  86     -22.262  -8.556   6.744  0.00  0.00      P2    
ATOM   2945  HB  VAL P  86     -22.746  -9.541   6.573  0.00  0.00      P2    
ATOM   2946  CG1 VAL P  86     -21.183  -8.396   5.598  0.00  0.00      P2    
ATOM   2947 HG11 VAL P  86     -21.495  -8.324   4.534  0.00  0.00      P2    
ATOM   2948 HG12 VAL P  86     -20.505  -7.541   5.807  0.00  0.00      P2    
ATOM   2949 HG13 VAL P  86     -20.526  -9.284   5.720  0.00  0.00      P2    
ATOM   2950  CG2 VAL P  86     -21.604  -8.682   8.145  0.00  0.00      P2    
ATOM   2951 HG21 VAL P  86     -21.202  -7.743   8.582  0.00  0.00      P2    
ATOM   2952 HG22 VAL P  86     -22.166  -9.388   8.793  0.00  0.00      P2    
ATOM   2953 HG23 VAL P  86     -20.673  -9.210   7.849  0.00  0.00      P2    
ATOM   2954  C   VAL P  86     -23.783  -7.262   5.249  0.00  0.00      P2    
ATOM   2955  O   VAL P  86     -23.377  -6.365   4.535  0.00  0.00      P2    
ATOM   2956  N   TYR P  87     -24.622  -8.161   4.750  0.00  0.00      P2    
ATOM   2957  HN  TYR P  87     -24.943  -8.872   5.371  0.00  0.00      P2    
ATOM   2958  CA  TYR P  87     -25.083  -8.105   3.397  0.00  0.00      P2    
ATOM   2959  HA  TYR P  87     -24.185  -8.072   2.799  0.00  0.00      P2    
ATOM   2960  CB  TYR P  87     -25.905  -9.444   3.064  0.00  0.00      P2    
ATOM   2961  HB1 TYR P  87     -25.380 -10.377   3.359  0.00  0.00      P2    
ATOM   2962  HB2 TYR P  87     -26.759  -9.523   3.771  0.00  0.00      P2    
ATOM   2963  CG  TYR P  87     -26.426  -9.634   1.644  0.00  0.00      P2    
ATOM   2964  CD1 TYR P  87     -25.506 -10.094   0.702  0.00  0.00      P2    
ATOM   2965  HD1 TYR P  87     -24.442 -10.205   0.847  0.00  0.00      P2    
ATOM   2966  CE1 TYR P  87     -25.907 -10.031  -0.670  0.00  0.00      P2    
ATOM   2967  HE1 TYR P  87     -25.204 -10.437  -1.382  0.00  0.00      P2    
ATOM   2968  CZ  TYR P  87     -27.197  -9.614  -1.042  0.00  0.00      P2    
ATOM   2969  OH  TYR P  87     -27.595  -9.629  -2.394  0.00  0.00      P2    
ATOM   2970  HH  TYR P  87     -26.853  -9.573  -3.001  0.00  0.00      P2    
ATOM   2971  CD2 TYR P  87     -27.786  -9.239   1.284  0.00  0.00      P2    
ATOM   2972  HD2 TYR P  87     -28.402  -8.727   2.009  0.00  0.00      P2    
ATOM   2973  CE2 TYR P  87     -28.157  -9.320  -0.069  0.00  0.00      P2    
ATOM   2974  HE2 TYR P  87     -29.136  -8.947  -0.332  0.00  0.00      P2    
ATOM   2975  C   TYR P  87     -25.885  -6.847   3.105  0.00  0.00      P2    
ATOM   2976  O   TYR P  87     -25.612  -6.203   2.117  0.00  0.00      P2    
ATOM   2977  N   PHE P  88     -26.888  -6.516   3.945  0.00  0.00      P2    
ATOM   2978  HN  PHE P  88     -27.096  -6.958   4.814  0.00  0.00      P2    
ATOM   2979  CA  PHE P  88     -27.774  -5.401   3.779  0.00  0.00      P2    
ATOM   2980  HA  PHE P  88     -28.030  -5.423   2.730  0.00  0.00      P2    
ATOM   2981  CB  PHE P  88     -29.113  -5.566   4.507  0.00  0.00      P2    
ATOM   2982  HB1 PHE P  88     -29.014  -5.970   5.537  0.00  0.00      P2    
ATOM   2983  HB2 PHE P  88     -29.733  -4.646   4.451  0.00  0.00      P2    
ATOM   2984  CG  PHE P  88     -29.967  -6.526   3.703  0.00  0.00      P2    
ATOM   2985  CD1 PHE P  88     -30.417  -6.130   2.440  0.00  0.00      P2    
ATOM   2986  HD1 PHE P  88     -30.225  -5.099   2.179  0.00  0.00      P2    
ATOM   2987  CE1 PHE P  88     -31.293  -6.943   1.743  0.00  0.00      P2    
ATOM   2988  HE1 PHE P  88     -31.776  -6.525   0.872  0.00  0.00      P2    
ATOM   2989  CZ  PHE P  88     -31.562  -8.253   2.085  0.00  0.00      P2    
ATOM   2990  HZ  PHE P  88     -32.304  -8.796   1.518  0.00  0.00      P2    
ATOM   2991  CD2 PHE P  88     -30.241  -7.794   4.092  0.00  0.00      P2    
ATOM   2992  HD2 PHE P  88     -29.841  -8.111   5.044  0.00  0.00      P2    
ATOM   2993  CE2 PHE P  88     -30.965  -8.759   3.312  0.00  0.00      P2    
ATOM   2994  HE2 PHE P  88     -31.305  -9.706   3.704  0.00  0.00      P2    
ATOM   2995  C   PHE P  88     -27.134  -4.076   3.927  0.00  0.00      P2    
ATOM   2996  O   PHE P  88     -27.439  -3.119   3.139  0.00  0.00      P2    
ATOM   2997  N   LEU P  89     -26.285  -3.862   5.035  0.00  0.00      P2    
ATOM   2998  HN  LEU P  89     -26.026  -4.589   5.666  0.00  0.00      P2    
ATOM   2999  CA  LEU P  89     -25.524  -2.609   5.242  0.00  0.00      P2    
ATOM   3000  HA  LEU P  89     -26.163  -1.753   5.081  0.00  0.00      P2    
ATOM   3001  CB  LEU P  89     -25.099  -2.488   6.745  0.00  0.00      P2    
ATOM   3002  HB1 LEU P  89     -25.917  -2.729   7.457  0.00  0.00      P2    
ATOM   3003  HB2 LEU P  89     -24.241  -3.193   6.790  0.00  0.00      P2    
ATOM   3004  CG  LEU P  89     -24.659  -1.049   7.122  0.00  0.00      P2    
ATOM   3005  HG  LEU P  89     -23.907  -0.779   6.349  0.00  0.00      P2    
ATOM   3006  CD1 LEU P  89     -25.901  -0.154   7.108  0.00  0.00      P2    
ATOM   3007 HD11 LEU P  89     -26.439  -0.040   6.142  0.00  0.00      P2    
ATOM   3008 HD12 LEU P  89     -26.609  -0.503   7.889  0.00  0.00      P2    
ATOM   3009 HD13 LEU P  89     -25.640   0.834   7.544  0.00  0.00      P2    
ATOM   3010  CD2 LEU P  89     -24.028  -1.078   8.521  0.00  0.00      P2    
ATOM   3011 HD21 LEU P  89     -23.636  -0.079   8.807  0.00  0.00      P2    
ATOM   3012 HD22 LEU P  89     -24.782  -1.259   9.318  0.00  0.00      P2    
ATOM   3013 HD23 LEU P  89     -23.176  -1.790   8.502  0.00  0.00      P2    
ATOM   3014  C   LEU P  89     -24.290  -2.457   4.331  0.00  0.00      P2    
ATOM   3015  O   LEU P  89     -24.174  -1.461   3.669  0.00  0.00      P2    
ATOM   3016  N   VAL P  90     -23.457  -3.497   4.150  0.00  0.00      P2    
ATOM   3017  HN  VAL P  90     -23.487  -4.382   4.609  0.00  0.00      P2    
ATOM   3018  CA  VAL P  90     -22.169  -3.371   3.435  0.00  0.00      P2    
ATOM   3019  HA  VAL P  90     -22.020  -2.331   3.186  0.00  0.00      P2    
ATOM   3020  CB  VAL P  90     -20.966  -3.888   4.196  0.00  0.00      P2    
ATOM   3021  HB  VAL P  90     -21.059  -4.934   4.559  0.00  0.00      P2    
ATOM   3022  CG1 VAL P  90     -19.649  -4.002   3.431  0.00  0.00      P2    
ATOM   3023 HG11 VAL P  90     -18.861  -4.332   4.141  0.00  0.00      P2    
ATOM   3024 HG12 VAL P  90     -19.710  -4.711   2.577  0.00  0.00      P2    
ATOM   3025 HG13 VAL P  90     -19.555  -2.968   3.037  0.00  0.00      P2    
ATOM   3026  CG2 VAL P  90     -20.948  -3.099   5.418  0.00  0.00      P2    
ATOM   3027 HG21 VAL P  90     -20.082  -3.365   6.061  0.00  0.00      P2    
ATOM   3028 HG22 VAL P  90     -21.030  -2.022   5.159  0.00  0.00      P2    
ATOM   3029 HG23 VAL P  90     -21.863  -3.345   5.997  0.00  0.00      P2    
ATOM   3030  C   VAL P  90     -22.206  -4.056   2.093  0.00  0.00      P2    
ATOM   3031  O   VAL P  90     -21.691  -3.491   1.139  0.00  0.00      P2    
ATOM   3032  N   VAL P  91     -22.828  -5.216   1.821  0.00  0.00      P2    
ATOM   3033  HN  VAL P  91     -23.374  -5.625   2.548  0.00  0.00      P2    
ATOM   3034  CA  VAL P  91     -22.730  -5.830   0.517  0.00  0.00      P2    
ATOM   3035  HA  VAL P  91     -21.722  -5.635   0.184  0.00  0.00      P2    
ATOM   3036  CB  VAL P  91     -22.952  -7.332   0.445  0.00  0.00      P2    
ATOM   3037  HB  VAL P  91     -23.978  -7.609   0.770  0.00  0.00      P2    
ATOM   3038  CG1 VAL P  91     -22.995  -7.880  -1.048  0.00  0.00      P2    
ATOM   3039 HG11 VAL P  91     -22.995  -8.991  -1.063  0.00  0.00      P2    
ATOM   3040 HG12 VAL P  91     -23.856  -7.492  -1.633  0.00  0.00      P2    
ATOM   3041 HG13 VAL P  91     -21.990  -7.554  -1.392  0.00  0.00      P2    
ATOM   3042  CG2 VAL P  91     -21.811  -8.037   1.218  0.00  0.00      P2    
ATOM   3043 HG21 VAL P  91     -21.832  -9.147   1.185  0.00  0.00      P2    
ATOM   3044 HG22 VAL P  91     -20.826  -7.735   0.803  0.00  0.00      P2    
ATOM   3045 HG23 VAL P  91     -21.735  -7.765   2.293  0.00  0.00      P2    
ATOM   3046  C   VAL P  91     -23.414  -5.100  -0.592  0.00  0.00      P2    
ATOM   3047  O   VAL P  91     -22.723  -4.844  -1.535  0.00  0.00      P2    
ATOM   3048  N   LEU P  92     -24.696  -4.763  -0.467  0.00  0.00      P2    
ATOM   3049  HN  LEU P  92     -25.027  -4.851   0.469  0.00  0.00      P2    
ATOM   3050  CA  LEU P  92     -25.357  -3.931  -1.418  0.00  0.00      P2    
ATOM   3051  HA  LEU P  92     -25.437  -4.430  -2.372  0.00  0.00      P2    
ATOM   3052  CB  LEU P  92     -26.741  -3.644  -0.844  0.00  0.00      P2    
ATOM   3053  HB1 LEU P  92     -26.759  -3.343   0.225  0.00  0.00      P2    
ATOM   3054  HB2 LEU P  92     -27.099  -2.800  -1.471  0.00  0.00      P2    
ATOM   3055  CG  LEU P  92     -27.770  -4.791  -0.839  0.00  0.00      P2    
ATOM   3056  HG  LEU P  92     -27.577  -5.304   0.128  0.00  0.00      P2    
ATOM   3057  CD1 LEU P  92     -29.200  -4.203  -0.629  0.00  0.00      P2    
ATOM   3058 HD11 LEU P  92     -29.462  -3.508  -1.455  0.00  0.00      P2    
ATOM   3059 HD12 LEU P  92     -29.943  -5.027  -0.679  0.00  0.00      P2    
ATOM   3060 HD13 LEU P  92     -29.391  -3.695   0.340  0.00  0.00      P2    
ATOM   3061  CD2 LEU P  92     -27.751  -5.720  -2.030  0.00  0.00      P2    
ATOM   3062 HD21 LEU P  92     -26.747  -6.175  -2.162  0.00  0.00      P2    
ATOM   3063 HD22 LEU P  92     -28.493  -6.547  -2.025  0.00  0.00      P2    
ATOM   3064 HD23 LEU P  92     -27.951  -5.271  -3.026  0.00  0.00      P2    
ATOM   3065  C   LEU P  92     -24.596  -2.628  -1.935  0.00  0.00      P2    
ATOM   3066  O   LEU P  92     -24.568  -2.446  -3.126  0.00  0.00      P2    
ATOM   3067  N   PRO P  93     -24.011  -1.698  -1.085  0.00  0.00      P2    
ATOM   3068  CD  PRO P  93     -24.487  -1.388   0.242  0.00  0.00      P2    
ATOM   3069  HD1 PRO P  93     -24.629  -2.320   0.829  0.00  0.00      P2    
ATOM   3070  HD2 PRO P  93     -25.509  -0.997   0.054  0.00  0.00      P2    
ATOM   3071  CA  PRO P  93     -23.164  -0.570  -1.540  0.00  0.00      P2    
ATOM   3072  HA  PRO P  93     -23.632  -0.066  -2.372  0.00  0.00      P2    
ATOM   3073  CB  PRO P  93     -23.081   0.500  -0.369  0.00  0.00      P2    
ATOM   3074  HB1 PRO P  93     -23.847   1.293  -0.505  0.00  0.00      P2    
ATOM   3075  HB2 PRO P  93     -22.047   0.900  -0.302  0.00  0.00      P2    
ATOM   3076  CG  PRO P  93     -23.558  -0.306   0.826  0.00  0.00      P2    
ATOM   3077  HG1 PRO P  93     -24.056   0.407   1.516  0.00  0.00      P2    
ATOM   3078  HG2 PRO P  93     -22.743  -0.831   1.369  0.00  0.00      P2    
ATOM   3079  C   PRO P  93     -21.799  -1.050  -2.028  0.00  0.00      P2    
ATOM   3080  O   PRO P  93     -21.319  -0.563  -3.039  0.00  0.00      P2    
ATOM   3081  N   TYR P  94     -21.060  -1.980  -1.293  0.00  0.00      P2    
ATOM   3082  HN  TYR P  94     -21.495  -2.343  -0.473  0.00  0.00      P2    
ATOM   3083  CA  TYR P  94     -19.722  -2.408  -1.719  0.00  0.00      P2    
ATOM   3084  HA  TYR P  94     -19.160  -1.492  -1.828  0.00  0.00      P2    
ATOM   3085  CB  TYR P  94     -18.960  -3.319  -0.693  0.00  0.00      P2    
ATOM   3086  HB1 TYR P  94     -19.634  -3.901  -0.029  0.00  0.00      P2    
ATOM   3087  HB2 TYR P  94     -18.221  -3.981  -1.193  0.00  0.00      P2    
ATOM   3088  CG  TYR P  94     -18.221  -2.368   0.207  0.00  0.00      P2    
ATOM   3089  CD1 TYR P  94     -16.800  -2.188   0.096  0.00  0.00      P2    
ATOM   3090  HD1 TYR P  94     -16.298  -2.667  -0.732  0.00  0.00      P2    
ATOM   3091  CE1 TYR P  94     -16.009  -1.420   0.898  0.00  0.00      P2    
ATOM   3092  HE1 TYR P  94     -14.937  -1.350   0.787  0.00  0.00      P2    
ATOM   3093  CZ  TYR P  94     -16.634  -0.773   2.014  0.00  0.00      P2    
ATOM   3094  OH  TYR P  94     -15.841   0.031   2.787  0.00  0.00      P2    
ATOM   3095  HH  TYR P  94     -15.022   0.389   2.437  0.00  0.00      P2    
ATOM   3096  CD2 TYR P  94     -18.802  -1.569   1.256  0.00  0.00      P2    
ATOM   3097  HD2 TYR P  94     -19.843  -1.814   1.402  0.00  0.00      P2    
ATOM   3098  CE2 TYR P  94     -18.010  -0.897   2.210  0.00  0.00      P2    
ATOM   3099  HE2 TYR P  94     -18.471  -0.472   3.090  0.00  0.00      P2    
ATOM   3100  C   TYR P  94     -19.642  -3.127  -3.060  0.00  0.00      P2    
ATOM   3101  O   TYR P  94     -18.723  -2.874  -3.894  0.00  0.00      P2    
ATOM   3102  N   ASN P  95     -20.627  -3.990  -3.349  0.00  0.00      P2    
ATOM   3103  HN  ASN P  95     -21.290  -4.235  -2.646  0.00  0.00      P2    
ATOM   3104  CA  ASN P  95     -20.857  -4.660  -4.603  0.00  0.00      P2    
ATOM   3105  HA  ASN P  95     -19.961  -5.155  -4.949  0.00  0.00      P2    
ATOM   3106  CB  ASN P  95     -22.034  -5.635  -4.478  0.00  0.00      P2    
ATOM   3107  HB1 ASN P  95     -21.870  -6.462  -3.755  0.00  0.00      P2    
ATOM   3108  HB2 ASN P  95     -22.947  -5.132  -4.093  0.00  0.00      P2    
ATOM   3109  CG  ASN P  95     -22.687  -6.163  -5.742  0.00  0.00      P2    
ATOM   3110  OD1 ASN P  95     -23.934  -6.286  -5.888  0.00  0.00      P2    
ATOM   3111  ND2 ASN P  95     -21.900  -6.602  -6.702  0.00  0.00      P2    
ATOM   3112 HD21 ASN P  95     -22.313  -7.029  -7.506  0.00  0.00      P2    
ATOM   3113 HD22 ASN P  95     -20.986  -6.916  -6.446  0.00  0.00      P2    
ATOM   3114  C   ASN P  95     -21.123  -3.596  -5.634  0.00  0.00      P2    
ATOM   3115  O   ASN P  95     -20.449  -3.553  -6.679  0.00  0.00      P2    
ATOM   3116  N   THR P  96     -22.097  -2.644  -5.321  0.00  0.00      P2    
ATOM   3117  HN  THR P  96     -22.560  -2.734  -4.443  0.00  0.00      P2    
ATOM   3118  CA  THR P  96     -22.480  -1.535  -6.211  0.00  0.00      P2    
ATOM   3119  HA  THR P  96     -22.990  -2.037  -7.019  0.00  0.00      P2    
ATOM   3120  CB  THR P  96     -23.517  -0.563  -5.588  0.00  0.00      P2    
ATOM   3121  HB  THR P  96     -23.349  -0.602  -4.491  0.00  0.00      P2    
ATOM   3122  OG1 THR P  96     -24.785  -1.156  -5.748  0.00  0.00      P2    
ATOM   3123  HG1 THR P  96     -25.233  -0.803  -4.975  0.00  0.00      P2    
ATOM   3124  CG2 THR P  96     -23.533   0.849  -6.128  0.00  0.00      P2    
ATOM   3125 HG21 THR P  96     -22.509   1.197  -6.383  0.00  0.00      P2    
ATOM   3126 HG22 THR P  96     -24.147   0.854  -7.054  0.00  0.00      P2    
ATOM   3127 HG23 THR P  96     -23.996   1.631  -5.489  0.00  0.00      P2    
ATOM   3128  C   THR P  96     -21.196  -0.793  -6.602  0.00  0.00      P2    
ATOM   3129  O   THR P  96     -20.936  -0.463  -7.768  0.00  0.00      P2    
ATOM   3130  N   LEU P  97     -20.287  -0.508  -5.648  0.00  0.00      P2    
ATOM   3131  HN  LEU P  97     -20.381  -0.931  -4.750  0.00  0.00      P2    
ATOM   3132  CA  LEU P  97     -19.060   0.223  -5.872  0.00  0.00      P2    
ATOM   3133  HA  LEU P  97     -19.294   0.976  -6.609  0.00  0.00      P2    
ATOM   3134  CB  LEU P  97     -18.389   0.782  -4.587  0.00  0.00      P2    
ATOM   3135  HB1 LEU P  97     -18.063  -0.099  -3.994  0.00  0.00      P2    
ATOM   3136  HB2 LEU P  97     -17.402   1.237  -4.818  0.00  0.00      P2    
ATOM   3137  CG  LEU P  97     -19.200   1.750  -3.704  0.00  0.00      P2    
ATOM   3138  HG  LEU P  97     -20.236   1.351  -3.667  0.00  0.00      P2    
ATOM   3139  CD1 LEU P  97     -18.584   1.656  -2.317  0.00  0.00      P2    
ATOM   3140 HD11 LEU P  97     -18.905   0.890  -1.579  0.00  0.00      P2    
ATOM   3141 HD12 LEU P  97     -17.479   1.738  -2.402  0.00  0.00      P2    
ATOM   3142 HD13 LEU P  97     -18.857   2.565  -1.739  0.00  0.00      P2    
ATOM   3143  CD2 LEU P  97     -19.403   3.138  -4.205  0.00  0.00      P2    
ATOM   3144 HD21 LEU P  97     -18.453   3.696  -4.059  0.00  0.00      P2    
ATOM   3145 HD22 LEU P  97     -19.641   3.073  -5.288  0.00  0.00      P2    
ATOM   3146 HD23 LEU P  97     -20.174   3.803  -3.762  0.00  0.00      P2    
ATOM   3147  C   LEU P  97     -18.032  -0.639  -6.547  0.00  0.00      P2    
ATOM   3148  O   LEU P  97     -17.212  -0.141  -7.353  0.00  0.00      P2    
ATOM   3149  N   ARG P  98     -18.078  -1.992  -6.495  0.00  0.00      P2    
ATOM   3150  HN  ARG P  98     -18.612  -2.597  -5.910  0.00  0.00      P2    
ATOM   3151  CA  ARG P  98     -17.356  -2.821  -7.466  0.00  0.00      P2    
ATOM   3152  HA  ARG P  98     -16.368  -2.396  -7.563  0.00  0.00      P2    
ATOM   3153  CB  ARG P  98     -16.954  -4.245  -7.075  0.00  0.00      P2    
ATOM   3154  HB1 ARG P  98     -17.838  -4.798  -6.692  0.00  0.00      P2    
ATOM   3155  HB2 ARG P  98     -16.649  -4.857  -7.951  0.00  0.00      P2    
ATOM   3156  CG  ARG P  98     -15.767  -4.356  -6.177  0.00  0.00      P2    
ATOM   3157  HG1 ARG P  98     -15.926  -3.638  -5.344  0.00  0.00      P2    
ATOM   3158  HG2 ARG P  98     -15.701  -5.388  -5.771  0.00  0.00      P2    
ATOM   3159  CD  ARG P  98     -14.310  -4.146  -6.781  0.00  0.00      P2    
ATOM   3160  HD1 ARG P  98     -14.130  -4.975  -7.498  0.00  0.00      P2    
ATOM   3161  HD2 ARG P  98     -14.271  -3.130  -7.228  0.00  0.00      P2    
ATOM   3162  NE  ARG P  98     -13.307  -4.317  -5.636  0.00  0.00      P2    
ATOM   3163  HE  ARG P  98     -13.454  -5.043  -4.964  0.00  0.00      P2    
ATOM   3164  CZ  ARG P  98     -12.030  -3.950  -5.750  0.00  0.00      P2    
ATOM   3165  NH1 ARG P  98     -11.668  -2.968  -6.543  0.00  0.00      P2    
ATOM   3166 HH11 ARG P  98     -10.692  -2.750  -6.541  0.00  0.00      P2    
ATOM   3167 HH12 ARG P  98     -12.332  -2.681  -7.234  0.00  0.00      P2    
ATOM   3168  NH2 ARG P  98     -11.179  -4.463  -4.882  0.00  0.00      P2    
ATOM   3169 HH21 ARG P  98     -10.275  -4.034  -4.895  0.00  0.00      P2    
ATOM   3170 HH22 ARG P  98     -11.512  -4.976  -4.091  0.00  0.00      P2    
ATOM   3171  C   ARG P  98     -17.934  -2.760  -8.967  0.00  0.00      P2    
ATOM   3172  O   ARG P  98     -17.114  -2.614  -9.881  0.00  0.00      P2    
ATOM   3173  N   LYS P  99     -19.254  -2.706  -9.113  0.00  0.00      P2    
ATOM   3174  HN  LYS P  99     -19.893  -2.809  -8.354  0.00  0.00      P2    
ATOM   3175  CA  LYS P  99     -19.960  -2.478 -10.313  0.00  0.00      P2    
ATOM   3176  HA  LYS P  99     -19.568  -3.195 -11.019  0.00  0.00      P2    
ATOM   3177  CB  LYS P  99     -21.526  -2.743 -10.248  0.00  0.00      P2    
ATOM   3178  HB1 LYS P  99     -22.062  -1.920  -9.730  0.00  0.00      P2    
ATOM   3179  HB2 LYS P  99     -21.754  -2.733 -11.335  0.00  0.00      P2    
ATOM   3180  CG  LYS P  99     -21.864  -4.088  -9.762  0.00  0.00      P2    
ATOM   3181  HG1 LYS P  99     -21.478  -4.395  -8.767  0.00  0.00      P2    
ATOM   3182  HG2 LYS P  99     -22.969  -4.154  -9.667  0.00  0.00      P2    
ATOM   3183  CD  LYS P  99     -21.305  -5.206 -10.636  0.00  0.00      P2    
ATOM   3184  HD1 LYS P  99     -20.200  -5.327 -10.646  0.00  0.00      P2    
ATOM   3185  HD2 LYS P  99     -21.644  -6.155 -10.168  0.00  0.00      P2    
ATOM   3186  CE  LYS P  99     -21.792  -5.166 -12.158  0.00  0.00      P2    
ATOM   3187  HE1 LYS P  99     -22.865  -4.880 -12.128  0.00  0.00      P2    
ATOM   3188  HE2 LYS P  99     -21.326  -4.356 -12.760  0.00  0.00      P2    
ATOM   3189  NZ  LYS P  99     -21.561  -6.407 -12.885  0.00  0.00      P2    
ATOM   3190  HZ1 LYS P  99     -21.765  -7.329 -12.448  0.00  0.00      P2    
ATOM   3191  HZ2 LYS P  99     -21.918  -6.281 -13.853  0.00  0.00      P2    
ATOM   3192  HZ3 LYS P  99     -20.537  -6.426 -13.064  0.00  0.00      P2    
ATOM   3193  C   LYS P  99     -19.660  -1.116 -10.950  0.00  0.00      P2    
ATOM   3194  O   LYS P  99     -19.661  -0.988 -12.182  0.00  0.00      P2    
ATOM   3195  N   LYS P 100     -19.492  -0.082 -10.151  0.00  0.00      P2    
ATOM   3196  HN  LYS P 100     -19.820  -0.193  -9.217  0.00  0.00      P2    
ATOM   3197  CA  LYS P 100     -19.295   1.276 -10.575  0.00  0.00      P2    
ATOM   3198  HA  LYS P 100     -19.750   1.383 -11.549  0.00  0.00      P2    
ATOM   3199  CB  LYS P 100     -19.909   2.252  -9.561  0.00  0.00      P2    
ATOM   3200  HB1 LYS P 100     -19.521   1.995  -8.553  0.00  0.00      P2    
ATOM   3201  HB2 LYS P 100     -19.653   3.313  -9.773  0.00  0.00      P2    
ATOM   3202  CG  LYS P 100     -21.489   2.352  -9.553  0.00  0.00      P2    
ATOM   3203  HG1 LYS P 100     -21.885   1.316  -9.484  0.00  0.00      P2    
ATOM   3204  HG2 LYS P 100     -21.816   2.760  -8.573  0.00  0.00      P2    
ATOM   3205  CD  LYS P 100     -22.023   3.196 -10.698  0.00  0.00      P2    
ATOM   3206  HD1 LYS P 100     -21.620   2.792 -11.651  0.00  0.00      P2    
ATOM   3207  HD2 LYS P 100     -23.132   3.166 -10.637  0.00  0.00      P2    
ATOM   3208  CE  LYS P 100     -21.601   4.660 -10.633  0.00  0.00      P2    
ATOM   3209  HE1 LYS P 100     -20.539   4.658 -10.957  0.00  0.00      P2    
ATOM   3210  HE2 LYS P 100     -22.306   5.100 -11.371  0.00  0.00      P2    
ATOM   3211  NZ  LYS P 100     -21.670   5.357  -9.350  0.00  0.00      P2    
ATOM   3212  HZ1 LYS P 100     -21.518   6.384  -9.414  0.00  0.00      P2    
ATOM   3213  HZ2 LYS P 100     -22.556   5.321  -8.807  0.00  0.00      P2    
ATOM   3214  HZ3 LYS P 100     -20.984   5.042  -8.634  0.00  0.00      P2    
ATOM   3215  C   LYS P 100     -17.807   1.693 -10.626  0.00  0.00      P2    
ATOM   3216  O   LYS P 100     -17.541   2.753 -11.098  0.00  0.00      P2    
ATOM   3217  N   GLY P 101     -16.855   0.851 -10.191  0.00  0.00      P2    
ATOM   3218  HN  GLY P 101     -17.113  -0.021  -9.781  0.00  0.00      P2    
ATOM   3219  CA  GLY P 101     -15.460   1.144 -10.196  0.00  0.00      P2    
ATOM   3220  HA1 GLY P 101     -15.184   1.585 -11.143  0.00  0.00      P2    
ATOM   3221  HA2 GLY P 101     -14.935   0.204 -10.113  0.00  0.00      P2    
ATOM   3222  C   GLY P 101     -14.968   1.998  -9.154  0.00  0.00      P2    
ATOM   3223  O   GLY P 101     -14.017   2.687  -9.378  0.00  0.00      P2    
ATOM   3224  N   GLU P 102     -15.575   2.018  -8.004  0.00  0.00      P2    
ATOM   3225  HN  GLU P 102     -16.296   1.360  -7.803  0.00  0.00      P2    
ATOM   3226  CA  GLU P 102     -15.295   2.972  -7.016  0.00  0.00      P2    
ATOM   3227  HA  GLU P 102     -14.740   3.792  -7.447  0.00  0.00      P2    
ATOM   3228  CB  GLU P 102     -16.717   3.557  -6.584  0.00  0.00      P2    
ATOM   3229  HB1 GLU P 102     -17.345   2.690  -6.287  0.00  0.00      P2    
ATOM   3230  HB2 GLU P 102     -16.667   4.177  -5.663  0.00  0.00      P2    
ATOM   3231  CG  GLU P 102     -17.354   4.282  -7.758  0.00  0.00      P2    
ATOM   3232  HG1 GLU P 102     -16.594   4.952  -8.214  0.00  0.00      P2    
ATOM   3233  HG2 GLU P 102     -17.576   3.526  -8.542  0.00  0.00      P2    
ATOM   3234  CD  GLU P 102     -18.528   5.053  -7.336  0.00  0.00      P2    
ATOM   3235  OE1 GLU P 102     -19.665   4.587  -7.525  0.00  0.00      P2    
ATOM   3236  OE2 GLU P 102     -18.300   6.223  -7.013  0.00  0.00      P2    
ATOM   3237  C   GLU P 102     -14.550   2.445  -5.750  0.00  0.00      P2    
ATOM   3238  O   GLU P 102     -14.281   3.242  -4.844  0.00  0.00      P2    
ATOM   3239  N   VAL P 103     -14.220   1.133  -5.571  0.00  0.00      P2    
ATOM   3240  HN  VAL P 103     -14.517   0.415  -6.194  0.00  0.00      P2    
ATOM   3241  CA  VAL P 103     -13.506   0.600  -4.415  0.00  0.00      P2    
ATOM   3242  HA  VAL P 103     -13.781   1.148  -3.526  0.00  0.00      P2    
ATOM   3243  CB  VAL P 103     -13.872  -0.833  -4.053  0.00  0.00      P2    
ATOM   3244  HB  VAL P 103     -13.599  -1.517  -4.885  0.00  0.00      P2    
ATOM   3245  CG1 VAL P 103     -13.232  -1.256  -2.677  0.00  0.00      P2    
ATOM   3246 HG11 VAL P 103     -13.607  -0.682  -1.803  0.00  0.00      P2    
ATOM   3247 HG12 VAL P 103     -13.625  -2.288  -2.557  0.00  0.00      P2    
ATOM   3248 HG13 VAL P 103     -12.125  -1.160  -2.655  0.00  0.00      P2    
ATOM   3249  CG2 VAL P 103     -15.391  -1.010  -3.882  0.00  0.00      P2    
ATOM   3250 HG21 VAL P 103     -15.738  -0.307  -3.095  0.00  0.00      P2    
ATOM   3251 HG22 VAL P 103     -15.922  -0.861  -4.847  0.00  0.00      P2    
ATOM   3252 HG23 VAL P 103     -15.664  -2.032  -3.541  0.00  0.00      P2    
ATOM   3253  C   VAL P 103     -11.989   0.795  -4.735  0.00  0.00      P2    
ATOM   3254  O   VAL P 103     -11.546   0.572  -5.861  0.00  0.00      P2    
ATOM   3255  C   GLU P 104      -8.839   0.241  -3.861  0.00  0.00      P2    
ATOM   3256  OT1 GLU P 104      -8.800  -0.267  -2.715  0.00  0.00      P2    
ATOM   3257  OT2 GLU P 104      -8.090  -0.150  -4.845  0.00  0.00      P2    
ATOM   3258  N   GLU P 104     -11.125   1.276  -3.798  0.00  0.00      P2    
ATOM   3259  HN  GLU P 104     -11.479   1.583  -2.918  0.00  0.00      P2    
ATOM   3260  CA  GLU P 104      -9.751   1.506  -4.091  0.00  0.00      P2    
ATOM   3261  HA  GLU P 104      -9.663   1.862  -5.107  0.00  0.00      P2    
ATOM   3262  CB  GLU P 104      -9.146   2.660  -3.231  0.00  0.00      P2    
ATOM   3263  HB1 GLU P 104      -9.043   2.319  -2.179  0.00  0.00      P2    
ATOM   3264  HB2 GLU P 104      -8.103   2.910  -3.520  0.00  0.00      P2    
ATOM   3265  CG  GLU P 104      -9.906   3.987  -3.424  0.00  0.00      P2    
ATOM   3266  HG1 GLU P 104     -10.938   3.768  -3.773  0.00  0.00      P2    
ATOM   3267  HG2 GLU P 104      -9.855   4.497  -2.438  0.00  0.00      P2    
ATOM   3268  CD  GLU P 104      -9.279   4.923  -4.479  0.00  0.00      P2    
ATOM   3269  OE1 GLU P 104      -9.906   5.268  -5.491  0.00  0.00      P2    
ATOM   3270  OE2 GLU P 104      -8.181   5.495  -4.184  0.00  0.00      P2    
ATOM   3271  N   MET P   1      27.007  -4.250  -3.062  0.00  0.00      P3    
ATOM   3272  HT1 MET P   1      26.824  -5.186  -3.478  0.00  0.00      P3    
ATOM   3273  HT2 MET P   1      28.006  -4.163  -3.339  0.00  0.00      P3    
ATOM   3274  HT3 MET P   1      26.430  -3.579  -3.608  0.00  0.00      P3    
ATOM   3275  CA  MET P   1      26.851  -4.316  -1.595  0.00  0.00      P3    
ATOM   3276  HA  MET P   1      26.134  -5.104  -1.417  0.00  0.00      P3    
ATOM   3277  CB  MET P   1      28.225  -4.622  -1.005  0.00  0.00      P3    
ATOM   3278  HB1 MET P   1      28.805  -5.229  -1.733  0.00  0.00      P3    
ATOM   3279  HB2 MET P   1      28.879  -3.727  -0.935  0.00  0.00      P3    
ATOM   3280  CG  MET P   1      28.224  -5.334   0.363  0.00  0.00      P3    
ATOM   3281  HG1 MET P   1      27.645  -6.280   0.292  0.00  0.00      P3    
ATOM   3282  HG2 MET P   1      29.235  -5.747   0.563  0.00  0.00      P3    
ATOM   3283  SD  MET P   1      27.714  -4.246   1.771  0.00  0.00      P3    
ATOM   3284  CE  MET P   1      28.264  -5.382   3.105  0.00  0.00      P3    
ATOM   3285  HE1 MET P   1      28.047  -6.441   2.850  0.00  0.00      P3    
ATOM   3286  HE2 MET P   1      29.357  -5.192   3.168  0.00  0.00      P3    
ATOM   3287  HE3 MET P   1      27.821  -5.108   4.087  0.00  0.00      P3    
ATOM   3288  C   MET P   1      26.288  -3.019  -1.073  0.00  0.00      P3    
ATOM   3289  O   MET P   1      25.177  -3.042  -0.604  0.00  0.00      P3    
ATOM   3290  N   LEU P   2      26.962  -1.913  -1.258  0.00  0.00      P3    
ATOM   3291  HN  LEU P   2      27.890  -2.025  -1.607  0.00  0.00      P3    
ATOM   3292  CA  LEU P   2      26.469  -0.612  -0.882  0.00  0.00      P3    
ATOM   3293  HA  LEU P   2      26.327  -0.615   0.188  0.00  0.00      P3    
ATOM   3294  CB  LEU P   2      27.598   0.513  -1.114  0.00  0.00      P3    
ATOM   3295  HB1 LEU P   2      28.016   0.393  -2.136  0.00  0.00      P3    
ATOM   3296  HB2 LEU P   2      27.155   1.531  -1.163  0.00  0.00      P3    
ATOM   3297  CG  LEU P   2      28.779   0.480  -0.097  0.00  0.00      P3    
ATOM   3298  HG  LEU P   2      28.880  -0.543   0.325  0.00  0.00      P3    
ATOM   3299  CD1 LEU P   2      30.152   0.785  -0.771  0.00  0.00      P3    
ATOM   3300 HD11 LEU P   2      30.877   0.485   0.015  0.00  0.00      P3    
ATOM   3301 HD12 LEU P   2      30.265   0.188  -1.701  0.00  0.00      P3    
ATOM   3302 HD13 LEU P   2      30.292   1.880  -0.903  0.00  0.00      P3    
ATOM   3303  CD2 LEU P   2      28.596   1.343   1.148  0.00  0.00      P3    
ATOM   3304 HD21 LEU P   2      27.740   1.182   1.837  0.00  0.00      P3    
ATOM   3305 HD22 LEU P   2      29.450   1.227   1.849  0.00  0.00      P3    
ATOM   3306 HD23 LEU P   2      28.451   2.421   0.921  0.00  0.00      P3    
ATOM   3307  C   LEU P   2      25.161  -0.123  -1.452  0.00  0.00      P3    
ATOM   3308  O   LEU P   2      24.244   0.227  -0.788  0.00  0.00      P3    
ATOM   3309  N   LYS P   3      24.917  -0.320  -2.793  0.00  0.00      P3    
ATOM   3310  HN  LYS P   3      25.600  -0.643  -3.444  0.00  0.00      P3    
ATOM   3311  CA  LYS P   3      23.572  -0.068  -3.345  0.00  0.00      P3    
ATOM   3312  HA  LYS P   3      23.380   0.992  -3.272  0.00  0.00      P3    
ATOM   3313  CB  LYS P   3      23.594  -0.436  -4.855  0.00  0.00      P3    
ATOM   3314  HB1 LYS P   3      23.851  -1.504  -5.017  0.00  0.00      P3    
ATOM   3315  HB2 LYS P   3      22.638  -0.308  -5.406  0.00  0.00      P3    
ATOM   3316  CG  LYS P   3      24.624   0.494  -5.578  0.00  0.00      P3    
ATOM   3317  HG1 LYS P   3      24.538   1.551  -5.249  0.00  0.00      P3    
ATOM   3318  HG2 LYS P   3      25.676   0.249  -5.320  0.00  0.00      P3    
ATOM   3319  CD  LYS P   3      24.451   0.402  -7.153  0.00  0.00      P3    
ATOM   3320  HD1 LYS P   3      24.539  -0.664  -7.453  0.00  0.00      P3    
ATOM   3321  HD2 LYS P   3      23.444   0.712  -7.506  0.00  0.00      P3    
ATOM   3322  CE  LYS P   3      25.609   1.024  -7.929  0.00  0.00      P3    
ATOM   3323  HE1 LYS P   3      25.682   2.098  -7.657  0.00  0.00      P3    
ATOM   3324  HE2 LYS P   3      26.448   0.404  -7.549  0.00  0.00      P3    
ATOM   3325  NZ  LYS P   3      25.431   0.873  -9.443  0.00  0.00      P3    
ATOM   3326  HZ1 LYS P   3      26.195   0.254  -9.781  0.00  0.00      P3    
ATOM   3327  HZ2 LYS P   3      24.541   0.457  -9.785  0.00  0.00      P3    
ATOM   3328  HZ3 LYS P   3      25.375   1.785  -9.941  0.00  0.00      P3    
ATOM   3329  C   LYS P   3      22.367  -0.873  -2.821  0.00  0.00      P3    
ATOM   3330  O   LYS P   3      21.305  -0.368  -2.483  0.00  0.00      P3    
ATOM   3331  N   GLY P   4      22.538  -2.213  -2.712  0.00  0.00      P3    
ATOM   3332  HN  GLY P   4      23.379  -2.650  -3.020  0.00  0.00      P3    
ATOM   3333  CA  GLY P   4      21.596  -3.094  -2.063  0.00  0.00      P3    
ATOM   3334  HA1 GLY P   4      22.026  -4.084  -2.105  0.00  0.00      P3    
ATOM   3335  HA2 GLY P   4      20.672  -3.176  -2.615  0.00  0.00      P3    
ATOM   3336  C   GLY P   4      21.309  -2.747  -0.572  0.00  0.00      P3    
ATOM   3337  O   GLY P   4      20.174  -2.668  -0.062  0.00  0.00      P3    
ATOM   3338  N   PHE P   5      22.378  -2.467   0.159  0.00  0.00      P3    
ATOM   3339  HN  PHE P   5      23.237  -2.592  -0.332  0.00  0.00      P3    
ATOM   3340  CA  PHE P   5      22.300  -1.973   1.476  0.00  0.00      P3    
ATOM   3341  HA  PHE P   5      21.659  -2.609   2.069  0.00  0.00      P3    
ATOM   3342  CB  PHE P   5      23.759  -1.803   2.134  0.00  0.00      P3    
ATOM   3343  HB1 PHE P   5      24.196  -2.804   2.338  0.00  0.00      P3    
ATOM   3344  HB2 PHE P   5      24.355  -1.255   1.374  0.00  0.00      P3    
ATOM   3345  CG  PHE P   5      23.759  -1.132   3.461  0.00  0.00      P3    
ATOM   3346  CD1 PHE P   5      23.348  -1.959   4.515  0.00  0.00      P3    
ATOM   3347  HD1 PHE P   5      22.952  -2.932   4.266  0.00  0.00      P3    
ATOM   3348  CE1 PHE P   5      23.263  -1.510   5.818  0.00  0.00      P3    
ATOM   3349  HE1 PHE P   5      22.856  -2.141   6.594  0.00  0.00      P3    
ATOM   3350  CZ  PHE P   5      23.676  -0.171   6.171  0.00  0.00      P3    
ATOM   3351  HZ  PHE P   5      23.546   0.200   7.177  0.00  0.00      P3    
ATOM   3352  CD2 PHE P   5      24.236   0.160   3.815  0.00  0.00      P3    
ATOM   3353  HD2 PHE P   5      24.608   0.844   3.066  0.00  0.00      P3    
ATOM   3354  CE2 PHE P   5      24.033   0.656   5.102  0.00  0.00      P3    
ATOM   3355  HE2 PHE P   5      24.302   1.645   5.444  0.00  0.00      P3    
ATOM   3356  C   PHE P   5      21.393  -0.696   1.574  0.00  0.00      P3    
ATOM   3357  O   PHE P   5      20.492  -0.570   2.355  0.00  0.00      P3    
ATOM   3358  N   LYS P   6      21.700   0.325   0.713  0.00  0.00      P3    
ATOM   3359  HN  LYS P   6      22.384   0.160   0.007  0.00  0.00      P3    
ATOM   3360  CA  LYS P   6      21.036   1.556   0.596  0.00  0.00      P3    
ATOM   3361  HA  LYS P   6      21.074   2.014   1.574  0.00  0.00      P3    
ATOM   3362  CB  LYS P   6      21.801   2.502  -0.362  0.00  0.00      P3    
ATOM   3363  HB1 LYS P   6      22.696   2.734   0.254  0.00  0.00      P3    
ATOM   3364  HB2 LYS P   6      22.132   1.915  -1.246  0.00  0.00      P3    
ATOM   3365  CG  LYS P   6      21.184   3.826  -0.898  0.00  0.00      P3    
ATOM   3366  HG1 LYS P   6      20.733   4.209   0.042  0.00  0.00      P3    
ATOM   3367  HG2 LYS P   6      22.069   4.387  -1.269  0.00  0.00      P3    
ATOM   3368  CD  LYS P   6      20.083   3.723  -2.003  0.00  0.00      P3    
ATOM   3369  HD1 LYS P   6      19.176   3.298  -1.523  0.00  0.00      P3    
ATOM   3370  HD2 LYS P   6      19.931   4.775  -2.327  0.00  0.00      P3    
ATOM   3371  CE  LYS P   6      20.568   2.904  -3.232  0.00  0.00      P3    
ATOM   3372  HE1 LYS P   6      21.453   3.516  -3.510  0.00  0.00      P3    
ATOM   3373  HE2 LYS P   6      20.769   1.845  -2.965  0.00  0.00      P3    
ATOM   3374  NZ  LYS P   6      19.698   2.887  -4.383  0.00  0.00      P3    
ATOM   3375  HZ1 LYS P   6      19.753   1.972  -4.875  0.00  0.00      P3    
ATOM   3376  HZ2 LYS P   6      18.679   2.890  -4.174  0.00  0.00      P3    
ATOM   3377  HZ3 LYS P   6      19.882   3.657  -5.057  0.00  0.00      P3    
ATOM   3378  C   LYS P   6      19.620   1.326   0.247  0.00  0.00      P3    
ATOM   3379  O   LYS P   6      18.751   1.822   1.016  0.00  0.00      P3    
ATOM   3380  N   GLU P   7      19.220   0.448  -0.698  0.00  0.00      P3    
ATOM   3381  HN  GLU P   7      19.906   0.080  -1.321  0.00  0.00      P3    
ATOM   3382  CA  GLU P   7      17.819   0.149  -0.944  0.00  0.00      P3    
ATOM   3383  HA  GLU P   7      17.382   1.104  -1.195  0.00  0.00      P3    
ATOM   3384  CB  GLU P   7      17.805  -0.823  -2.179  0.00  0.00      P3    
ATOM   3385  HB1 GLU P   7      18.227  -0.324  -3.078  0.00  0.00      P3    
ATOM   3386  HB2 GLU P   7      18.504  -1.626  -1.862  0.00  0.00      P3    
ATOM   3387  CG  GLU P   7      16.430  -1.392  -2.459  0.00  0.00      P3    
ATOM   3388  HG1 GLU P   7      16.111  -2.014  -1.595  0.00  0.00      P3    
ATOM   3389  HG2 GLU P   7      15.703  -0.566  -2.609  0.00  0.00      P3    
ATOM   3390  CD  GLU P   7      16.439  -2.285  -3.671  0.00  0.00      P3    
ATOM   3391  OE1 GLU P   7      17.321  -3.156  -3.766  0.00  0.00      P3    
ATOM   3392  OE2 GLU P   7      15.393  -2.293  -4.368  0.00  0.00      P3    
ATOM   3393  C   GLU P   7      17.036  -0.338   0.225  0.00  0.00      P3    
ATOM   3394  O   GLU P   7      15.826  -0.125   0.367  0.00  0.00      P3    
ATOM   3395  N   PHE P   8      17.684  -1.102   1.090  0.00  0.00      P3    
ATOM   3396  HN  PHE P   8      18.649  -1.303   0.941  0.00  0.00      P3    
ATOM   3397  CA  PHE P   8      16.998  -1.786   2.179  0.00  0.00      P3    
ATOM   3398  HA  PHE P   8      16.131  -2.220   1.703  0.00  0.00      P3    
ATOM   3399  CB  PHE P   8      17.923  -2.969   2.527  0.00  0.00      P3    
ATOM   3400  HB1 PHE P   8      18.042  -3.617   1.632  0.00  0.00      P3    
ATOM   3401  HB2 PHE P   8      18.925  -2.537   2.733  0.00  0.00      P3    
ATOM   3402  CG  PHE P   8      17.613  -3.694   3.856  0.00  0.00      P3    
ATOM   3403  CD1 PHE P   8      16.755  -4.821   3.878  0.00  0.00      P3    
ATOM   3404  HD1 PHE P   8      16.228  -5.170   3.002  0.00  0.00      P3    
ATOM   3405  CE1 PHE P   8      16.371  -5.468   5.098  0.00  0.00      P3    
ATOM   3406  HE1 PHE P   8      15.746  -6.347   5.150  0.00  0.00      P3    
ATOM   3407  CZ  PHE P   8      16.927  -4.929   6.273  0.00  0.00      P3    
ATOM   3408  HZ  PHE P   8      16.584  -5.252   7.244  0.00  0.00      P3    
ATOM   3409  CD2 PHE P   8      18.146  -3.156   5.039  0.00  0.00      P3    
ATOM   3410  HD2 PHE P   8      18.703  -2.232   5.069  0.00  0.00      P3    
ATOM   3411  CE2 PHE P   8      17.780  -3.829   6.210  0.00  0.00      P3    
ATOM   3412  HE2 PHE P   8      18.170  -3.542   7.176  0.00  0.00      P3    
ATOM   3413  C   PHE P   8      16.748  -0.827   3.411  0.00  0.00      P3    
ATOM   3414  O   PHE P   8      15.988  -1.098   4.395  0.00  0.00      P3    
ATOM   3415  N   LEU P   9      17.419   0.303   3.363  0.00  0.00      P3    
ATOM   3416  HN  LEU P   9      18.281   0.406   2.872  0.00  0.00      P3    
ATOM   3417  CA  LEU P   9      17.058   1.421   4.253  0.00  0.00      P3    
ATOM   3418  HA  LEU P   9      16.565   1.001   5.118  0.00  0.00      P3    
ATOM   3419  CB  LEU P   9      18.394   2.249   4.575  0.00  0.00      P3    
ATOM   3420  HB1 LEU P   9      18.853   2.525   3.601  0.00  0.00      P3    
ATOM   3421  HB2 LEU P   9      18.067   3.216   5.012  0.00  0.00      P3    
ATOM   3422  CG  LEU P   9      19.308   1.448   5.535  0.00  0.00      P3    
ATOM   3423  HG  LEU P   9      19.719   0.604   4.941  0.00  0.00      P3    
ATOM   3424  CD1 LEU P   9      20.565   2.228   5.961  0.00  0.00      P3    
ATOM   3425 HD11 LEU P   9      21.091   2.465   5.011  0.00  0.00      P3    
ATOM   3426 HD12 LEU P   9      20.331   3.233   6.372  0.00  0.00      P3    
ATOM   3427 HD13 LEU P   9      21.237   1.635   6.617  0.00  0.00      P3    
ATOM   3428  CD2 LEU P   9      18.613   0.829   6.815  0.00  0.00      P3    
ATOM   3429 HD21 LEU P   9      19.486   0.348   7.306  0.00  0.00      P3    
ATOM   3430 HD22 LEU P   9      18.078   1.499   7.521  0.00  0.00      P3    
ATOM   3431 HD23 LEU P   9      17.854   0.045   6.605  0.00  0.00      P3    
ATOM   3432  C   LEU P   9      16.081   2.385   3.613  0.00  0.00      P3    
ATOM   3433  O   LEU P   9      15.338   3.124   4.259  0.00  0.00      P3    
ATOM   3434  N   ALA P  10      15.985   2.392   2.247  0.00  0.00      P3    
ATOM   3435  HN  ALA P  10      16.668   1.862   1.750  0.00  0.00      P3    
ATOM   3436  CA  ALA P  10      15.230   3.346   1.460  0.00  0.00      P3    
ATOM   3437  HA  ALA P  10      15.194   4.304   1.957  0.00  0.00      P3    
ATOM   3438  CB  ALA P  10      16.022   3.489   0.185  0.00  0.00      P3    
ATOM   3439  HB1 ALA P  10      15.460   4.052  -0.591  0.00  0.00      P3    
ATOM   3440  HB2 ALA P  10      17.029   3.927   0.348  0.00  0.00      P3    
ATOM   3441  HB3 ALA P  10      16.045   2.473  -0.264  0.00  0.00      P3    
ATOM   3442  C   ALA P  10      13.811   2.908   1.196  0.00  0.00      P3    
ATOM   3443  O   ALA P  10      13.045   3.705   0.720  0.00  0.00      P3    
ATOM   3444  N   ARG P  11      13.482   1.679   1.479  0.00  0.00      P3    
ATOM   3445  HN  ARG P  11      14.157   1.013   1.784  0.00  0.00      P3    
ATOM   3446  CA  ARG P  11      12.107   1.095   1.616  0.00  0.00      P3    
ATOM   3447  HA  ARG P  11      11.620   1.597   0.793  0.00  0.00      P3    
ATOM   3448  CB  ARG P  11      12.097  -0.407   1.684  0.00  0.00      P3    
ATOM   3449  HB1 ARG P  11      12.741  -0.674   2.549  0.00  0.00      P3    
ATOM   3450  HB2 ARG P  11      11.100  -0.787   1.993  0.00  0.00      P3    
ATOM   3451  CG  ARG P  11      12.609  -1.010   0.351  0.00  0.00      P3    
ATOM   3452  HG1 ARG P  11      13.566  -0.497   0.113  0.00  0.00      P3    
ATOM   3453  HG2 ARG P  11      12.812  -2.088   0.528  0.00  0.00      P3    
ATOM   3454  CD  ARG P  11      11.514  -0.991  -0.681  0.00  0.00      P3    
ATOM   3455  HD1 ARG P  11      10.798  -1.830  -0.546  0.00  0.00      P3    
ATOM   3456  HD2 ARG P  11      11.021   0.001  -0.765  0.00  0.00      P3    
ATOM   3457  NE  ARG P  11      12.218  -1.412  -1.954  0.00  0.00      P3    
ATOM   3458  HE  ARG P  11      12.949  -2.094  -1.940  0.00  0.00      P3    
ATOM   3459  CZ  ARG P  11      12.032  -0.854  -3.162  0.00  0.00      P3    
ATOM   3460  NH1 ARG P  11      12.730  -1.251  -4.199  0.00  0.00      P3    
ATOM   3461 HH11 ARG P  11      12.525  -0.798  -5.066  0.00  0.00      P3    
ATOM   3462 HH12 ARG P  11      13.567  -1.796  -4.153  0.00  0.00      P3    
ATOM   3463  NH2 ARG P  11      11.167   0.039  -3.507  0.00  0.00      P3    
ATOM   3464 HH21 ARG P  11      11.053   0.245  -4.479  0.00  0.00      P3    
ATOM   3465 HH22 ARG P  11      10.461   0.297  -2.848  0.00  0.00      P3    
ATOM   3466  C   ARG P  11      11.284   1.683   2.830  0.00  0.00      P3    
ATOM   3467  O   ARG P  11      10.034   1.836   2.704  0.00  0.00      P3    
ATOM   3468  N   GLY P  12      11.851   2.089   3.998  0.00  0.00      P3    
ATOM   3469  HN  GLY P  12      12.815   1.879   4.139  0.00  0.00      P3    
ATOM   3470  CA  GLY P  12      11.096   2.711   5.044  0.00  0.00      P3    
ATOM   3471  HA1 GLY P  12      11.760   2.800   5.891  0.00  0.00      P3    
ATOM   3472  HA2 GLY P  12      10.275   2.040   5.248  0.00  0.00      P3    
ATOM   3473  C   GLY P  12      10.628   4.039   4.685  0.00  0.00      P3    
ATOM   3474  O   GLY P  12      11.338   4.798   4.029  0.00  0.00      P3    
ATOM   3475  N   ASN P  13       9.475   4.449   5.099  0.00  0.00      P3    
ATOM   3476  HN  ASN P  13       9.053   3.799   5.726  0.00  0.00      P3    
ATOM   3477  CA  ASN P  13       8.720   5.673   4.957  0.00  0.00      P3    
ATOM   3478  HA  ASN P  13       8.768   6.135   3.982  0.00  0.00      P3    
ATOM   3479  CB  ASN P  13       7.181   5.478   5.079  0.00  0.00      P3    
ATOM   3480  HB1 ASN P  13       6.632   6.435   4.951  0.00  0.00      P3    
ATOM   3481  HB2 ASN P  13       6.940   4.898   4.162  0.00  0.00      P3    
ATOM   3482  CG  ASN P  13       6.692   4.726   6.347  0.00  0.00      P3    
ATOM   3483  OD1 ASN P  13       7.413   4.285   7.204  0.00  0.00      P3    
ATOM   3484  ND2 ASN P  13       5.334   4.643   6.346  0.00  0.00      P3    
ATOM   3485 HD21 ASN P  13       4.987   3.801   6.760  0.00  0.00      P3    
ATOM   3486 HD22 ASN P  13       4.747   5.076   5.663  0.00  0.00      P3    
ATOM   3487  C   ASN P  13       9.265   6.808   5.775  0.00  0.00      P3    
ATOM   3488  O   ASN P  13       8.840   7.942   5.541  0.00  0.00      P3    
ATOM   3489  N   ILE P  14      10.150   6.481   6.781  0.00  0.00      P3    
ATOM   3490  HN  ILE P  14      10.578   5.585   6.693  0.00  0.00      P3    
ATOM   3491  CA  ILE P  14      10.491   7.302   7.920  0.00  0.00      P3    
ATOM   3492  HA  ILE P  14       9.640   7.399   8.578  0.00  0.00      P3    
ATOM   3493  CB  ILE P  14      11.463   6.706   8.856  0.00  0.00      P3    
ATOM   3494  HB  ILE P  14      11.772   7.452   9.619  0.00  0.00      P3    
ATOM   3495  CG2 ILE P  14      10.825   5.487   9.614  0.00  0.00      P3    
ATOM   3496 HG21 ILE P  14       9.893   5.842  10.104  0.00  0.00      P3    
ATOM   3497 HG22 ILE P  14      10.656   4.644   8.911  0.00  0.00      P3    
ATOM   3498 HG23 ILE P  14      11.523   5.201  10.430  0.00  0.00      P3    
ATOM   3499  CG1 ILE P  14      12.714   6.241   8.059  0.00  0.00      P3    
ATOM   3500 HG11 ILE P  14      12.740   5.233   7.594  0.00  0.00      P3    
ATOM   3501 HG12 ILE P  14      13.119   6.883   7.248  0.00  0.00      P3    
ATOM   3502  CD  ILE P  14      13.885   6.252   8.933  0.00  0.00      P3    
ATOM   3503  HD1 ILE P  14      14.715   5.876   8.297  0.00  0.00      P3    
ATOM   3504  HD2 ILE P  14      14.157   7.224   9.397  0.00  0.00      P3    
ATOM   3505  HD3 ILE P  14      13.720   5.518   9.750  0.00  0.00      P3    
ATOM   3506  C   ILE P  14      10.836   8.754   7.641  0.00  0.00      P3    
ATOM   3507  O   ILE P  14      10.427   9.643   8.405  0.00  0.00      P3    
ATOM   3508  N   VAL P  15      11.680   9.113   6.609  0.00  0.00      P3    
ATOM   3509  HN  VAL P  15      11.920   8.476   5.880  0.00  0.00      P3    
ATOM   3510  CA  VAL P  15      12.038  10.540   6.304  0.00  0.00      P3    
ATOM   3511  HA  VAL P  15      12.336  11.020   7.225  0.00  0.00      P3    
ATOM   3512  CB  VAL P  15      13.104  10.612   5.214  0.00  0.00      P3    
ATOM   3513  HB  VAL P  15      12.805  10.074   4.289  0.00  0.00      P3    
ATOM   3514  CG1 VAL P  15      13.482  12.102   4.991  0.00  0.00      P3    
ATOM   3515 HG11 VAL P  15      14.499  12.239   4.565  0.00  0.00      P3    
ATOM   3516 HG12 VAL P  15      12.724  12.607   4.354  0.00  0.00      P3    
ATOM   3517 HG13 VAL P  15      13.494  12.608   5.979  0.00  0.00      P3    
ATOM   3518  CG2 VAL P  15      14.330   9.761   5.637  0.00  0.00      P3    
ATOM   3519 HG21 VAL P  15      15.042   9.649   4.792  0.00  0.00      P3    
ATOM   3520 HG22 VAL P  15      14.716  10.283   6.538  0.00  0.00      P3    
ATOM   3521 HG23 VAL P  15      14.045   8.730   5.936  0.00  0.00      P3    
ATOM   3522  C   VAL P  15      10.770  11.289   5.838  0.00  0.00      P3    
ATOM   3523  O   VAL P  15      10.554  12.363   6.403  0.00  0.00      P3    
ATOM   3524  N   ASP P  16       9.946  10.735   4.906  0.00  0.00      P3    
ATOM   3525  HN  ASP P  16      10.092   9.800   4.591  0.00  0.00      P3    
ATOM   3526  CA  ASP P  16       8.681  11.346   4.540  0.00  0.00      P3    
ATOM   3527  HA  ASP P  16       8.997  12.261   4.062  0.00  0.00      P3    
ATOM   3528  CB  ASP P  16       7.946  10.288   3.666  0.00  0.00      P3    
ATOM   3529  HB1 ASP P  16       7.613   9.394   4.234  0.00  0.00      P3    
ATOM   3530  HB2 ASP P  16       7.019  10.852   3.427  0.00  0.00      P3    
ATOM   3531  CG  ASP P  16       8.532   9.814   2.379  0.00  0.00      P3    
ATOM   3532  OD1 ASP P  16       9.073  10.629   1.655  0.00  0.00      P3    
ATOM   3533  OD2 ASP P  16       8.534   8.585   2.056  0.00  0.00      P3    
ATOM   3534  C   ASP P  16       7.760  11.654   5.757  0.00  0.00      P3    
ATOM   3535  O   ASP P  16       7.164  12.712   5.857  0.00  0.00      P3    
ATOM   3536  N   LEU P  17       7.665  10.695   6.667  0.00  0.00      P3    
ATOM   3537  HN  LEU P  17       8.034   9.778   6.537  0.00  0.00      P3    
ATOM   3538  CA  LEU P  17       6.837  10.858   7.869  0.00  0.00      P3    
ATOM   3539  HA  LEU P  17       5.822  11.068   7.566  0.00  0.00      P3    
ATOM   3540  CB  LEU P  17       6.879   9.572   8.739  0.00  0.00      P3    
ATOM   3541  HB1 LEU P  17       7.944   9.262   8.805  0.00  0.00      P3    
ATOM   3542  HB2 LEU P  17       6.293   9.556   9.683  0.00  0.00      P3    
ATOM   3543  CG  LEU P  17       6.098   8.427   8.056  0.00  0.00      P3    
ATOM   3544  HG  LEU P  17       6.629   8.243   7.098  0.00  0.00      P3    
ATOM   3545  CD1 LEU P  17       6.258   7.169   8.957  0.00  0.00      P3    
ATOM   3546 HD11 LEU P  17       7.339   6.989   9.136  0.00  0.00      P3    
ATOM   3547 HD12 LEU P  17       5.822   7.404   9.952  0.00  0.00      P3    
ATOM   3548 HD13 LEU P  17       5.811   6.233   8.558  0.00  0.00      P3    
ATOM   3549  CD2 LEU P  17       4.645   8.764   7.691  0.00  0.00      P3    
ATOM   3550 HD21 LEU P  17       4.135   9.227   8.562  0.00  0.00      P3    
ATOM   3551 HD22 LEU P  17       4.410   9.262   6.727  0.00  0.00      P3    
ATOM   3552 HD23 LEU P  17       4.132   7.779   7.662  0.00  0.00      P3    
ATOM   3553  C   LEU P  17       7.431  12.030   8.748  0.00  0.00      P3    
ATOM   3554  O   LEU P  17       6.704  12.827   9.279  0.00  0.00      P3    
ATOM   3555  N   ALA P  18       8.761  11.989   8.948  0.00  0.00      P3    
ATOM   3556  HN  ALA P  18       9.378  11.385   8.450  0.00  0.00      P3    
ATOM   3557  CA  ALA P  18       9.336  12.986   9.872  0.00  0.00      P3    
ATOM   3558  HA  ALA P  18       8.789  12.888  10.798  0.00  0.00      P3    
ATOM   3559  CB  ALA P  18      10.756  12.632   9.977  0.00  0.00      P3    
ATOM   3560  HB1 ALA P  18      10.870  11.582  10.320  0.00  0.00      P3    
ATOM   3561  HB2 ALA P  18      11.284  12.714   9.003  0.00  0.00      P3    
ATOM   3562  HB3 ALA P  18      11.274  13.235  10.753  0.00  0.00      P3    
ATOM   3563  C   ALA P  18       9.238  14.425   9.500  0.00  0.00      P3    
ATOM   3564  O   ALA P  18       8.960  15.358  10.282  0.00  0.00      P3    
ATOM   3565  N   VAL P  19       9.504  14.612   8.182  0.00  0.00      P3    
ATOM   3566  HN  VAL P  19       9.747  13.882   7.548  0.00  0.00      P3    
ATOM   3567  CA  VAL P  19       9.262  15.997   7.625  0.00  0.00      P3    
ATOM   3568  HA  VAL P  19       9.865  16.634   8.254  0.00  0.00      P3    
ATOM   3569  CB  VAL P  19       9.782  16.303   6.183  0.00  0.00      P3    
ATOM   3570  HB  VAL P  19       9.234  15.674   5.450  0.00  0.00      P3    
ATOM   3571  CG1 VAL P  19       9.584  17.792   5.774  0.00  0.00      P3    
ATOM   3572 HG11 VAL P  19      10.364  18.470   6.183  0.00  0.00      P3    
ATOM   3573 HG12 VAL P  19       9.625  17.964   4.677  0.00  0.00      P3    
ATOM   3574 HG13 VAL P  19       8.556  18.096   6.064  0.00  0.00      P3    
ATOM   3575  CG2 VAL P  19      11.270  15.834   6.059  0.00  0.00      P3    
ATOM   3576 HG21 VAL P  19      11.694  15.918   5.036  0.00  0.00      P3    
ATOM   3577 HG22 VAL P  19      11.929  16.509   6.647  0.00  0.00      P3    
ATOM   3578 HG23 VAL P  19      11.390  14.834   6.529  0.00  0.00      P3    
ATOM   3579  C   VAL P  19       7.809  16.457   7.795  0.00  0.00      P3    
ATOM   3580  O   VAL P  19       7.627  17.549   8.273  0.00  0.00      P3    
ATOM   3581  N   ALA P  20       6.859  15.532   7.467  0.00  0.00      P3    
ATOM   3582  HN  ALA P  20       7.096  14.609   7.172  0.00  0.00      P3    
ATOM   3583  CA  ALA P  20       5.481  15.734   7.592  0.00  0.00      P3    
ATOM   3584  HA  ALA P  20       5.203  16.636   7.067  0.00  0.00      P3    
ATOM   3585  CB  ALA P  20       4.752  14.612   6.857  0.00  0.00      P3    
ATOM   3586  HB1 ALA P  20       5.096  13.669   7.332  0.00  0.00      P3    
ATOM   3587  HB2 ALA P  20       3.644  14.695   6.875  0.00  0.00      P3    
ATOM   3588  HB3 ALA P  20       5.065  14.622   5.791  0.00  0.00      P3    
ATOM   3589  C   ALA P  20       4.946  16.048   9.022  0.00  0.00      P3    
ATOM   3590  O   ALA P  20       4.218  17.035   9.227  0.00  0.00      P3    
ATOM   3591  N   VAL P  21       5.344  15.232  10.021  0.00  0.00      P3    
ATOM   3592  HN  VAL P  21       5.970  14.503   9.757  0.00  0.00      P3    
ATOM   3593  CA  VAL P  21       5.026  15.590  11.425  0.00  0.00      P3    
ATOM   3594  HA  VAL P  21       3.961  15.764  11.379  0.00  0.00      P3    
ATOM   3595  CB  VAL P  21       5.222  14.464  12.435  0.00  0.00      P3    
ATOM   3596  HB  VAL P  21       4.947  14.772  13.467  0.00  0.00      P3    
ATOM   3597  CG1 VAL P  21       4.515  13.113  12.096  0.00  0.00      P3    
ATOM   3598 HG11 VAL P  21       4.889  12.780  11.104  0.00  0.00      P3    
ATOM   3599 HG12 VAL P  21       4.860  12.401  12.876  0.00  0.00      P3    
ATOM   3600 HG13 VAL P  21       3.426  13.327  12.144  0.00  0.00      P3    
ATOM   3601  CG2 VAL P  21       6.828  14.262  12.438  0.00  0.00      P3    
ATOM   3602 HG21 VAL P  21       7.405  15.145  12.786  0.00  0.00      P3    
ATOM   3603 HG22 VAL P  21       6.898  13.507  13.250  0.00  0.00      P3    
ATOM   3604 HG23 VAL P  21       7.218  13.816  11.498  0.00  0.00      P3    
ATOM   3605  C   VAL P  21       5.602  16.937  11.823  0.00  0.00      P3    
ATOM   3606  O   VAL P  21       4.848  17.616  12.408  0.00  0.00      P3    
ATOM   3607  N   VAL P  22       6.812  17.368  11.429  0.00  0.00      P3    
ATOM   3608  HN  VAL P  22       7.488  16.745  11.042  0.00  0.00      P3    
ATOM   3609  CA  VAL P  22       7.274  18.680  11.766  0.00  0.00      P3    
ATOM   3610  HA  VAL P  22       7.274  18.812  12.837  0.00  0.00      P3    
ATOM   3611  CB  VAL P  22       8.656  18.847  11.163  0.00  0.00      P3    
ATOM   3612  HB  VAL P  22       8.863  18.548  10.113  0.00  0.00      P3    
ATOM   3613  CG1 VAL P  22       9.038  20.368  11.203  0.00  0.00      P3    
ATOM   3614 HG11 VAL P  22       8.937  20.632  12.277  0.00  0.00      P3    
ATOM   3615 HG12 VAL P  22      10.068  20.374  10.786  0.00  0.00      P3    
ATOM   3616 HG13 VAL P  22       8.407  21.063  10.608  0.00  0.00      P3    
ATOM   3617  CG2 VAL P  22       9.558  18.062  12.125  0.00  0.00      P3    
ATOM   3618 HG21 VAL P  22       9.541  16.955  12.023  0.00  0.00      P3    
ATOM   3619 HG22 VAL P  22      10.586  18.415  11.893  0.00  0.00      P3    
ATOM   3620 HG23 VAL P  22       9.366  18.376  13.173  0.00  0.00      P3    
ATOM   3621  C   VAL P  22       6.413  19.869  11.333  0.00  0.00      P3    
ATOM   3622  O   VAL P  22       6.002  20.756  12.077  0.00  0.00      P3    
ATOM   3623  N   ILE P  23       6.100  19.918  10.016  0.00  0.00      P3    
ATOM   3624  HN  ILE P  23       6.511  19.303   9.348  0.00  0.00      P3    
ATOM   3625  CA  ILE P  23       5.146  20.872   9.403  0.00  0.00      P3    
ATOM   3626  HA  ILE P  23       5.525  21.859   9.628  0.00  0.00      P3    
ATOM   3627  CB  ILE P  23       5.394  20.863   7.881  0.00  0.00      P3    
ATOM   3628  HB  ILE P  23       4.792  21.659   7.394  0.00  0.00      P3    
ATOM   3629  CG2 ILE P  23       6.844  21.165   7.636  0.00  0.00      P3    
ATOM   3630 HG21 ILE P  23       7.337  21.915   8.292  0.00  0.00      P3    
ATOM   3631 HG22 ILE P  23       7.368  20.186   7.604  0.00  0.00      P3    
ATOM   3632 HG23 ILE P  23       7.036  21.469   6.585  0.00  0.00      P3    
ATOM   3633  CG1 ILE P  23       4.994  19.563   7.200  0.00  0.00      P3    
ATOM   3634 HG11 ILE P  23       5.330  18.657   7.747  0.00  0.00      P3    
ATOM   3635 HG12 ILE P  23       3.891  19.427   7.192  0.00  0.00      P3    
ATOM   3636  CD  ILE P  23       5.378  19.542   5.675  0.00  0.00      P3    
ATOM   3637  HD1 ILE P  23       4.738  18.799   5.152  0.00  0.00      P3    
ATOM   3638  HD2 ILE P  23       5.118  20.560   5.312  0.00  0.00      P3    
ATOM   3639  HD3 ILE P  23       6.439  19.245   5.531  0.00  0.00      P3    
ATOM   3640  C   ILE P  23       3.778  20.757   9.879  0.00  0.00      P3    
ATOM   3641  O   ILE P  23       3.018  21.680  10.167  0.00  0.00      P3    
ATOM   3642  N   GLY P  24       3.379  19.529  10.049  0.00  0.00      P3    
ATOM   3643  HN  GLY P  24       3.923  18.714   9.863  0.00  0.00      P3    
ATOM   3644  CA  GLY P  24       2.063  19.235  10.561  0.00  0.00      P3    
ATOM   3645  HA1 GLY P  24       1.969  18.161  10.631  0.00  0.00      P3    
ATOM   3646  HA2 GLY P  24       1.291  19.683   9.953  0.00  0.00      P3    
ATOM   3647  C   GLY P  24       1.757  19.730  12.028  0.00  0.00      P3    
ATOM   3648  O   GLY P  24       0.760  20.462  12.337  0.00  0.00      P3    
ATOM   3649  N   THR P  25       2.690  19.324  12.960  0.00  0.00      P3    
ATOM   3650  HN  THR P  25       3.413  18.697  12.679  0.00  0.00      P3    
ATOM   3651  CA  THR P  25       2.636  19.690  14.356  0.00  0.00      P3    
ATOM   3652  HA  THR P  25       1.689  19.326  14.727  0.00  0.00      P3    
ATOM   3653  CB  THR P  25       3.650  19.059  15.255  0.00  0.00      P3    
ATOM   3654  HB  THR P  25       3.640  19.497  16.276  0.00  0.00      P3    
ATOM   3655  OG1 THR P  25       5.008  19.085  14.765  0.00  0.00      P3    
ATOM   3656  HG1 THR P  25       5.113  18.443  14.059  0.00  0.00      P3    
ATOM   3657  CG2 THR P  25       3.367  17.545  15.518  0.00  0.00      P3    
ATOM   3658 HG21 THR P  25       2.339  17.632  15.931  0.00  0.00      P3    
ATOM   3659 HG22 THR P  25       3.341  16.815  14.682  0.00  0.00      P3    
ATOM   3660 HG23 THR P  25       4.024  17.077  16.282  0.00  0.00      P3    
ATOM   3661  C   THR P  25       2.666  21.203  14.591  0.00  0.00      P3    
ATOM   3662  O   THR P  25       1.862  21.682  15.371  0.00  0.00      P3    
ATOM   3663  N   ALA P  26       3.509  21.948  13.843  0.00  0.00      P3    
ATOM   3664  HN  ALA P  26       4.139  21.503  13.212  0.00  0.00      P3    
ATOM   3665  CA  ALA P  26       3.469  23.378  13.876  0.00  0.00      P3    
ATOM   3666  HA  ALA P  26       3.478  23.711  14.904  0.00  0.00      P3    
ATOM   3667  CB  ALA P  26       4.668  23.901  13.132  0.00  0.00      P3    
ATOM   3668  HB1 ALA P  26       5.491  23.382  13.668  0.00  0.00      P3    
ATOM   3669  HB2 ALA P  26       4.726  23.701  12.040  0.00  0.00      P3    
ATOM   3670  HB3 ALA P  26       4.807  24.988  13.315  0.00  0.00      P3    
ATOM   3671  C   ALA P  26       2.233  24.032  13.347  0.00  0.00      P3    
ATOM   3672  O   ALA P  26       1.641  24.942  13.910  0.00  0.00      P3    
ATOM   3673  N   PHE P  27       1.759  23.654  12.144  0.00  0.00      P3    
ATOM   3674  HN  PHE P  27       2.226  22.988  11.568  0.00  0.00      P3    
ATOM   3675  CA  PHE P  27       0.506  24.199  11.567  0.00  0.00      P3    
ATOM   3676  HA  PHE P  27       0.546  25.272  11.450  0.00  0.00      P3    
ATOM   3677  CB  PHE P  27       0.503  23.636  10.093  0.00  0.00      P3    
ATOM   3678  HB1 PHE P  27       1.438  24.050   9.658  0.00  0.00      P3    
ATOM   3679  HB2 PHE P  27       0.601  22.539  10.237  0.00  0.00      P3    
ATOM   3680  CG  PHE P  27      -0.728  23.997   9.222  0.00  0.00      P3    
ATOM   3681  CD1 PHE P  27      -1.430  25.234   9.324  0.00  0.00      P3    
ATOM   3682  HD1 PHE P  27      -1.200  25.921  10.125  0.00  0.00      P3    
ATOM   3683  CE1 PHE P  27      -2.307  25.563   8.334  0.00  0.00      P3    
ATOM   3684  HE1 PHE P  27      -2.857  26.489   8.417  0.00  0.00      P3    
ATOM   3685  CZ  PHE P  27      -2.626  24.807   7.186  0.00  0.00      P3    
ATOM   3686  HZ  PHE P  27      -3.298  25.225   6.451  0.00  0.00      P3    
ATOM   3687  CD2 PHE P  27      -0.994  23.216   8.035  0.00  0.00      P3    
ATOM   3688  HD2 PHE P  27      -0.352  22.368   7.847  0.00  0.00      P3    
ATOM   3689  CE2 PHE P  27      -1.893  23.609   7.073  0.00  0.00      P3    
ATOM   3690  HE2 PHE P  27      -2.007  22.979   6.203  0.00  0.00      P3    
ATOM   3691  C   PHE P  27      -0.740  23.902  12.349  0.00  0.00      P3    
ATOM   3692  O   PHE P  27      -1.623  24.719  12.530  0.00  0.00      P3    
ATOM   3693  N   THR P  28      -0.885  22.673  12.803  0.00  0.00      P3    
ATOM   3694  HN  THR P  28      -0.258  21.968  12.481  0.00  0.00      P3    
ATOM   3695  CA  THR P  28      -1.970  22.249  13.669  0.00  0.00      P3    
ATOM   3696  HA  THR P  28      -2.900  22.638  13.281  0.00  0.00      P3    
ATOM   3697  CB  THR P  28      -2.351  20.734  13.733  0.00  0.00      P3    
ATOM   3698  HB  THR P  28      -3.011  20.475  14.588  0.00  0.00      P3    
ATOM   3699  OG1 THR P  28      -1.168  19.979  14.097  0.00  0.00      P3    
ATOM   3700  HG1 THR P  28      -0.518  20.042  13.393  0.00  0.00      P3    
ATOM   3701  CG2 THR P  28      -2.884  20.163  12.406  0.00  0.00      P3    
ATOM   3702 HG21 THR P  28      -3.093  19.072  12.424  0.00  0.00      P3    
ATOM   3703 HG22 THR P  28      -3.941  20.503  12.384  0.00  0.00      P3    
ATOM   3704 HG23 THR P  28      -2.244  20.527  11.574  0.00  0.00      P3    
ATOM   3705  C   THR P  28      -1.956  22.906  14.978  0.00  0.00      P3    
ATOM   3706  O   THR P  28      -2.995  23.294  15.422  0.00  0.00      P3    
ATOM   3707  N   ALA P  29      -0.722  23.115  15.638  0.00  0.00      P3    
ATOM   3708  HN  ALA P  29       0.143  22.758  15.294  0.00  0.00      P3    
ATOM   3709  CA  ALA P  29      -0.554  23.939  16.837  0.00  0.00      P3    
ATOM   3710  HA  ALA P  29      -1.148  23.515  17.634  0.00  0.00      P3    
ATOM   3711  CB  ALA P  29       0.917  23.946  17.252  0.00  0.00      P3    
ATOM   3712  HB1 ALA P  29       1.290  22.904  17.345  0.00  0.00      P3    
ATOM   3713  HB2 ALA P  29       1.436  24.450  16.409  0.00  0.00      P3    
ATOM   3714  HB3 ALA P  29       0.931  24.575  18.168  0.00  0.00      P3    
ATOM   3715  C   ALA P  29      -1.083  25.353  16.660  0.00  0.00      P3    
ATOM   3716  O   ALA P  29      -1.692  25.936  17.585  0.00  0.00      P3    
ATOM   3717  N   LEU P  30      -0.787  25.979  15.527  0.00  0.00      P3    
ATOM   3718  HN  LEU P  30      -0.164  25.565  14.869  0.00  0.00      P3    
ATOM   3719  CA  LEU P  30      -1.189  27.288  15.160  0.00  0.00      P3    
ATOM   3720  HA  LEU P  30      -0.965  27.943  15.990  0.00  0.00      P3    
ATOM   3721  CB  LEU P  30      -0.562  27.770  13.818  0.00  0.00      P3    
ATOM   3722  HB1 LEU P  30       0.482  27.393  13.863  0.00  0.00      P3    
ATOM   3723  HB2 LEU P  30      -0.896  27.026  13.063  0.00  0.00      P3    
ATOM   3724  CG  LEU P  30      -0.841  29.213  13.449  0.00  0.00      P3    
ATOM   3725  HG  LEU P  30      -1.764  29.489  14.002  0.00  0.00      P3    
ATOM   3726  CD1 LEU P  30       0.246  30.048  14.165  0.00  0.00      P3    
ATOM   3727 HD11 LEU P  30       0.396  31.009  13.628  0.00  0.00      P3    
ATOM   3728 HD12 LEU P  30       0.067  30.156  15.256  0.00  0.00      P3    
ATOM   3729 HD13 LEU P  30       1.210  29.520  14.000  0.00  0.00      P3    
ATOM   3730  CD2 LEU P  30      -0.877  29.561  11.918  0.00  0.00      P3    
ATOM   3731 HD21 LEU P  30       0.112  29.478  11.418  0.00  0.00      P3    
ATOM   3732 HD22 LEU P  30      -1.621  28.933  11.382  0.00  0.00      P3    
ATOM   3733 HD23 LEU P  30      -1.256  30.605  11.897  0.00  0.00      P3    
ATOM   3734  C   LEU P  30      -2.791  27.350  15.108  0.00  0.00      P3    
ATOM   3735  O   LEU P  30      -3.448  28.124  15.832  0.00  0.00      P3    
ATOM   3736  N   VAL P  31      -3.424  26.454  14.337  0.00  0.00      P3    
ATOM   3737  HN  VAL P  31      -2.908  25.837  13.747  0.00  0.00      P3    
ATOM   3738  CA  VAL P  31      -4.901  26.311  14.182  0.00  0.00      P3    
ATOM   3739  HA  VAL P  31      -5.148  27.246  13.701  0.00  0.00      P3    
ATOM   3740  CB  VAL P  31      -5.058  25.087  13.252  0.00  0.00      P3    
ATOM   3741  HB  VAL P  31      -4.268  24.322  13.407  0.00  0.00      P3    
ATOM   3742  CG1 VAL P  31      -6.396  24.326  13.369  0.00  0.00      P3    
ATOM   3743 HG11 VAL P  31      -6.369  23.514  12.612  0.00  0.00      P3    
ATOM   3744 HG12 VAL P  31      -6.472  23.837  14.363  0.00  0.00      P3    
ATOM   3745 HG13 VAL P  31      -7.275  24.958  13.119  0.00  0.00      P3    
ATOM   3746  CG2 VAL P  31      -4.963  25.657  11.768  0.00  0.00      P3    
ATOM   3747 HG21 VAL P  31      -4.764  24.792  11.100  0.00  0.00      P3    
ATOM   3748 HG22 VAL P  31      -5.903  26.176  11.480  0.00  0.00      P3    
ATOM   3749 HG23 VAL P  31      -4.077  26.326  11.754  0.00  0.00      P3    
ATOM   3750  C   VAL P  31      -5.635  26.110  15.466  0.00  0.00      P3    
ATOM   3751  O   VAL P  31      -6.606  26.758  15.816  0.00  0.00      P3    
ATOM   3752  N   THR P  32      -5.172  25.141  16.284  0.00  0.00      P3    
ATOM   3753  HN  THR P  32      -4.365  24.636  15.989  0.00  0.00      P3    
ATOM   3754  CA  THR P  32      -5.642  24.863  17.645  0.00  0.00      P3    
ATOM   3755  HA  THR P  32      -6.721  24.820  17.639  0.00  0.00      P3    
ATOM   3756  CB  THR P  32      -5.040  23.555  18.084  0.00  0.00      P3    
ATOM   3757  HB  THR P  32      -5.302  23.417  19.155  0.00  0.00      P3    
ATOM   3758  OG1 THR P  32      -3.604  23.518  18.064  0.00  0.00      P3    
ATOM   3759  HG1 THR P  32      -3.362  23.482  17.135  0.00  0.00      P3    
ATOM   3760  CG2 THR P  32      -5.552  22.349  17.301  0.00  0.00      P3    
ATOM   3761 HG21 THR P  32      -6.650  22.316  17.466  0.00  0.00      P3    
ATOM   3762 HG22 THR P  32      -5.321  22.488  16.224  0.00  0.00      P3    
ATOM   3763 HG23 THR P  32      -5.274  21.310  17.582  0.00  0.00      P3    
ATOM   3764  C   THR P  32      -5.354  25.909  18.722  0.00  0.00      P3    
ATOM   3765  O   THR P  32      -6.182  26.204  19.588  0.00  0.00      P3    
ATOM   3766  N   LYS P  33      -4.193  26.599  18.637  0.00  0.00      P3    
ATOM   3767  HN  LYS P  33      -3.414  26.451  18.032  0.00  0.00      P3    
ATOM   3768  CA  LYS P  33      -4.061  27.810  19.491  0.00  0.00      P3    
ATOM   3769  HA  LYS P  33      -4.182  27.487  20.514  0.00  0.00      P3    
ATOM   3770  CB  LYS P  33      -2.721  28.477  19.305  0.00  0.00      P3    
ATOM   3771  HB1 LYS P  33      -1.945  27.721  19.553  0.00  0.00      P3    
ATOM   3772  HB2 LYS P  33      -2.541  28.853  18.276  0.00  0.00      P3    
ATOM   3773  CG  LYS P  33      -2.461  29.552  20.249  0.00  0.00      P3    
ATOM   3774  HG1 LYS P  33      -1.437  29.925  20.032  0.00  0.00      P3    
ATOM   3775  HG2 LYS P  33      -3.167  30.376  20.011  0.00  0.00      P3    
ATOM   3776  CD  LYS P  33      -2.477  29.016  21.689  0.00  0.00      P3    
ATOM   3777  HD1 LYS P  33      -3.488  28.652  21.971  0.00  0.00      P3    
ATOM   3778  HD2 LYS P  33      -1.743  28.185  21.760  0.00  0.00      P3    
ATOM   3779  CE  LYS P  33      -2.078  30.116  22.706  0.00  0.00      P3    
ATOM   3780  HE1 LYS P  33      -1.048  30.464  22.480  0.00  0.00      P3    
ATOM   3781  HE2 LYS P  33      -2.804  30.941  22.543  0.00  0.00      P3    
ATOM   3782  NZ  LYS P  33      -2.221  29.679  24.122  0.00  0.00      P3    
ATOM   3783  HZ1 LYS P  33      -2.059  30.511  24.723  0.00  0.00      P3    
ATOM   3784  HZ2 LYS P  33      -3.167  29.308  24.346  0.00  0.00      P3    
ATOM   3785  HZ3 LYS P  33      -1.549  28.909  24.313  0.00  0.00      P3    
ATOM   3786  C   LYS P  33      -5.111  28.893  19.196  0.00  0.00      P3    
ATOM   3787  O   LYS P  33      -5.790  29.417  20.084  0.00  0.00      P3    
ATOM   3788  N   PHE P  34      -5.374  29.108  17.849  0.00  0.00      P3    
ATOM   3789  HN  PHE P  34      -4.851  28.664  17.126  0.00  0.00      P3    
ATOM   3790  CA  PHE P  34      -6.556  29.880  17.420  0.00  0.00      P3    
ATOM   3791  HA  PHE P  34      -6.396  30.840  17.888  0.00  0.00      P3    
ATOM   3792  CB  PHE P  34      -6.540  30.157  15.840  0.00  0.00      P3    
ATOM   3793  HB1 PHE P  34      -5.708  30.865  15.641  0.00  0.00      P3    
ATOM   3794  HB2 PHE P  34      -6.305  29.152  15.428  0.00  0.00      P3    
ATOM   3795  CG  PHE P  34      -7.813  30.740  15.375  0.00  0.00      P3    
ATOM   3796  CD1 PHE P  34      -8.856  29.854  14.929  0.00  0.00      P3    
ATOM   3797  HD1 PHE P  34      -8.731  28.784  15.006  0.00  0.00      P3    
ATOM   3798  CE1 PHE P  34      -9.985  30.471  14.430  0.00  0.00      P3    
ATOM   3799  HE1 PHE P  34     -10.789  29.804  14.156  0.00  0.00      P3    
ATOM   3800  CZ  PHE P  34     -10.187  31.897  14.504  0.00  0.00      P3    
ATOM   3801  HZ  PHE P  34     -11.122  32.363  14.230  0.00  0.00      P3    
ATOM   3802  CD2 PHE P  34      -7.984  32.136  15.504  0.00  0.00      P3    
ATOM   3803  HD2 PHE P  34      -7.141  32.730  15.823  0.00  0.00      P3    
ATOM   3804  CE2 PHE P  34      -9.106  32.760  14.976  0.00  0.00      P3    
ATOM   3805  HE2 PHE P  34      -9.223  33.808  15.212  0.00  0.00      P3    
ATOM   3806  C   PHE P  34      -7.839  29.400  17.894  0.00  0.00      P3    
ATOM   3807  O   PHE P  34      -8.660  30.117  18.485  0.00  0.00      P3    
ATOM   3808  N   THR P  35      -8.171  28.086  17.701  0.00  0.00      P3    
ATOM   3809  HN  THR P  35      -7.537  27.455  17.260  0.00  0.00      P3    
ATOM   3810  CA  THR P  35      -9.412  27.558  18.173  0.00  0.00      P3    
ATOM   3811  HA  THR P  35     -10.148  28.173  17.676  0.00  0.00      P3    
ATOM   3812  CB  THR P  35      -9.583  26.085  17.781  0.00  0.00      P3    
ATOM   3813  HB  THR P  35      -8.843  25.415  18.267  0.00  0.00      P3    
ATOM   3814  OG1 THR P  35      -9.409  26.031  16.400  0.00  0.00      P3    
ATOM   3815  HG1 THR P  35      -8.557  26.417  16.186  0.00  0.00      P3    
ATOM   3816  CG2 THR P  35     -11.018  25.563  18.173  0.00  0.00      P3    
ATOM   3817 HG21 THR P  35     -11.805  26.161  17.666  0.00  0.00      P3    
ATOM   3818 HG22 THR P  35     -11.091  24.525  17.783  0.00  0.00      P3    
ATOM   3819 HG23 THR P  35     -11.223  25.558  19.265  0.00  0.00      P3    
ATOM   3820  C   THR P  35      -9.619  27.705  19.728  0.00  0.00      P3    
ATOM   3821  O   THR P  35     -10.707  28.116  20.165  0.00  0.00      P3    
ATOM   3822  N   ASP P  36      -8.580  27.434  20.580  0.00  0.00      P3    
ATOM   3823  HN  ASP P  36      -7.761  27.020  20.191  0.00  0.00      P3    
ATOM   3824  CA  ASP P  36      -8.687  27.452  22.034  0.00  0.00      P3    
ATOM   3825  HA  ASP P  36      -9.592  26.962  22.362  0.00  0.00      P3    
ATOM   3826  CB  ASP P  36      -7.411  26.704  22.616  0.00  0.00      P3    
ATOM   3827  HB1 ASP P  36      -6.522  27.185  22.156  0.00  0.00      P3    
ATOM   3828  HB2 ASP P  36      -7.319  26.971  23.691  0.00  0.00      P3    
ATOM   3829  CG  ASP P  36      -7.489  25.210  22.500  0.00  0.00      P3    
ATOM   3830  OD1 ASP P  36      -8.429  24.679  21.849  0.00  0.00      P3    
ATOM   3831  OD2 ASP P  36      -6.479  24.581  22.942  0.00  0.00      P3    
ATOM   3832  C   ASP P  36      -8.734  28.831  22.611  0.00  0.00      P3    
ATOM   3833  O   ASP P  36      -9.292  28.981  23.718  0.00  0.00      P3    
ATOM   3834  N   SER P  37      -8.180  29.858  21.931  0.00  0.00      P3    
ATOM   3835  HN  SER P  37      -7.760  29.567  21.074  0.00  0.00      P3    
ATOM   3836  CA  SER P  37      -8.280  31.215  22.397  0.00  0.00      P3    
ATOM   3837  HA  SER P  37      -8.302  31.234  23.476  0.00  0.00      P3    
ATOM   3838  CB  SER P  37      -6.956  32.027  22.211  0.00  0.00      P3    
ATOM   3839  HB1 SER P  37      -7.081  33.112  22.415  0.00  0.00      P3    
ATOM   3840  HB2 SER P  37      -6.280  31.596  22.980  0.00  0.00      P3    
ATOM   3841  OG  SER P  37      -6.365  31.892  20.906  0.00  0.00      P3    
ATOM   3842  HG1 SER P  37      -6.212  30.959  20.736  0.00  0.00      P3    
ATOM   3843  C   SER P  37      -9.336  32.031  21.778  0.00  0.00      P3    
ATOM   3844  O   SER P  37      -9.897  32.897  22.412  0.00  0.00      P3    
ATOM   3845  N   ILE P  38      -9.604  31.845  20.517  0.00  0.00      P3    
ATOM   3846  HN  ILE P  38      -9.105  31.203  19.940  0.00  0.00      P3    
ATOM   3847  CA  ILE P  38     -10.574  32.722  19.848  0.00  0.00      P3    
ATOM   3848  HA  ILE P  38     -10.694  33.635  20.412  0.00  0.00      P3    
ATOM   3849  CB  ILE P  38     -10.024  33.104  18.487  0.00  0.00      P3    
ATOM   3850  HB  ILE P  38     -10.123  32.261  17.770  0.00  0.00      P3    
ATOM   3851  CG2 ILE P  38     -10.930  34.161  17.806  0.00  0.00      P3    
ATOM   3852 HG21 ILE P  38     -11.878  33.671  17.498  0.00  0.00      P3    
ATOM   3853 HG22 ILE P  38     -11.241  34.975  18.497  0.00  0.00      P3    
ATOM   3854 HG23 ILE P  38     -10.314  34.558  16.971  0.00  0.00      P3    
ATOM   3855  CG1 ILE P  38      -8.523  33.575  18.376  0.00  0.00      P3    
ATOM   3856 HG11 ILE P  38      -7.747  32.818  18.618  0.00  0.00      P3    
ATOM   3857 HG12 ILE P  38      -8.291  33.990  17.372  0.00  0.00      P3    
ATOM   3858  CD  ILE P  38      -8.257  34.685  19.383  0.00  0.00      P3    
ATOM   3859  HD1 ILE P  38      -8.680  35.637  18.998  0.00  0.00      P3    
ATOM   3860  HD2 ILE P  38      -8.753  34.480  20.356  0.00  0.00      P3    
ATOM   3861  HD3 ILE P  38      -7.159  34.801  19.509  0.00  0.00      P3    
ATOM   3862  C   ILE P  38     -12.058  32.097  19.840  0.00  0.00      P3    
ATOM   3863  O   ILE P  38     -13.081  32.695  20.227  0.00  0.00      P3    
ATOM   3864  N   ILE P  39     -12.192  30.793  19.346  0.00  0.00      P3    
ATOM   3865  HN  ILE P  39     -11.320  30.338  19.186  0.00  0.00      P3    
ATOM   3866  CA  ILE P  39     -13.499  30.144  19.096  0.00  0.00      P3    
ATOM   3867  HA  ILE P  39     -14.168  30.885  18.684  0.00  0.00      P3    
ATOM   3868  CB  ILE P  39     -13.447  29.002  18.051  0.00  0.00      P3    
ATOM   3869  HB  ILE P  39     -12.769  28.202  18.418  0.00  0.00      P3    
ATOM   3870  CG2 ILE P  39     -14.892  28.561  17.625  0.00  0.00      P3    
ATOM   3871 HG21 ILE P  39     -15.376  27.951  18.417  0.00  0.00      P3    
ATOM   3872 HG22 ILE P  39     -15.502  29.473  17.446  0.00  0.00      P3    
ATOM   3873 HG23 ILE P  39     -15.074  27.865  16.778  0.00  0.00      P3    
ATOM   3874  CG1 ILE P  39     -12.695  29.524  16.752  0.00  0.00      P3    
ATOM   3875 HG11 ILE P  39     -11.641  29.764  17.007  0.00  0.00      P3    
ATOM   3876 HG12 ILE P  39     -12.656  28.748  15.959  0.00  0.00      P3    
ATOM   3877  CD  ILE P  39     -13.373  30.796  16.160  0.00  0.00      P3    
ATOM   3878  HD1 ILE P  39     -12.927  31.045  15.173  0.00  0.00      P3    
ATOM   3879  HD2 ILE P  39     -14.462  30.702  15.961  0.00  0.00      P3    
ATOM   3880  HD3 ILE P  39     -13.144  31.651  16.831  0.00  0.00      P3    
ATOM   3881  C   ILE P  39     -14.215  29.604  20.387  0.00  0.00      P3    
ATOM   3882  O   ILE P  39     -15.362  29.993  20.709  0.00  0.00      P3    
ATOM   3883  N   THR P  40     -13.519  28.802  21.173  0.00  0.00      P3    
ATOM   3884  HN  THR P  40     -12.676  28.481  20.748  0.00  0.00      P3    
ATOM   3885  CA  THR P  40     -13.875  28.225  22.463  0.00  0.00      P3    
ATOM   3886  HA  THR P  40     -14.618  27.512  22.136  0.00  0.00      P3    
ATOM   3887  CB  THR P  40     -12.803  27.434  23.191  0.00  0.00      P3    
ATOM   3888  HB  THR P  40     -11.835  27.969  23.084  0.00  0.00      P3    
ATOM   3889  OG1 THR P  40     -12.701  26.210  22.509  0.00  0.00      P3    
ATOM   3890  HG1 THR P  40     -13.395  25.629  22.828  0.00  0.00      P3    
ATOM   3891  CG2 THR P  40     -13.153  27.024  24.615  0.00  0.00      P3    
ATOM   3892 HG21 THR P  40     -12.497  26.231  25.032  0.00  0.00      P3    
ATOM   3893 HG22 THR P  40     -13.168  27.828  25.381  0.00  0.00      P3    
ATOM   3894 HG23 THR P  40     -14.198  26.659  24.709  0.00  0.00      P3    
ATOM   3895  C   THR P  40     -14.656  29.146  23.492  0.00  0.00      P3    
ATOM   3896  O   THR P  40     -15.736  28.791  23.953  0.00  0.00      P3    
ATOM   3897  N   PRO P  41     -14.178  30.330  23.811  0.00  0.00      P3    
ATOM   3898  CD  PRO P  41     -12.869  30.916  23.444  0.00  0.00      P3    
ATOM   3899  HD1 PRO P  41     -12.646  31.011  22.360  0.00  0.00      P3    
ATOM   3900  HD2 PRO P  41     -12.067  30.327  23.937  0.00  0.00      P3    
ATOM   3901  CA  PRO P  41     -14.876  31.148  24.815  0.00  0.00      P3    
ATOM   3902  HA  PRO P  41     -15.166  30.555  25.670  0.00  0.00      P3    
ATOM   3903  CB  PRO P  41     -13.824  32.161  25.265  0.00  0.00      P3    
ATOM   3904  HB1 PRO P  41     -13.307  31.738  26.153  0.00  0.00      P3    
ATOM   3905  HB2 PRO P  41     -14.269  33.150  25.505  0.00  0.00      P3    
ATOM   3906  CG  PRO P  41     -12.928  32.311  24.118  0.00  0.00      P3    
ATOM   3907  HG1 PRO P  41     -11.922  32.657  24.439  0.00  0.00      P3    
ATOM   3908  HG2 PRO P  41     -13.422  32.991  23.391  0.00  0.00      P3    
ATOM   3909  C   PRO P  41     -16.154  31.737  24.273  0.00  0.00      P3    
ATOM   3910  O   PRO P  41     -17.059  31.951  25.022  0.00  0.00      P3    
ATOM   3911  N   LEU P  42     -16.250  32.063  22.961  0.00  0.00      P3    
ATOM   3912  HN  LEU P  42     -15.408  32.131  22.431  0.00  0.00      P3    
ATOM   3913  CA  LEU P  42     -17.534  32.481  22.362  0.00  0.00      P3    
ATOM   3914  HA  LEU P  42     -17.948  33.295  22.938  0.00  0.00      P3    
ATOM   3915  CB  LEU P  42     -17.270  32.998  20.936  0.00  0.00      P3    
ATOM   3916  HB1 LEU P  42     -16.665  33.929  20.917  0.00  0.00      P3    
ATOM   3917  HB2 LEU P  42     -16.694  32.203  20.415  0.00  0.00      P3    
ATOM   3918  CG  LEU P  42     -18.548  33.264  20.043  0.00  0.00      P3    
ATOM   3919  HG  LEU P  42     -18.981  32.242  20.093  0.00  0.00      P3    
ATOM   3920  CD1 LEU P  42     -19.475  34.321  20.734  0.00  0.00      P3    
ATOM   3921 HD11 LEU P  42     -19.807  33.830  21.673  0.00  0.00      P3    
ATOM   3922 HD12 LEU P  42     -18.891  35.235  20.977  0.00  0.00      P3    
ATOM   3923 HD13 LEU P  42     -20.278  34.596  20.016  0.00  0.00      P3    
ATOM   3924  CD2 LEU P  42     -18.175  33.598  18.641  0.00  0.00      P3    
ATOM   3925 HD21 LEU P  42     -17.953  34.686  18.590  0.00  0.00      P3    
ATOM   3926 HD22 LEU P  42     -17.336  32.950  18.308  0.00  0.00      P3    
ATOM   3927 HD23 LEU P  42     -18.967  33.302  17.920  0.00  0.00      P3    
ATOM   3928  C   LEU P  42     -18.537  31.333  22.377  0.00  0.00      P3    
ATOM   3929  O   LEU P  42     -19.760  31.487  22.600  0.00  0.00      P3    
ATOM   3930  N   ILE P  43     -18.038  30.110  22.111  0.00  0.00      P3    
ATOM   3931  HN  ILE P  43     -17.098  30.006  21.797  0.00  0.00      P3    
ATOM   3932  CA  ILE P  43     -18.863  28.911  22.200  0.00  0.00      P3    
ATOM   3933  HA  ILE P  43     -19.725  29.073  21.569  0.00  0.00      P3    
ATOM   3934  CB  ILE P  43     -18.086  27.803  21.527  0.00  0.00      P3    
ATOM   3935  HB  ILE P  43     -17.014  27.865  21.810  0.00  0.00      P3    
ATOM   3936  CG2 ILE P  43     -18.595  26.424  21.910  0.00  0.00      P3    
ATOM   3937 HG21 ILE P  43     -18.305  26.203  22.960  0.00  0.00      P3    
ATOM   3938 HG22 ILE P  43     -19.678  26.328  21.680  0.00  0.00      P3    
ATOM   3939 HG23 ILE P  43     -18.066  25.692  21.264  0.00  0.00      P3    
ATOM   3940  CG1 ILE P  43     -18.092  27.961  19.983  0.00  0.00      P3    
ATOM   3941 HG11 ILE P  43     -17.563  28.923  19.814  0.00  0.00      P3    
ATOM   3942 HG12 ILE P  43     -17.439  27.212  19.485  0.00  0.00      P3    
ATOM   3943  CD  ILE P  43     -19.540  28.057  19.302  0.00  0.00      P3    
ATOM   3944  HD1 ILE P  43     -19.554  27.668  18.262  0.00  0.00      P3    
ATOM   3945  HD2 ILE P  43     -20.261  27.477  19.918  0.00  0.00      P3    
ATOM   3946  HD3 ILE P  43     -19.835  29.127  19.261  0.00  0.00      P3    
ATOM   3947  C   ILE P  43     -19.399  28.585  23.551  0.00  0.00      P3    
ATOM   3948  O   ILE P  43     -20.580  28.199  23.607  0.00  0.00      P3    
ATOM   3949  N   ASN P  44     -18.615  28.863  24.627  0.00  0.00      P3    
ATOM   3950  HN  ASN P  44     -17.672  29.112  24.424  0.00  0.00      P3    
ATOM   3951  CA  ASN P  44     -18.990  28.810  25.982  0.00  0.00      P3    
ATOM   3952  HA  ASN P  44     -19.701  28.061  26.296  0.00  0.00      P3    
ATOM   3953  CB  ASN P  44     -17.622  28.606  26.782  0.00  0.00      P3    
ATOM   3954  HB1 ASN P  44     -16.845  29.201  26.256  0.00  0.00      P3    
ATOM   3955  HB2 ASN P  44     -17.520  28.947  27.835  0.00  0.00      P3    
ATOM   3956  CG  ASN P  44     -17.310  27.151  26.733  0.00  0.00      P3    
ATOM   3957  OD1 ASN P  44     -18.047  26.344  26.182  0.00  0.00      P3    
ATOM   3958  ND2 ASN P  44     -16.079  26.803  27.214  0.00  0.00      P3    
ATOM   3959 HD21 ASN P  44     -15.853  25.834  27.121  0.00  0.00      P3    
ATOM   3960 HD22 ASN P  44     -15.405  27.487  27.493  0.00  0.00      P3    
ATOM   3961  C   ASN P  44     -19.464  30.109  26.629  0.00  0.00      P3    
ATOM   3962  O   ASN P  44     -19.813  30.155  27.787  0.00  0.00      P3    
ATOM   3963  N   ARG P  45     -19.758  31.147  25.824  0.00  0.00      P3    
ATOM   3964  HN  ARG P  45     -19.352  31.120  24.914  0.00  0.00      P3    
ATOM   3965  CA  ARG P  45     -20.673  32.166  26.161  0.00  0.00      P3    
ATOM   3966  HA  ARG P  45     -20.706  32.126  27.240  0.00  0.00      P3    
ATOM   3967  CB  ARG P  45     -20.123  33.587  25.911  0.00  0.00      P3    
ATOM   3968  HB1 ARG P  45     -19.411  33.525  25.060  0.00  0.00      P3    
ATOM   3969  HB2 ARG P  45     -20.859  34.383  25.670  0.00  0.00      P3    
ATOM   3970  CG  ARG P  45     -19.181  34.074  27.064  0.00  0.00      P3    
ATOM   3971  HG1 ARG P  45     -19.867  33.950  27.929  0.00  0.00      P3    
ATOM   3972  HG2 ARG P  45     -18.378  33.307  27.095  0.00  0.00      P3    
ATOM   3973  CD  ARG P  45     -18.574  35.456  27.011  0.00  0.00      P3    
ATOM   3974  HD1 ARG P  45     -19.263  36.304  26.812  0.00  0.00      P3    
ATOM   3975  HD2 ARG P  45     -17.942  35.599  27.912  0.00  0.00      P3    
ATOM   3976  NE  ARG P  45     -17.610  35.516  25.914  0.00  0.00      P3    
ATOM   3977  HE  ARG P  45     -17.985  35.853  25.050  0.00  0.00      P3    
ATOM   3978  CZ  ARG P  45     -16.305  35.345  26.053  0.00  0.00      P3    
ATOM   3979  NH1 ARG P  45     -15.683  34.973  27.140  0.00  0.00      P3    
ATOM   3980 HH11 ARG P  45     -14.684  34.968  27.175  0.00  0.00      P3    
ATOM   3981 HH12 ARG P  45     -16.164  35.044  28.014  0.00  0.00      P3    
ATOM   3982  NH2 ARG P  45     -15.562  35.638  24.982  0.00  0.00      P3    
ATOM   3983 HH21 ARG P  45     -14.574  35.525  25.086  0.00  0.00      P3    
ATOM   3984 HH22 ARG P  45     -16.044  36.074  24.222  0.00  0.00      P3    
ATOM   3985  C   ARG P  45     -22.067  31.930  25.684  0.00  0.00      P3    
ATOM   3986  O   ARG P  45     -22.972  32.222  26.389  0.00  0.00      P3    
ATOM   3987  N   ILE P  46     -22.287  31.279  24.549  0.00  0.00      P3    
ATOM   3988  HN  ILE P  46     -21.504  31.008  23.994  0.00  0.00      P3    
ATOM   3989  CA  ILE P  46     -23.592  30.842  24.030  0.00  0.00      P3    
ATOM   3990  HA  ILE P  46     -24.289  31.651  24.194  0.00  0.00      P3    
ATOM   3991  CB  ILE P  46     -23.571  30.588  22.512  0.00  0.00      P3    
ATOM   3992  HB  ILE P  46     -22.784  29.878  22.179  0.00  0.00      P3    
ATOM   3993  CG2 ILE P  46     -24.951  30.130  22.095  0.00  0.00      P3    
ATOM   3994 HG21 ILE P  46     -25.062  29.908  21.012  0.00  0.00      P3    
ATOM   3995 HG22 ILE P  46     -25.238  29.143  22.516  0.00  0.00      P3    
ATOM   3996 HG23 ILE P  46     -25.753  30.827  22.419  0.00  0.00      P3    
ATOM   3997  CG1 ILE P  46     -23.173  32.014  21.860  0.00  0.00      P3    
ATOM   3998 HG11 ILE P  46     -23.972  32.669  22.269  0.00  0.00      P3    
ATOM   3999 HG12 ILE P  46     -22.241  32.479  22.246  0.00  0.00      P3    
ATOM   4000  CD  ILE P  46     -22.929  31.794  20.420  0.00  0.00      P3    
ATOM   4001  HD1 ILE P  46     -22.010  31.206  20.207  0.00  0.00      P3    
ATOM   4002  HD2 ILE P  46     -23.759  31.208  19.970  0.00  0.00      P3    
ATOM   4003  HD3 ILE P  46     -22.897  32.721  19.809  0.00  0.00      P3    
ATOM   4004  C   ILE P  46     -24.174  29.568  24.722  0.00  0.00      P3    
ATOM   4005  O   ILE P  46     -25.227  29.607  25.317  0.00  0.00      P3    
ATOM   4006  N   GLY P  47     -23.474  28.432  24.597  0.00  0.00      P3    
ATOM   4007  HN  GLY P  47     -22.601  28.461  24.115  0.00  0.00      P3    
ATOM   4008  CA  GLY P  47     -23.680  27.169  25.239  0.00  0.00      P3    
ATOM   4009  HA1 GLY P  47     -22.700  26.729  25.348  0.00  0.00      P3    
ATOM   4010  HA2 GLY P  47     -24.308  26.545  24.622  0.00  0.00      P3    
ATOM   4011  C   GLY P  47     -24.044  27.133  26.686  0.00  0.00      P3    
ATOM   4012  O   GLY P  47     -23.489  27.787  27.607  0.00  0.00      P3    
ATOM   4013  N   VAL P  48     -24.999  26.156  26.997  0.00  0.00      P3    
ATOM   4014  HN  VAL P  48     -25.479  25.753  26.222  0.00  0.00      P3    
ATOM   4015  CA  VAL P  48     -25.315  25.933  28.409  0.00  0.00      P3    
ATOM   4016  HA  VAL P  48     -24.373  25.855  28.932  0.00  0.00      P3    
ATOM   4017  CB  VAL P  48     -26.186  26.979  29.031  0.00  0.00      P3    
ATOM   4018  HB  VAL P  48     -25.993  27.892  28.430  0.00  0.00      P3    
ATOM   4019  CG1 VAL P  48     -27.618  26.788  28.891  0.00  0.00      P3    
ATOM   4020 HG11 VAL P  48     -27.874  26.825  27.811  0.00  0.00      P3    
ATOM   4021 HG12 VAL P  48     -28.076  25.891  29.360  0.00  0.00      P3    
ATOM   4022 HG13 VAL P  48     -28.163  27.674  29.281  0.00  0.00      P3    
ATOM   4023  CG2 VAL P  48     -25.743  27.123  30.503  0.00  0.00      P3    
ATOM   4024 HG21 VAL P  48     -26.002  26.149  30.969  0.00  0.00      P3    
ATOM   4025 HG22 VAL P  48     -24.644  27.276  30.564  0.00  0.00      P3    
ATOM   4026 HG23 VAL P  48     -26.172  28.031  30.978  0.00  0.00      P3    
ATOM   4027  C   VAL P  48     -25.845  24.544  28.498  0.00  0.00      P3    
ATOM   4028  O   VAL P  48     -26.512  24.065  27.568  0.00  0.00      P3    
ATOM   4029  N   ASN P  49     -25.717  23.882  29.633  0.00  0.00      P3    
ATOM   4030  HN  ASN P  49     -25.147  24.251  30.363  0.00  0.00      P3    
ATOM   4031  CA  ASN P  49     -26.302  22.560  29.866  0.00  0.00      P3    
ATOM   4032  HA  ASN P  49     -26.784  22.213  28.964  0.00  0.00      P3    
ATOM   4033  CB  ASN P  49     -25.197  21.628  30.443  0.00  0.00      P3    
ATOM   4034  HB1 ASN P  49     -24.645  22.124  31.270  0.00  0.00      P3    
ATOM   4035  HB2 ASN P  49     -25.561  20.612  30.708  0.00  0.00      P3    
ATOM   4036  CG  ASN P  49     -24.152  21.448  29.291  0.00  0.00      P3    
ATOM   4037  OD1 ASN P  49     -23.009  21.803  29.381  0.00  0.00      P3    
ATOM   4038  ND2 ASN P  49     -24.527  20.602  28.275  0.00  0.00      P3    
ATOM   4039 HD21 ASN P  49     -23.889  20.213  27.610  0.00  0.00      P3    
ATOM   4040 HD22 ASN P  49     -25.406  20.126  28.302  0.00  0.00      P3    
ATOM   4041  C   ASN P  49     -27.481  22.690  30.790  0.00  0.00      P3    
ATOM   4042  O   ASN P  49     -27.764  23.778  31.327  0.00  0.00      P3    
ATOM   4043  N   ALA P  50     -28.180  21.561  31.008  0.00  0.00      P3    
ATOM   4044  HN  ALA P  50     -28.034  20.713  30.503  0.00  0.00      P3    
ATOM   4045  CA  ALA P  50     -29.334  21.454  31.780  0.00  0.00      P3    
ATOM   4046  HA  ALA P  50     -29.210  22.132  32.611  0.00  0.00      P3    
ATOM   4047  CB  ALA P  50     -30.570  21.735  30.844  0.00  0.00      P3    
ATOM   4048  HB1 ALA P  50     -31.495  21.952  31.419  0.00  0.00      P3    
ATOM   4049  HB2 ALA P  50     -30.443  22.609  30.170  0.00  0.00      P3    
ATOM   4050  HB3 ALA P  50     -30.750  20.844  30.205  0.00  0.00      P3    
ATOM   4051  C   ALA P  50     -29.523  20.016  32.223  0.00  0.00      P3    
ATOM   4052  O   ALA P  50     -28.705  19.144  31.811  0.00  0.00      P3    
ATOM   4053  N   GLN P  51     -30.426  19.753  33.104  0.00  0.00      P3    
ATOM   4054  HN  GLN P  51     -31.022  20.480  33.438  0.00  0.00      P3    
ATOM   4055  CA  GLN P  51     -30.756  18.448  33.678  0.00  0.00      P3    
ATOM   4056  HA  GLN P  51     -29.941  18.281  34.367  0.00  0.00      P3    
ATOM   4057  CB  GLN P  51     -31.988  18.664  34.588  0.00  0.00      P3    
ATOM   4058  HB1 GLN P  51     -32.606  19.378  34.003  0.00  0.00      P3    
ATOM   4059  HB2 GLN P  51     -32.750  17.857  34.620  0.00  0.00      P3    
ATOM   4060  CG  GLN P  51     -31.701  19.288  36.009  0.00  0.00      P3    
ATOM   4061  HG1 GLN P  51     -30.998  18.706  36.642  0.00  0.00      P3    
ATOM   4062  HG2 GLN P  51     -31.257  20.306  35.992  0.00  0.00      P3    
ATOM   4063  CD  GLN P  51     -32.970  19.285  36.871  0.00  0.00      P3    
ATOM   4064  OE1 GLN P  51     -33.032  18.587  37.898  0.00  0.00      P3    
ATOM   4065  NE2 GLN P  51     -33.969  20.062  36.494  0.00  0.00      P3    
ATOM   4066 HE21 GLN P  51     -34.809  20.074  37.037  0.00  0.00      P3    
ATOM   4067 HE22 GLN P  51     -33.727  20.783  35.844  0.00  0.00      P3    
ATOM   4068  C   GLN P  51     -30.949  17.324  32.767  0.00  0.00      P3    
ATOM   4069  O   GLN P  51     -31.391  17.514  31.630  0.00  0.00      P3    
ATOM   4070  N   SER P  52     -30.552  16.068  33.091  0.00  0.00      P3    
ATOM   4071  HN  SER P  52     -30.048  15.845  33.921  0.00  0.00      P3    
ATOM   4072  CA  SER P  52     -30.664  14.894  32.230  0.00  0.00      P3    
ATOM   4073  HA  SER P  52     -31.102  15.146  31.276  0.00  0.00      P3    
ATOM   4074  CB  SER P  52     -29.232  14.358  31.916  0.00  0.00      P3    
ATOM   4075  HB1 SER P  52     -28.707  15.154  31.346  0.00  0.00      P3    
ATOM   4076  HB2 SER P  52     -28.645  14.255  32.854  0.00  0.00      P3    
ATOM   4077  OG  SER P  52     -29.294  13.149  31.135  0.00  0.00      P3    
ATOM   4078  HG1 SER P  52     -29.355  12.462  31.803  0.00  0.00      P3    
ATOM   4079  C   SER P  52     -31.630  13.876  32.841  0.00  0.00      P3    
ATOM   4080  O   SER P  52     -31.769  13.772  34.069  0.00  0.00      P3    
ATOM   4081  N   ASP P  53     -32.291  13.179  31.996  0.00  0.00      P3    
ATOM   4082  HN  ASP P  53     -32.200  13.383  31.024  0.00  0.00      P3    
ATOM   4083  CA  ASP P  53     -33.195  12.129  32.301  0.00  0.00      P3    
ATOM   4084  HA  ASP P  53     -33.607  12.289  33.287  0.00  0.00      P3    
ATOM   4085  CB  ASP P  53     -34.420  12.249  31.383  0.00  0.00      P3    
ATOM   4086  HB1 ASP P  53     -34.888  13.240  31.566  0.00  0.00      P3    
ATOM   4087  HB2 ASP P  53     -33.997  12.269  30.356  0.00  0.00      P3    
ATOM   4088  CG  ASP P  53     -35.588  11.215  31.516  0.00  0.00      P3    
ATOM   4089  OD1 ASP P  53     -35.799  10.743  32.647  0.00  0.00      P3    
ATOM   4090  OD2 ASP P  53     -36.287  11.013  30.531  0.00  0.00      P3    
ATOM   4091  C   ASP P  53     -32.579  10.709  32.246  0.00  0.00      P3    
ATOM   4092  O   ASP P  53     -31.993  10.331  31.195  0.00  0.00      P3    
ATOM   4093  N   VAL P  54     -32.451   9.962  33.340  0.00  0.00      P3    
ATOM   4094  HN  VAL P  54     -32.484  10.388  34.241  0.00  0.00      P3    
ATOM   4095  CA  VAL P  54     -31.741   8.719  33.418  0.00  0.00      P3    
ATOM   4096  HA  VAL P  54     -30.774   9.016  33.039  0.00  0.00      P3    
ATOM   4097  CB  VAL P  54     -31.464   8.207  34.831  0.00  0.00      P3    
ATOM   4098  HB  VAL P  54     -30.955   7.223  34.907  0.00  0.00      P3    
ATOM   4099  CG1 VAL P  54     -30.439   9.244  35.511  0.00  0.00      P3    
ATOM   4100 HG11 VAL P  54     -30.250   9.067  36.591  0.00  0.00      P3    
ATOM   4101 HG12 VAL P  54     -29.464   9.190  34.980  0.00  0.00      P3    
ATOM   4102 HG13 VAL P  54     -30.871  10.268  35.505  0.00  0.00      P3    
ATOM   4103  CG2 VAL P  54     -32.738   8.073  35.627  0.00  0.00      P3    
ATOM   4104 HG21 VAL P  54     -33.427   7.533  34.942  0.00  0.00      P3    
ATOM   4105 HG22 VAL P  54     -32.504   7.493  36.545  0.00  0.00      P3    
ATOM   4106 HG23 VAL P  54     -33.065   9.100  35.896  0.00  0.00      P3    
ATOM   4107  C   VAL P  54     -32.233   7.593  32.478  0.00  0.00      P3    
ATOM   4108  O   VAL P  54     -33.443   7.394  32.220  0.00  0.00      P3    
ATOM   4109  N   GLY P  55     -31.254   6.907  31.862  0.00  0.00      P3    
ATOM   4110  HN  GLY P  55     -30.301   7.172  31.991  0.00  0.00      P3    
ATOM   4111  CA  GLY P  55     -31.583   5.725  31.017  0.00  0.00      P3    
ATOM   4112  HA1 GLY P  55     -31.508   6.077  29.999  0.00  0.00      P3    
ATOM   4113  HA2 GLY P  55     -32.569   5.342  31.236  0.00  0.00      P3    
ATOM   4114  C   GLY P  55     -30.638   4.548  31.211  0.00  0.00      P3    
ATOM   4115  O   GLY P  55     -30.278   3.848  30.249  0.00  0.00      P3    
ATOM   4116  N   ILE P  56     -29.967   4.402  32.381  0.00  0.00      P3    
ATOM   4117  HN  ILE P  56     -30.273   5.093  33.031  0.00  0.00      P3    
ATOM   4118  CA  ILE P  56     -29.293   3.203  32.907  0.00  0.00      P3    
ATOM   4119  HA  ILE P  56     -28.397   3.036  32.327  0.00  0.00      P3    
ATOM   4120  CB  ILE P  56     -28.986   3.421  34.403  0.00  0.00      P3    
ATOM   4121  HB  ILE P  56     -29.931   3.666  34.934  0.00  0.00      P3    
ATOM   4122  CG2 ILE P  56     -28.340   2.238  35.086  0.00  0.00      P3    
ATOM   4123 HG21 ILE P  56     -28.941   1.309  34.985  0.00  0.00      P3    
ATOM   4124 HG22 ILE P  56     -27.376   1.956  34.611  0.00  0.00      P3    
ATOM   4125 HG23 ILE P  56     -28.111   2.404  36.160  0.00  0.00      P3    
ATOM   4126  CG1 ILE P  56     -28.200   4.751  34.665  0.00  0.00      P3    
ATOM   4127 HG11 ILE P  56     -28.775   5.602  34.241  0.00  0.00      P3    
ATOM   4128 HG12 ILE P  56     -28.039   4.773  35.764  0.00  0.00      P3    
ATOM   4129  CD  ILE P  56     -26.905   4.727  33.930  0.00  0.00      P3    
ATOM   4130  HD1 ILE P  56     -27.149   4.611  32.852  0.00  0.00      P3    
ATOM   4131  HD2 ILE P  56     -26.376   5.678  34.155  0.00  0.00      P3    
ATOM   4132  HD3 ILE P  56     -26.149   3.972  34.237  0.00  0.00      P3    
ATOM   4133  C   ILE P  56     -30.020   1.936  32.691  0.00  0.00      P3    
ATOM   4134  O   ILE P  56     -31.245   1.915  32.774  0.00  0.00      P3    
ATOM   4135  N   LEU P  57     -29.332   0.831  32.354  0.00  0.00      P3    
ATOM   4136  HN  LEU P  57     -28.342   0.928  32.292  0.00  0.00      P3    
ATOM   4137  CA  LEU P  57     -29.908  -0.519  32.088  0.00  0.00      P3    
ATOM   4138  HA  LEU P  57     -30.913  -0.458  32.480  0.00  0.00      P3    
ATOM   4139  CB  LEU P  57     -29.977  -0.850  30.552  0.00  0.00      P3    
ATOM   4140  HB1 LEU P  57     -28.997  -0.524  30.143  0.00  0.00      P3    
ATOM   4141  HB2 LEU P  57     -30.116  -1.943  30.406  0.00  0.00      P3    
ATOM   4142  CG  LEU P  57     -31.051  -0.047  29.812  0.00  0.00      P3    
ATOM   4143  HG  LEU P  57     -30.830   1.017  30.047  0.00  0.00      P3    
ATOM   4144  CD1 LEU P  57     -30.953   0.013  28.260  0.00  0.00      P3    
ATOM   4145 HD11 LEU P  57     -29.906   0.259  27.981  0.00  0.00      P3    
ATOM   4146 HD12 LEU P  57     -31.234  -0.926  27.737  0.00  0.00      P3    
ATOM   4147 HD13 LEU P  57     -31.588   0.855  27.912  0.00  0.00      P3    
ATOM   4148  CD2 LEU P  57     -32.391  -0.392  30.365  0.00  0.00      P3    
ATOM   4149 HD21 LEU P  57     -32.559  -1.486  30.470  0.00  0.00      P3    
ATOM   4150 HD22 LEU P  57     -32.513   0.021  31.389  0.00  0.00      P3    
ATOM   4151 HD23 LEU P  57     -33.235  -0.036  29.736  0.00  0.00      P3    
ATOM   4152  C   LEU P  57     -29.048  -1.622  32.774  0.00  0.00      P3    
ATOM   4153  O   LEU P  57     -27.835  -1.513  32.938  0.00  0.00      P3    
ATOM   4154  N   ARG P  58     -29.714  -2.687  33.295  0.00  0.00      P3    
ATOM   4155  HN  ARG P  58     -30.709  -2.622  33.309  0.00  0.00      P3    
ATOM   4156  CA  ARG P  58     -29.042  -3.870  33.887  0.00  0.00      P3    
ATOM   4157  HA  ARG P  58     -28.478  -3.432  34.698  0.00  0.00      P3    
ATOM   4158  CB  ARG P  58     -30.161  -4.765  34.587  0.00  0.00      P3    
ATOM   4159  HB1 ARG P  58     -30.969  -4.809  33.826  0.00  0.00      P3    
ATOM   4160  HB2 ARG P  58     -29.733  -5.767  34.807  0.00  0.00      P3    
ATOM   4161  CG  ARG P  58     -30.577  -4.268  35.977  0.00  0.00      P3    
ATOM   4162  HG1 ARG P  58     -29.655  -4.376  36.587  0.00  0.00      P3    
ATOM   4163  HG2 ARG P  58     -30.911  -3.209  35.963  0.00  0.00      P3    
ATOM   4164  CD  ARG P  58     -31.610  -5.104  36.854  0.00  0.00      P3    
ATOM   4165  HD1 ARG P  58     -32.570  -5.365  36.359  0.00  0.00      P3    
ATOM   4166  HD2 ARG P  58     -31.031  -6.039  37.012  0.00  0.00      P3    
ATOM   4167  NE  ARG P  58     -31.890  -4.498  38.187  0.00  0.00      P3    
ATOM   4168  HE  ARG P  58     -31.325  -4.909  38.903  0.00  0.00      P3    
ATOM   4169  CZ  ARG P  58     -33.033  -3.799  38.418  0.00  0.00      P3    
ATOM   4170  NH1 ARG P  58     -33.163  -3.168  39.558  0.00  0.00      P3    
ATOM   4171 HH11 ARG P  58     -33.960  -2.585  39.714  0.00  0.00      P3    
ATOM   4172 HH12 ARG P  58     -32.368  -3.166  40.165  0.00  0.00      P3    
ATOM   4173  NH2 ARG P  58     -33.962  -3.536  37.540  0.00  0.00      P3    
ATOM   4174 HH21 ARG P  58     -34.558  -2.745  37.679  0.00  0.00      P3    
ATOM   4175 HH22 ARG P  58     -33.792  -3.895  36.622  0.00  0.00      P3    
ATOM   4176  C   ARG P  58     -28.002  -4.600  33.119  0.00  0.00      P3    
ATOM   4177  O   ARG P  58     -26.906  -4.764  33.583  0.00  0.00      P3    
ATOM   4178  N   ILE P  59     -28.312  -5.045  31.835  0.00  0.00      P3    
ATOM   4179  HN  ILE P  59     -29.221  -4.858  31.470  0.00  0.00      P3    
ATOM   4180  CA  ILE P  59     -27.470  -5.892  30.991  0.00  0.00      P3    
ATOM   4181  HA  ILE P  59     -26.586  -6.226  31.514  0.00  0.00      P3    
ATOM   4182  CB  ILE P  59     -28.149  -7.199  30.525  0.00  0.00      P3    
ATOM   4183  HB  ILE P  59     -29.113  -7.017  30.003  0.00  0.00      P3    
ATOM   4184  CG2 ILE P  59     -27.281  -8.069  29.557  0.00  0.00      P3    
ATOM   4185 HG21 ILE P  59     -27.764  -9.065  29.459  0.00  0.00      P3    
ATOM   4186 HG22 ILE P  59     -27.213  -7.484  28.615  0.00  0.00      P3    
ATOM   4187 HG23 ILE P  59     -26.257  -8.175  29.975  0.00  0.00      P3    
ATOM   4188  CG1 ILE P  59     -28.563  -8.054  31.791  0.00  0.00      P3    
ATOM   4189 HG11 ILE P  59     -29.188  -7.326  32.352  0.00  0.00      P3    
ATOM   4190 HG12 ILE P  59     -29.202  -8.882  31.417  0.00  0.00      P3    
ATOM   4191  CD  ILE P  59     -27.457  -8.655  32.678  0.00  0.00      P3    
ATOM   4192  HD1 ILE P  59     -27.847  -9.473  33.321  0.00  0.00      P3    
ATOM   4193  HD2 ILE P  59     -26.637  -9.100  32.076  0.00  0.00      P3    
ATOM   4194  HD3 ILE P  59     -27.117  -7.844  33.356  0.00  0.00      P3    
ATOM   4195  C   ILE P  59     -26.985  -5.132  29.807  0.00  0.00      P3    
ATOM   4196  O   ILE P  59     -25.809  -5.225  29.489  0.00  0.00      P3    
ATOM   4197  N   GLY P  60     -27.824  -4.228  29.152  0.00  0.00      P3    
ATOM   4198  HN  GLY P  60     -28.780  -4.162  29.427  0.00  0.00      P3    
ATOM   4199  CA  GLY P  60     -27.377  -3.273  28.124  0.00  0.00      P3    
ATOM   4200  HA1 GLY P  60     -28.252  -2.663  27.954  0.00  0.00      P3    
ATOM   4201  HA2 GLY P  60     -27.090  -3.776  27.213  0.00  0.00      P3    
ATOM   4202  C   GLY P  60     -26.362  -2.228  28.617  0.00  0.00      P3    
ATOM   4203  O   GLY P  60     -26.055  -2.144  29.816  0.00  0.00      P3    
ATOM   4204  N   ILE P  61     -25.853  -1.301  27.755  0.00  0.00      P3    
ATOM   4205  HN  ILE P  61     -26.131  -1.459  26.811  0.00  0.00      P3    
ATOM   4206  CA  ILE P  61     -25.014  -0.235  28.023  0.00  0.00      P3    
ATOM   4207  HA  ILE P  61     -24.385  -0.376  28.890  0.00  0.00      P3    
ATOM   4208  CB  ILE P  61     -24.050  -0.145  26.805  0.00  0.00      P3    
ATOM   4209  HB  ILE P  61     -24.679  -0.194  25.890  0.00  0.00      P3    
ATOM   4210  CG2 ILE P  61     -23.146   1.117  26.871  0.00  0.00      P3    
ATOM   4211 HG21 ILE P  61     -23.791   2.022  26.863  0.00  0.00      P3    
ATOM   4212 HG22 ILE P  61     -22.519   1.280  27.774  0.00  0.00      P3    
ATOM   4213 HG23 ILE P  61     -22.574   1.128  25.919  0.00  0.00      P3    
ATOM   4214  CG1 ILE P  61     -23.029  -1.364  26.789  0.00  0.00      P3    
ATOM   4215 HG11 ILE P  61     -22.049  -1.181  27.279  0.00  0.00      P3    
ATOM   4216 HG12 ILE P  61     -23.393  -2.241  27.367  0.00  0.00      P3    
ATOM   4217  CD  ILE P  61     -22.740  -1.794  25.305  0.00  0.00      P3    
ATOM   4218  HD1 ILE P  61     -22.248  -2.783  25.185  0.00  0.00      P3    
ATOM   4219  HD2 ILE P  61     -23.702  -1.905  24.759  0.00  0.00      P3    
ATOM   4220  HD3 ILE P  61     -22.008  -1.040  24.945  0.00  0.00      P3    
ATOM   4221  C   ILE P  61     -25.774   1.108  28.336  0.00  0.00      P3    
ATOM   4222  O   ILE P  61     -25.359   1.894  29.195  0.00  0.00      P3    
ATOM   4223  N   GLY P  62     -27.031   1.264  27.785  0.00  0.00      P3    
ATOM   4224  HN  GLY P  62     -27.240   0.535  27.137  0.00  0.00      P3    
ATOM   4225  CA  GLY P  62     -27.936   2.415  27.926  0.00  0.00      P3    
ATOM   4226  HA1 GLY P  62     -28.511   2.273  28.829  0.00  0.00      P3    
ATOM   4227  HA2 GLY P  62     -28.588   2.472  27.066  0.00  0.00      P3    
ATOM   4228  C   GLY P  62     -27.328   3.862  27.927  0.00  0.00      P3    
ATOM   4229  O   GLY P  62     -26.329   4.092  27.242  0.00  0.00      P3    
ATOM   4230  N   GLY P  63     -28.003   4.812  28.478  0.00  0.00      P3    
ATOM   4231  HN  GLY P  63     -28.857   4.582  28.938  0.00  0.00      P3    
ATOM   4232  CA  GLY P  63     -27.694   6.176  28.204  0.00  0.00      P3    
ATOM   4233  HA1 GLY P  63     -27.565   6.420  27.160  0.00  0.00      P3    
ATOM   4234  HA2 GLY P  63     -26.796   6.425  28.750  0.00  0.00      P3    
ATOM   4235  C   GLY P  63     -28.718   7.238  28.702  0.00  0.00      P3    
ATOM   4236  O   GLY P  63     -29.898   6.927  28.583  0.00  0.00      P3    
ATOM   4237  N   GLY P  64     -28.294   8.398  29.251  0.00  0.00      P3    
ATOM   4238  HN  GLY P  64     -27.310   8.534  29.332  0.00  0.00      P3    
ATOM   4239  CA  GLY P  64     -29.112   9.547  29.623  0.00  0.00      P3    
ATOM   4240  HA1 GLY P  64     -28.488  10.371  29.937  0.00  0.00      P3    
ATOM   4241  HA2 GLY P  64     -29.845   9.238  30.353  0.00  0.00      P3    
ATOM   4242  C   GLY P  64     -29.697  10.233  28.370  0.00  0.00      P3    
ATOM   4243  O   GLY P  64     -29.272  10.026  27.217  0.00  0.00      P3    
ATOM   4244  N   GLN P  65     -30.535  11.199  28.636  0.00  0.00      P3    
ATOM   4245  HN  GLN P  65     -31.058  11.442  29.449  0.00  0.00      P3    
ATOM   4246  CA  GLN P  65     -30.918  12.170  27.610  0.00  0.00      P3    
ATOM   4247  HA  GLN P  65     -30.010  12.388  27.067  0.00  0.00      P3    
ATOM   4248  CB  GLN P  65     -31.961  11.691  26.581  0.00  0.00      P3    
ATOM   4249  HB1 GLN P  65     -31.699  10.795  25.978  0.00  0.00      P3    
ATOM   4250  HB2 GLN P  65     -32.769  11.308  27.240  0.00  0.00      P3    
ATOM   4251  CG  GLN P  65     -32.435  12.826  25.603  0.00  0.00      P3    
ATOM   4252  HG1 GLN P  65     -33.344  12.552  25.025  0.00  0.00      P3    
ATOM   4253  HG2 GLN P  65     -32.643  13.838  26.010  0.00  0.00      P3    
ATOM   4254  CD  GLN P  65     -31.266  13.022  24.565  0.00  0.00      P3    
ATOM   4255  OE1 GLN P  65     -30.199  13.518  24.876  0.00  0.00      P3    
ATOM   4256  NE2 GLN P  65     -31.577  12.764  23.269  0.00  0.00      P3    
ATOM   4257 HE21 GLN P  65     -30.865  12.893  22.579  0.00  0.00      P3    
ATOM   4258 HE22 GLN P  65     -32.499  12.540  22.953  0.00  0.00      P3    
ATOM   4259  C   GLN P  65     -31.279  13.445  28.273  0.00  0.00      P3    
ATOM   4260  O   GLN P  65     -31.999  13.361  29.253  0.00  0.00      P3    
ATOM   4261  N   THR P  66     -30.791  14.634  27.900  0.00  0.00      P3    
ATOM   4262  HN  THR P  66     -30.136  14.601  27.149  0.00  0.00      P3    
ATOM   4263  CA  THR P  66     -30.983  16.054  28.391  0.00  0.00      P3    
ATOM   4264  HA  THR P  66     -30.744  16.055  29.444  0.00  0.00      P3    
ATOM   4265  CB  THR P  66     -30.089  17.128  27.825  0.00  0.00      P3    
ATOM   4266  HB  THR P  66     -30.380  17.302  26.767  0.00  0.00      P3    
ATOM   4267  OG1 THR P  66     -28.709  16.796  27.722  0.00  0.00      P3    
ATOM   4268  HG1 THR P  66     -28.550  16.416  26.855  0.00  0.00      P3    
ATOM   4269  CG2 THR P  66     -30.253  18.387  28.691  0.00  0.00      P3    
ATOM   4270 HG21 THR P  66     -30.084  18.230  29.778  0.00  0.00      P3    
ATOM   4271 HG22 THR P  66     -29.659  19.285  28.420  0.00  0.00      P3    
ATOM   4272 HG23 THR P  66     -31.301  18.737  28.573  0.00  0.00      P3    
ATOM   4273  C   THR P  66     -32.480  16.379  28.325  0.00  0.00      P3    
ATOM   4274  O   THR P  66     -33.085  15.935  27.338  0.00  0.00      P3    
ATOM   4275  N   ILE P  67     -33.128  16.983  29.365  0.00  0.00      P3    
ATOM   4276  HN  ILE P  67     -32.572  17.196  30.164  0.00  0.00      P3    
ATOM   4277  CA  ILE P  67     -34.544  17.375  29.370  0.00  0.00      P3    
ATOM   4278  HA  ILE P  67     -35.118  16.703  28.750  0.00  0.00      P3    
ATOM   4279  CB  ILE P  67     -35.195  17.416  30.674  0.00  0.00      P3    
ATOM   4280  HB  ILE P  67     -36.282  17.642  30.630  0.00  0.00      P3    
ATOM   4281  CG2 ILE P  67     -35.065  15.910  31.295  0.00  0.00      P3    
ATOM   4282 HG21 ILE P  67     -35.576  15.966  32.280  0.00  0.00      P3    
ATOM   4283 HG22 ILE P  67     -35.525  15.166  30.609  0.00  0.00      P3    
ATOM   4284 HG23 ILE P  67     -33.969  15.760  31.400  0.00  0.00      P3    
ATOM   4285  CG1 ILE P  67     -34.456  18.402  31.638  0.00  0.00      P3    
ATOM   4286 HG11 ILE P  67     -33.843  17.801  32.343  0.00  0.00      P3    
ATOM   4287 HG12 ILE P  67     -33.765  19.108  31.129  0.00  0.00      P3    
ATOM   4288  CD  ILE P  67     -35.470  19.156  32.481  0.00  0.00      P3    
ATOM   4289  HD1 ILE P  67     -35.892  19.933  31.809  0.00  0.00      P3    
ATOM   4290  HD2 ILE P  67     -36.283  18.415  32.640  0.00  0.00      P3    
ATOM   4291  HD3 ILE P  67     -35.028  19.634  33.381  0.00  0.00      P3    
ATOM   4292  C   ILE P  67     -34.876  18.624  28.572  0.00  0.00      P3    
ATOM   4293  O   ILE P  67     -35.960  18.870  28.034  0.00  0.00      P3    
ATOM   4294  N   ASP P  68     -33.897  19.560  28.463  0.00  0.00      P3    
ATOM   4295  HN  ASP P  68     -33.018  19.340  28.877  0.00  0.00      P3    
ATOM   4296  CA  ASP P  68     -33.926  20.764  27.692  0.00  0.00      P3    
ATOM   4297  HA  ASP P  68     -34.842  21.299  27.899  0.00  0.00      P3    
ATOM   4298  CB  ASP P  68     -32.731  21.674  28.074  0.00  0.00      P3    
ATOM   4299  HB1 ASP P  68     -32.903  21.977  29.128  0.00  0.00      P3    
ATOM   4300  HB2 ASP P  68     -31.808  21.061  27.991  0.00  0.00      P3    
ATOM   4301  CG  ASP P  68     -32.421  22.914  27.294  0.00  0.00      P3    
ATOM   4302  OD1 ASP P  68     -33.399  23.508  26.800  0.00  0.00      P3    
ATOM   4303  OD2 ASP P  68     -31.239  23.346  27.227  0.00  0.00      P3    
ATOM   4304  C   ASP P  68     -33.861  20.381  26.168  0.00  0.00      P3    
ATOM   4305  O   ASP P  68     -33.103  19.485  25.716  0.00  0.00      P3    
ATOM   4306  N   LEU P  69     -34.626  21.017  25.371  0.00  0.00      P3    
ATOM   4307  HN  LEU P  69     -35.339  21.523  25.850  0.00  0.00      P3    
ATOM   4308  CA  LEU P  69     -34.695  20.953  23.957  0.00  0.00      P3    
ATOM   4309  HA  LEU P  69     -34.600  19.940  23.597  0.00  0.00      P3    
ATOM   4310  CB  LEU P  69     -36.134  21.238  23.548  0.00  0.00      P3    
ATOM   4311  HB1 LEU P  69     -36.401  22.236  23.957  0.00  0.00      P3    
ATOM   4312  HB2 LEU P  69     -36.152  21.276  22.438  0.00  0.00      P3    
ATOM   4313  CG  LEU P  69     -37.186  20.317  24.118  0.00  0.00      P3    
ATOM   4314  HG  LEU P  69     -37.418  20.502  25.188  0.00  0.00      P3    
ATOM   4315  CD1 LEU P  69     -38.424  20.461  23.212  0.00  0.00      P3    
ATOM   4316 HD11 LEU P  69     -38.729  21.528  23.153  0.00  0.00      P3    
ATOM   4317 HD12 LEU P  69     -38.159  20.083  22.202  0.00  0.00      P3    
ATOM   4318 HD13 LEU P  69     -39.284  19.909  23.646  0.00  0.00      P3    
ATOM   4319  CD2 LEU P  69     -36.777  18.835  24.109  0.00  0.00      P3    
ATOM   4320 HD21 LEU P  69     -36.060  18.599  24.924  0.00  0.00      P3    
ATOM   4321 HD22 LEU P  69     -37.728  18.314  24.349  0.00  0.00      P3    
ATOM   4322 HD23 LEU P  69     -36.431  18.520  23.101  0.00  0.00      P3    
ATOM   4323  C   LEU P  69     -33.654  21.879  23.292  0.00  0.00      P3    
ATOM   4324  O   LEU P  69     -33.283  21.698  22.132  0.00  0.00      P3    
ATOM   4325  N   ASN P  70     -33.140  22.907  23.995  0.00  0.00      P3    
ATOM   4326  HN  ASN P  70     -33.280  22.936  24.982  0.00  0.00      P3    
ATOM   4327  CA  ASN P  70     -32.037  23.715  23.548  0.00  0.00      P3    
ATOM   4328  HA  ASN P  70     -32.312  24.008  22.546  0.00  0.00      P3    
ATOM   4329  CB  ASN P  70     -31.794  25.010  24.273  0.00  0.00      P3    
ATOM   4330  HB1 ASN P  70     -31.514  24.752  25.317  0.00  0.00      P3    
ATOM   4331  HB2 ASN P  70     -30.946  25.556  23.808  0.00  0.00      P3    
ATOM   4332  CG  ASN P  70     -32.914  25.891  24.218  0.00  0.00      P3    
ATOM   4333  OD1 ASN P  70     -33.167  26.737  23.350  0.00  0.00      P3    
ATOM   4334  ND2 ASN P  70     -33.738  25.850  25.281  0.00  0.00      P3    
ATOM   4335 HD21 ASN P  70     -34.511  26.483  25.240  0.00  0.00      P3    
ATOM   4336 HD22 ASN P  70     -33.628  25.167  26.003  0.00  0.00      P3    
ATOM   4337  C   ASN P  70     -30.670  22.992  23.440  0.00  0.00      P3    
ATOM   4338  O   ASN P  70     -29.974  23.208  22.428  0.00  0.00      P3    
ATOM   4339  N   VAL P  71     -30.253  22.031  24.317  0.00  0.00      P3    
ATOM   4340  HN  VAL P  71     -30.770  21.930  25.163  0.00  0.00      P3    
ATOM   4341  CA  VAL P  71     -29.068  21.158  24.099  0.00  0.00      P3    
ATOM   4342  HA  VAL P  71     -28.141  21.692  23.955  0.00  0.00      P3    
ATOM   4343  CB  VAL P  71     -28.681  20.341  25.355  0.00  0.00      P3    
ATOM   4344  HB  VAL P  71     -29.399  19.518  25.559  0.00  0.00      P3    
ATOM   4345  CG1 VAL P  71     -27.284  19.709  25.291  0.00  0.00      P3    
ATOM   4346 HG11 VAL P  71     -26.646  20.614  25.382  0.00  0.00      P3    
ATOM   4347 HG12 VAL P  71     -26.932  19.090  26.144  0.00  0.00      P3    
ATOM   4348 HG13 VAL P  71     -27.092  19.163  24.342  0.00  0.00      P3    
ATOM   4349  CG2 VAL P  71     -28.699  21.275  26.535  0.00  0.00      P3    
ATOM   4350 HG21 VAL P  71     -27.984  22.109  26.365  0.00  0.00      P3    
ATOM   4351 HG22 VAL P  71     -29.666  21.690  26.889  0.00  0.00      P3    
ATOM   4352 HG23 VAL P  71     -28.287  20.721  27.405  0.00  0.00      P3    
ATOM   4353  C   VAL P  71     -29.172  20.314  22.856  0.00  0.00      P3    
ATOM   4354  O   VAL P  71     -28.184  20.151  22.054  0.00  0.00      P3    
ATOM   4355  N   LEU P  72     -30.335  19.728  22.508  0.00  0.00      P3    
ATOM   4356  HN  LEU P  72     -31.168  19.809  23.049  0.00  0.00      P3    
ATOM   4357  CA  LEU P  72     -30.583  19.073  21.302  0.00  0.00      P3    
ATOM   4358  HA  LEU P  72     -29.855  18.277  21.259  0.00  0.00      P3    
ATOM   4359  CB  LEU P  72     -32.030  18.507  21.187  0.00  0.00      P3    
ATOM   4360  HB1 LEU P  72     -32.715  19.342  20.927  0.00  0.00      P3    
ATOM   4361  HB2 LEU P  72     -32.034  17.805  20.326  0.00  0.00      P3    
ATOM   4362  CG  LEU P  72     -32.549  17.719  22.428  0.00  0.00      P3    
ATOM   4363  HG  LEU P  72     -32.678  18.385  23.308  0.00  0.00      P3    
ATOM   4364  CD1 LEU P  72     -33.943  17.263  22.052  0.00  0.00      P3    
ATOM   4365 HD11 LEU P  72     -33.898  16.415  21.336  0.00  0.00      P3    
ATOM   4366 HD12 LEU P  72     -34.612  16.965  22.887  0.00  0.00      P3    
ATOM   4367 HD13 LEU P  72     -34.551  18.106  21.658  0.00  0.00      P3    
ATOM   4368  CD2 LEU P  72     -31.612  16.606  22.875  0.00  0.00      P3    
ATOM   4369 HD21 LEU P  72     -30.544  16.908  22.918  0.00  0.00      P3    
ATOM   4370 HD22 LEU P  72     -31.956  16.283  23.881  0.00  0.00      P3    
ATOM   4371 HD23 LEU P  72     -31.687  15.825  22.088  0.00  0.00      P3    
ATOM   4372  C   LEU P  72     -30.372  19.887  20.005  0.00  0.00      P3    
ATOM   4373  O   LEU P  72     -29.659  19.419  19.118  0.00  0.00      P3    
ATOM   4374  N   LEU P  73     -30.974  21.074  19.907  0.00  0.00      P3    
ATOM   4375  HN  LEU P  73     -31.703  21.237  20.568  0.00  0.00      P3    
ATOM   4376  CA  LEU P  73     -30.746  22.077  18.893  0.00  0.00      P3    
ATOM   4377  HA  LEU P  73     -31.125  21.616  17.993  0.00  0.00      P3    
ATOM   4378  CB  LEU P  73     -31.590  23.332  19.020  0.00  0.00      P3    
ATOM   4379  HB1 LEU P  73     -31.250  23.969  19.864  0.00  0.00      P3    
ATOM   4380  HB2 LEU P  73     -31.485  23.904  18.073  0.00  0.00      P3    
ATOM   4381  CG  LEU P  73     -33.067  23.258  19.223  0.00  0.00      P3    
ATOM   4382  HG  LEU P  73     -33.280  22.856  20.236  0.00  0.00      P3    
ATOM   4383  CD1 LEU P  73     -33.716  24.695  19.287  0.00  0.00      P3    
ATOM   4384 HD11 LEU P  73     -34.708  24.641  19.784  0.00  0.00      P3    
ATOM   4385 HD12 LEU P  73     -32.983  25.275  19.887  0.00  0.00      P3    
ATOM   4386 HD13 LEU P  73     -33.804  25.030  18.231  0.00  0.00      P3    
ATOM   4387  CD2 LEU P  73     -33.821  22.358  18.216  0.00  0.00      P3    
ATOM   4388 HD21 LEU P  73     -33.969  22.974  17.303  0.00  0.00      P3    
ATOM   4389 HD22 LEU P  73     -33.120  21.510  18.063  0.00  0.00      P3    
ATOM   4390 HD23 LEU P  73     -34.815  21.998  18.557  0.00  0.00      P3    
ATOM   4391  C   LEU P  73     -29.316  22.467  18.723  0.00  0.00      P3    
ATOM   4392  O   LEU P  73     -28.754  22.587  17.611  0.00  0.00      P3    
ATOM   4393  N   SER P  74     -28.621  22.612  19.827  0.00  0.00      P3    
ATOM   4394  HN  SER P  74     -29.003  22.530  20.744  0.00  0.00      P3    
ATOM   4395  CA  SER P  74     -27.133  22.822  19.890  0.00  0.00      P3    
ATOM   4396  HA  SER P  74     -26.906  23.683  19.278  0.00  0.00      P3    
ATOM   4397  CB  SER P  74     -26.635  22.973  21.389  0.00  0.00      P3    
ATOM   4398  HB1 SER P  74     -27.078  22.219  22.074  0.00  0.00      P3    
ATOM   4399  HB2 SER P  74     -25.530  23.019  21.494  0.00  0.00      P3    
ATOM   4400  OG  SER P  74     -27.143  24.226  21.800  0.00  0.00      P3    
ATOM   4401  HG1 SER P  74     -28.102  24.225  21.745  0.00  0.00      P3    
ATOM   4402  C   SER P  74     -26.361  21.778  19.318  0.00  0.00      P3    
ATOM   4403  O   SER P  74     -25.586  22.147  18.449  0.00  0.00      P3    
ATOM   4404  N   ALA P  75     -26.615  20.478  19.513  0.00  0.00      P3    
ATOM   4405  HN  ALA P  75     -27.308  20.201  20.174  0.00  0.00      P3    
ATOM   4406  CA  ALA P  75     -25.916  19.362  18.916  0.00  0.00      P3    
ATOM   4407  HA  ALA P  75     -24.887  19.675  19.014  0.00  0.00      P3    
ATOM   4408  CB  ALA P  75     -26.196  18.117  19.708  0.00  0.00      P3    
ATOM   4409  HB1 ALA P  75     -27.269  17.836  19.648  0.00  0.00      P3    
ATOM   4410  HB2 ALA P  75     -25.590  17.320  19.227  0.00  0.00      P3    
ATOM   4411  HB3 ALA P  75     -26.030  18.322  20.787  0.00  0.00      P3    
ATOM   4412  C   ALA P  75     -26.214  19.284  17.365  0.00  0.00      P3    
ATOM   4413  O   ALA P  75     -25.270  18.989  16.633  0.00  0.00      P3    
ATOM   4414  N   ALA P  76     -27.463  19.527  16.864  0.00  0.00      P3    
ATOM   4415  HN  ALA P  76     -28.197  19.610  17.534  0.00  0.00      P3    
ATOM   4416  CA  ALA P  76     -27.755  19.553  15.435  0.00  0.00      P3    
ATOM   4417  HA  ALA P  76     -27.271  18.680  15.021  0.00  0.00      P3    
ATOM   4418  CB  ALA P  76     -29.268  19.460  15.314  0.00  0.00      P3    
ATOM   4419  HB1 ALA P  76     -29.608  18.474  15.696  0.00  0.00      P3    
ATOM   4420  HB2 ALA P  76     -29.846  20.191  15.920  0.00  0.00      P3    
ATOM   4421  HB3 ALA P  76     -29.597  19.582  14.260  0.00  0.00      P3    
ATOM   4422  C   ALA P  76     -27.106  20.712  14.748  0.00  0.00      P3    
ATOM   4423  O   ALA P  76     -26.468  20.552  13.712  0.00  0.00      P3    
ATOM   4424  N   ILE P  77     -27.134  21.896  15.376  0.00  0.00      P3    
ATOM   4425  HN  ILE P  77     -27.770  21.938  16.143  0.00  0.00      P3    
ATOM   4426  CA  ILE P  77     -26.404  23.088  14.843  0.00  0.00      P3    
ATOM   4427  HA  ILE P  77     -26.703  23.147  13.807  0.00  0.00      P3    
ATOM   4428  CB  ILE P  77     -26.879  24.419  15.464  0.00  0.00      P3    
ATOM   4429  HB  ILE P  77     -26.964  24.249  16.559  0.00  0.00      P3    
ATOM   4430  CG2 ILE P  77     -26.020  25.643  15.280  0.00  0.00      P3    
ATOM   4431 HG21 ILE P  77     -25.679  25.795  14.233  0.00  0.00      P3    
ATOM   4432 HG22 ILE P  77     -26.645  26.520  15.553  0.00  0.00      P3    
ATOM   4433 HG23 ILE P  77     -25.219  25.640  16.048  0.00  0.00      P3    
ATOM   4434  CG1 ILE P  77     -28.335  24.789  15.011  0.00  0.00      P3    
ATOM   4435 HG11 ILE P  77     -28.826  23.794  15.076  0.00  0.00      P3    
ATOM   4436 HG12 ILE P  77     -28.817  25.611  15.582  0.00  0.00      P3    
ATOM   4437  CD  ILE P  77     -28.410  25.154  13.503  0.00  0.00      P3    
ATOM   4438  HD1 ILE P  77     -29.480  25.339  13.270  0.00  0.00      P3    
ATOM   4439  HD2 ILE P  77     -27.797  26.075  13.404  0.00  0.00      P3    
ATOM   4440  HD3 ILE P  77     -28.098  24.320  12.838  0.00  0.00      P3    
ATOM   4441  C   ILE P  77     -24.930  22.979  14.786  0.00  0.00      P3    
ATOM   4442  O   ILE P  77     -24.280  23.491  13.871  0.00  0.00      P3    
ATOM   4443  N   ASN P  78     -24.339  22.426  15.818  0.00  0.00      P3    
ATOM   4444  HN  ASN P  78     -24.967  22.143  16.539  0.00  0.00      P3    
ATOM   4445  CA  ASN P  78     -22.874  22.121  15.875  0.00  0.00      P3    
ATOM   4446  HA  ASN P  78     -22.384  23.069  15.707  0.00  0.00      P3    
ATOM   4447  CB  ASN P  78     -22.412  21.671  17.289  0.00  0.00      P3    
ATOM   4448  HB1 ASN P  78     -22.679  22.532  17.939  0.00  0.00      P3    
ATOM   4449  HB2 ASN P  78     -22.836  20.667  17.507  0.00  0.00      P3    
ATOM   4450  CG  ASN P  78     -20.840  21.641  17.409  0.00  0.00      P3    
ATOM   4451  OD1 ASN P  78     -20.178  22.623  17.681  0.00  0.00      P3    
ATOM   4452  ND2 ASN P  78     -20.276  20.404  17.279  0.00  0.00      P3    
ATOM   4453 HD21 ASN P  78     -19.284  20.289  17.345  0.00  0.00      P3    
ATOM   4454 HD22 ASN P  78     -20.825  19.605  17.032  0.00  0.00      P3    
ATOM   4455  C   ASN P  78     -22.518  21.219  14.749  0.00  0.00      P3    
ATOM   4456  O   ASN P  78     -21.546  21.500  14.043  0.00  0.00      P3    
ATOM   4457  N   PHE P  79     -23.238  20.146  14.619  0.00  0.00      P3    
ATOM   4458  HN  PHE P  79     -24.096  19.915  15.072  0.00  0.00      P3    
ATOM   4459  CA  PHE P  79     -22.866  19.224  13.458  0.00  0.00      P3    
ATOM   4460  HA  PHE P  79     -21.813  18.983  13.483  0.00  0.00      P3    
ATOM   4461  CB  PHE P  79     -23.874  18.033  13.488  0.00  0.00      P3    
ATOM   4462  HB1 PHE P  79     -23.680  17.496  14.441  0.00  0.00      P3    
ATOM   4463  HB2 PHE P  79     -24.899  18.462  13.489  0.00  0.00      P3    
ATOM   4464  CG  PHE P  79     -23.799  17.072  12.340  0.00  0.00      P3    
ATOM   4465  CD1 PHE P  79     -22.590  16.426  12.126  0.00  0.00      P3    
ATOM   4466  HD1 PHE P  79     -21.840  16.694  12.856  0.00  0.00      P3    
ATOM   4467  CE1 PHE P  79     -22.443  15.565  11.059  0.00  0.00      P3    
ATOM   4468  HE1 PHE P  79     -21.486  15.080  10.929  0.00  0.00      P3    
ATOM   4469  CZ  PHE P  79     -23.596  15.273  10.234  0.00  0.00      P3    
ATOM   4470  HZ  PHE P  79     -23.565  14.487   9.495  0.00  0.00      P3    
ATOM   4471  CD2 PHE P  79     -24.903  16.767  11.491  0.00  0.00      P3    
ATOM   4472  HD2 PHE P  79     -25.848  17.254  11.683  0.00  0.00      P3    
ATOM   4473  CE2 PHE P  79     -24.798  15.904  10.424  0.00  0.00      P3    
ATOM   4474  HE2 PHE P  79     -25.664  15.691   9.814  0.00  0.00      P3    
ATOM   4475  C   PHE P  79     -22.915  19.956  12.080  0.00  0.00      P3    
ATOM   4476  O   PHE P  79     -21.981  19.687  11.321  0.00  0.00      P3    
ATOM   4477  N   PHE P  80     -23.925  20.850  11.790  0.00  0.00      P3    
ATOM   4478  HN  PHE P  80     -24.750  20.872  12.351  0.00  0.00      P3    
ATOM   4479  CA  PHE P  80     -23.873  21.544  10.522  0.00  0.00      P3    
ATOM   4480  HA  PHE P  80     -23.495  20.903   9.739  0.00  0.00      P3    
ATOM   4481  CB  PHE P  80     -25.263  22.158   9.931  0.00  0.00      P3    
ATOM   4482  HB1 PHE P  80     -25.730  22.793  10.713  0.00  0.00      P3    
ATOM   4483  HB2 PHE P  80     -25.121  22.757   9.006  0.00  0.00      P3    
ATOM   4484  CG  PHE P  80     -26.196  21.124   9.527  0.00  0.00      P3    
ATOM   4485  CD1 PHE P  80     -26.194  20.594   8.180  0.00  0.00      P3    
ATOM   4486  HD1 PHE P  80     -25.500  20.968   7.441  0.00  0.00      P3    
ATOM   4487  CE1 PHE P  80     -27.235  19.738   7.837  0.00  0.00      P3    
ATOM   4488  HE1 PHE P  80     -27.224  19.451   6.796  0.00  0.00      P3    
ATOM   4489  CZ  PHE P  80     -28.174  19.311   8.765  0.00  0.00      P3    
ATOM   4490  HZ  PHE P  80     -28.872  18.548   8.453  0.00  0.00      P3    
ATOM   4491  CD2 PHE P  80     -27.148  20.600  10.505  0.00  0.00      P3    
ATOM   4492  HD2 PHE P  80     -27.188  20.888  11.545  0.00  0.00      P3    
ATOM   4493  CE2 PHE P  80     -28.159  19.714  10.138  0.00  0.00      P3    
ATOM   4494  HE2 PHE P  80     -28.864  19.301  10.845  0.00  0.00      P3    
ATOM   4495  C   PHE P  80     -22.801  22.577  10.451  0.00  0.00      P3    
ATOM   4496  O   PHE P  80     -22.150  22.593   9.423  0.00  0.00      P3    
ATOM   4497  N   LEU P  81     -22.508  23.329  11.564  0.00  0.00      P3    
ATOM   4498  HN  LEU P  81     -22.935  23.159  12.449  0.00  0.00      P3    
ATOM   4499  CA  LEU P  81     -21.383  24.203  11.574  0.00  0.00      P3    
ATOM   4500  HA  LEU P  81     -21.541  24.847  10.722  0.00  0.00      P3    
ATOM   4501  CB  LEU P  81     -21.169  24.999  12.947  0.00  0.00      P3    
ATOM   4502  HB1 LEU P  81     -22.169  25.084  13.423  0.00  0.00      P3    
ATOM   4503  HB2 LEU P  81     -20.687  24.384  13.737  0.00  0.00      P3    
ATOM   4504  CG  LEU P  81     -20.453  26.371  12.782  0.00  0.00      P3    
ATOM   4505  HG  LEU P  81     -19.864  26.305  11.843  0.00  0.00      P3    
ATOM   4506  CD1 LEU P  81     -21.441  27.541  12.597  0.00  0.00      P3    
ATOM   4507 HD11 LEU P  81     -21.958  27.766  13.554  0.00  0.00      P3    
ATOM   4508 HD12 LEU P  81     -20.910  28.476  12.318  0.00  0.00      P3    
ATOM   4509 HD13 LEU P  81     -22.230  27.335  11.842  0.00  0.00      P3    
ATOM   4510  CD2 LEU P  81     -19.523  26.808  13.897  0.00  0.00      P3    
ATOM   4511 HD21 LEU P  81     -19.332  27.869  13.627  0.00  0.00      P3    
ATOM   4512 HD22 LEU P  81     -20.086  26.859  14.853  0.00  0.00      P3    
ATOM   4513 HD23 LEU P  81     -18.579  26.237  14.023  0.00  0.00      P3    
ATOM   4514  C   LEU P  81     -20.008  23.526  11.337  0.00  0.00      P3    
ATOM   4515  O   LEU P  81     -19.068  23.989  10.633  0.00  0.00      P3    
ATOM   4516  N   ILE P  82     -19.826  22.302  11.982  0.00  0.00      P3    
ATOM   4517  HN  ILE P  82     -20.510  21.948  12.616  0.00  0.00      P3    
ATOM   4518  CA  ILE P  82     -18.605  21.527  11.655  0.00  0.00      P3    
ATOM   4519  HA  ILE P  82     -17.788  22.223  11.773  0.00  0.00      P3    
ATOM   4520  CB  ILE P  82     -18.435  20.387  12.675  0.00  0.00      P3    
ATOM   4521  HB  ILE P  82     -19.311  19.705  12.620  0.00  0.00      P3    
ATOM   4522  CG2 ILE P  82     -17.189  19.487  12.303  0.00  0.00      P3    
ATOM   4523 HG21 ILE P  82     -17.101  19.343  11.205  0.00  0.00      P3    
ATOM   4524 HG22 ILE P  82     -16.205  19.932  12.564  0.00  0.00      P3    
ATOM   4525 HG23 ILE P  82     -17.113  18.513  12.832  0.00  0.00      P3    
ATOM   4526  CG1 ILE P  82     -18.164  20.879  14.113  0.00  0.00      P3    
ATOM   4527 HG11 ILE P  82     -19.149  21.071  14.590  0.00  0.00      P3    
ATOM   4528 HG12 ILE P  82     -17.729  20.047  14.706  0.00  0.00      P3    
ATOM   4529  CD  ILE P  82     -17.292  22.110  14.276  0.00  0.00      P3    
ATOM   4530  HD1 ILE P  82     -17.840  22.940  13.780  0.00  0.00      P3    
ATOM   4531  HD2 ILE P  82     -17.079  22.405  15.326  0.00  0.00      P3    
ATOM   4532  HD3 ILE P  82     -16.284  22.024  13.816  0.00  0.00      P3    
ATOM   4533  C   ILE P  82     -18.593  20.989  10.259  0.00  0.00      P3    
ATOM   4534  O   ILE P  82     -17.617  21.043   9.467  0.00  0.00      P3    
ATOM   4535  N   ALA P  83     -19.690  20.315   9.866  0.00  0.00      P3    
ATOM   4536  HN  ALA P  83     -20.527  20.193  10.394  0.00  0.00      P3    
ATOM   4537  CA  ALA P  83     -19.768  19.640   8.595  0.00  0.00      P3    
ATOM   4538  HA  ALA P  83     -18.912  18.984   8.544  0.00  0.00      P3    
ATOM   4539  CB  ALA P  83     -21.081  18.923   8.245  0.00  0.00      P3    
ATOM   4540  HB1 ALA P  83     -21.962  19.589   8.120  0.00  0.00      P3    
ATOM   4541  HB2 ALA P  83     -20.980  18.333   7.309  0.00  0.00      P3    
ATOM   4542  HB3 ALA P  83     -21.324  18.300   9.132  0.00  0.00      P3    
ATOM   4543  C   ALA P  83     -19.582  20.691   7.442  0.00  0.00      P3    
ATOM   4544  O   ALA P  83     -18.834  20.393   6.517  0.00  0.00      P3    
ATOM   4545  N   PHE P  84     -20.224  21.820   7.496  0.00  0.00      P3    
ATOM   4546  HN  PHE P  84     -20.909  21.972   8.205  0.00  0.00      P3    
ATOM   4547  CA  PHE P  84     -19.922  22.895   6.571  0.00  0.00      P3    
ATOM   4548  HA  PHE P  84     -20.069  22.502   5.576  0.00  0.00      P3    
ATOM   4549  CB  PHE P  84     -20.850  24.149   6.822  0.00  0.00      P3    
ATOM   4550  HB1 PHE P  84     -20.866  24.414   7.901  0.00  0.00      P3    
ATOM   4551  HB2 PHE P  84     -20.508  25.058   6.282  0.00  0.00      P3    
ATOM   4552  CG  PHE P  84     -22.296  24.002   6.394  0.00  0.00      P3    
ATOM   4553  CD1 PHE P  84     -23.117  25.042   6.831  0.00  0.00      P3    
ATOM   4554  HD1 PHE P  84     -22.755  25.892   7.390  0.00  0.00      P3    
ATOM   4555  CE1 PHE P  84     -24.549  24.896   6.743  0.00  0.00      P3    
ATOM   4556  HE1 PHE P  84     -25.180  25.724   7.029  0.00  0.00      P3    
ATOM   4557  CZ  PHE P  84     -25.126  23.773   6.272  0.00  0.00      P3    
ATOM   4558  HZ  PHE P  84     -26.160  23.500   6.121  0.00  0.00      P3    
ATOM   4559  CD2 PHE P  84     -22.914  22.798   5.983  0.00  0.00      P3    
ATOM   4560  HD2 PHE P  84     -22.274  21.946   5.810  0.00  0.00      P3    
ATOM   4561  CE2 PHE P  84     -24.279  22.654   5.894  0.00  0.00      P3    
ATOM   4562  HE2 PHE P  84     -24.841  21.866   5.415  0.00  0.00      P3    
ATOM   4563  C   PHE P  84     -18.473  23.445   6.540  0.00  0.00      P3    
ATOM   4564  O   PHE P  84     -17.963  23.647   5.446  0.00  0.00      P3    
ATOM   4565  N   ALA P  85     -17.884  23.664   7.741  0.00  0.00      P3    
ATOM   4566  HN  ALA P  85     -18.467  23.752   8.545  0.00  0.00      P3    
ATOM   4567  CA  ALA P  85     -16.537  24.047   7.905  0.00  0.00      P3    
ATOM   4568  HA  ALA P  85     -16.383  24.999   7.418  0.00  0.00      P3    
ATOM   4569  CB  ALA P  85     -16.319  24.379   9.374  0.00  0.00      P3    
ATOM   4570  HB1 ALA P  85     -16.462  23.488  10.022  0.00  0.00      P3    
ATOM   4571  HB2 ALA P  85     -15.300  24.803   9.500  0.00  0.00      P3    
ATOM   4572  HB3 ALA P  85     -16.964  25.199   9.757  0.00  0.00      P3    
ATOM   4573  C   ALA P  85     -15.530  23.038   7.450  0.00  0.00      P3    
ATOM   4574  O   ALA P  85     -14.497  23.298   6.855  0.00  0.00      P3    
ATOM   4575  N   VAL P  86     -15.724  21.761   7.731  0.00  0.00      P3    
ATOM   4576  HN  VAL P  86     -16.512  21.584   8.315  0.00  0.00      P3    
ATOM   4577  CA  VAL P  86     -14.886  20.618   7.209  0.00  0.00      P3    
ATOM   4578  HA  VAL P  86     -13.843  20.808   7.416  0.00  0.00      P3    
ATOM   4579  CB  VAL P  86     -15.240  19.336   7.849  0.00  0.00      P3    
ATOM   4580  HB  VAL P  86     -16.272  18.987   7.629  0.00  0.00      P3    
ATOM   4581  CG1 VAL P  86     -14.316  18.254   7.244  0.00  0.00      P3    
ATOM   4582 HG11 VAL P  86     -13.269  18.585   7.413  0.00  0.00      P3    
ATOM   4583 HG12 VAL P  86     -14.532  17.282   7.737  0.00  0.00      P3    
ATOM   4584 HG13 VAL P  86     -14.411  18.116   6.146  0.00  0.00      P3    
ATOM   4585  CG2 VAL P  86     -14.892  19.375   9.345  0.00  0.00      P3    
ATOM   4586 HG21 VAL P  86     -15.532  20.107   9.881  0.00  0.00      P3    
ATOM   4587 HG22 VAL P  86     -15.122  18.364   9.742  0.00  0.00      P3    
ATOM   4588 HG23 VAL P  86     -13.828  19.549   9.616  0.00  0.00      P3    
ATOM   4589  C   VAL P  86     -15.056  20.566   5.717  0.00  0.00      P3    
ATOM   4590  O   VAL P  86     -14.050  20.496   4.969  0.00  0.00      P3    
ATOM   4591  N   TYR P  87     -16.264  20.672   5.248  0.00  0.00      P3    
ATOM   4592  HN  TYR P  87     -17.023  20.589   5.890  0.00  0.00      P3    
ATOM   4593  CA  TYR P  87     -16.499  20.652   3.851  0.00  0.00      P3    
ATOM   4594  HA  TYR P  87     -16.211  19.676   3.488  0.00  0.00      P3    
ATOM   4595  CB  TYR P  87     -18.028  20.938   3.491  0.00  0.00      P3    
ATOM   4596  HB1 TYR P  87     -18.630  20.220   4.088  0.00  0.00      P3    
ATOM   4597  HB2 TYR P  87     -18.408  21.918   3.851  0.00  0.00      P3    
ATOM   4598  CG  TYR P  87     -18.298  20.801   2.032  0.00  0.00      P3    
ATOM   4599  CD1 TYR P  87     -17.859  19.678   1.319  0.00  0.00      P3    
ATOM   4600  HD1 TYR P  87     -17.369  18.886   1.867  0.00  0.00      P3    
ATOM   4601  CE1 TYR P  87     -17.986  19.619  -0.074  0.00  0.00      P3    
ATOM   4602  HE1 TYR P  87     -17.535  18.771  -0.568  0.00  0.00      P3    
ATOM   4603  CZ  TYR P  87     -18.580  20.664  -0.784  0.00  0.00      P3    
ATOM   4604  OH  TYR P  87     -18.712  20.628  -2.128  0.00  0.00      P3    
ATOM   4605  HH  TYR P  87     -18.981  21.514  -2.379  0.00  0.00      P3    
ATOM   4606  CD2 TYR P  87     -18.841  21.844   1.345  0.00  0.00      P3    
ATOM   4607  HD2 TYR P  87     -19.117  22.741   1.881  0.00  0.00      P3    
ATOM   4608  CE2 TYR P  87     -19.022  21.780  -0.063  0.00  0.00      P3    
ATOM   4609  HE2 TYR P  87     -19.380  22.649  -0.594  0.00  0.00      P3    
ATOM   4610  C   TYR P  87     -15.735  21.802   3.165  0.00  0.00      P3    
ATOM   4611  O   TYR P  87     -14.950  21.539   2.243  0.00  0.00      P3    
ATOM   4612  N   PHE P  88     -16.033  23.055   3.538  0.00  0.00      P3    
ATOM   4613  HN  PHE P  88     -16.641  23.333   4.278  0.00  0.00      P3    
ATOM   4614  CA  PHE P  88     -15.364  24.189   2.933  0.00  0.00      P3    
ATOM   4615  HA  PHE P  88     -15.573  24.066   1.880  0.00  0.00      P3    
ATOM   4616  CB  PHE P  88     -16.003  25.604   3.388  0.00  0.00      P3    
ATOM   4617  HB1 PHE P  88     -17.090  25.583   3.159  0.00  0.00      P3    
ATOM   4618  HB2 PHE P  88     -15.963  25.730   4.491  0.00  0.00      P3    
ATOM   4619  CG  PHE P  88     -15.467  26.916   2.885  0.00  0.00      P3    
ATOM   4620  CD1 PHE P  88     -14.545  27.705   3.566  0.00  0.00      P3    
ATOM   4621  HD1 PHE P  88     -14.384  27.487   4.611  0.00  0.00      P3    
ATOM   4622  CE1 PHE P  88     -13.930  28.767   2.938  0.00  0.00      P3    
ATOM   4623  HE1 PHE P  88     -13.253  29.442   3.442  0.00  0.00      P3    
ATOM   4624  CZ  PHE P  88     -14.196  28.964   1.524  0.00  0.00      P3    
ATOM   4625  HZ  PHE P  88     -13.676  29.721   0.956  0.00  0.00      P3    
ATOM   4626  CD2 PHE P  88     -15.628  27.030   1.502  0.00  0.00      P3    
ATOM   4627  HD2 PHE P  88     -16.262  26.362   0.938  0.00  0.00      P3    
ATOM   4628  CE2 PHE P  88     -15.059  28.080   0.844  0.00  0.00      P3    
ATOM   4629  HE2 PHE P  88     -15.113  28.059  -0.234  0.00  0.00      P3    
ATOM   4630  C   PHE P  88     -13.863  24.314   3.101  0.00  0.00      P3    
ATOM   4631  O   PHE P  88     -13.241  24.425   2.077  0.00  0.00      P3    
ATOM   4632  N   LEU P  89     -13.238  24.085   4.349  0.00  0.00      P3    
ATOM   4633  HN  LEU P  89     -13.671  24.005   5.244  0.00  0.00      P3    
ATOM   4634  CA  LEU P  89     -11.833  24.325   4.505  0.00  0.00      P3    
ATOM   4635  HA  LEU P  89     -11.516  25.018   3.740  0.00  0.00      P3    
ATOM   4636  CB  LEU P  89     -11.484  24.613   5.995  0.00  0.00      P3    
ATOM   4637  HB1 LEU P  89     -11.896  23.720   6.513  0.00  0.00      P3    
ATOM   4638  HB2 LEU P  89     -10.378  24.628   6.097  0.00  0.00      P3    
ATOM   4639  CG  LEU P  89     -11.931  26.003   6.446  0.00  0.00      P3    
ATOM   4640  HG  LEU P  89     -13.034  26.024   6.584  0.00  0.00      P3    
ATOM   4641  CD1 LEU P  89     -11.226  26.251   7.823  0.00  0.00      P3    
ATOM   4642 HD11 LEU P  89     -11.511  27.220   8.286  0.00  0.00      P3    
ATOM   4643 HD12 LEU P  89     -11.435  25.436   8.548  0.00  0.00      P3    
ATOM   4644 HD13 LEU P  89     -10.137  26.382   7.649  0.00  0.00      P3    
ATOM   4645  CD2 LEU P  89     -11.541  27.079   5.418  0.00  0.00      P3    
ATOM   4646 HD21 LEU P  89     -10.455  27.145   5.191  0.00  0.00      P3    
ATOM   4647 HD22 LEU P  89     -12.067  26.835   4.470  0.00  0.00      P3    
ATOM   4648 HD23 LEU P  89     -11.819  28.062   5.854  0.00  0.00      P3    
ATOM   4649  C   LEU P  89     -10.960  23.165   4.115  0.00  0.00      P3    
ATOM   4650  O   LEU P  89      -9.843  23.324   3.595  0.00  0.00      P3    
ATOM   4651  N   VAL P  90     -11.521  21.971   4.327  0.00  0.00      P3    
ATOM   4652  HN  VAL P  90     -12.484  21.897   4.576  0.00  0.00      P3    
ATOM   4653  CA  VAL P  90     -10.753  20.818   4.274  0.00  0.00      P3    
ATOM   4654  HA  VAL P  90      -9.743  21.103   4.017  0.00  0.00      P3    
ATOM   4655  CB  VAL P  90     -10.766  20.059   5.652  0.00  0.00      P3    
ATOM   4656  HB  VAL P  90     -11.756  19.578   5.803  0.00  0.00      P3    
ATOM   4657  CG1 VAL P  90      -9.627  18.926   5.641  0.00  0.00      P3    
ATOM   4658 HG11 VAL P  90      -9.884  18.165   4.873  0.00  0.00      P3    
ATOM   4659 HG12 VAL P  90      -8.684  19.448   5.373  0.00  0.00      P3    
ATOM   4660 HG13 VAL P  90      -9.556  18.451   6.643  0.00  0.00      P3    
ATOM   4661  CG2 VAL P  90     -10.599  21.021   6.777  0.00  0.00      P3    
ATOM   4662 HG21 VAL P  90     -10.254  20.418   7.643  0.00  0.00      P3    
ATOM   4663 HG22 VAL P  90      -9.753  21.662   6.446  0.00  0.00      P3    
ATOM   4664 HG23 VAL P  90     -11.470  21.678   6.989  0.00  0.00      P3    
ATOM   4665  C   VAL P  90     -11.074  19.860   3.112  0.00  0.00      P3    
ATOM   4666  O   VAL P  90     -10.225  19.307   2.503  0.00  0.00      P3    
ATOM   4667  N   VAL P  91     -12.419  19.639   2.830  0.00  0.00      P3    
ATOM   4668  HN  VAL P  91     -13.169  20.176   3.206  0.00  0.00      P3    
ATOM   4669  CA  VAL P  91     -12.803  18.648   1.831  0.00  0.00      P3    
ATOM   4670  HA  VAL P  91     -12.197  17.765   1.967  0.00  0.00      P3    
ATOM   4671  CB  VAL P  91     -14.287  18.098   2.001  0.00  0.00      P3    
ATOM   4672  HB  VAL P  91     -14.973  18.956   2.163  0.00  0.00      P3    
ATOM   4673  CG1 VAL P  91     -14.853  17.235   0.850  0.00  0.00      P3    
ATOM   4674 HG11 VAL P  91     -14.294  16.274   0.844  0.00  0.00      P3    
ATOM   4675 HG12 VAL P  91     -15.905  17.038   1.146  0.00  0.00      P3    
ATOM   4676 HG13 VAL P  91     -14.812  17.628  -0.188  0.00  0.00      P3    
ATOM   4677  CG2 VAL P  91     -14.420  17.330   3.375  0.00  0.00      P3    
ATOM   4678 HG21 VAL P  91     -15.455  17.341   3.779  0.00  0.00      P3    
ATOM   4679 HG22 VAL P  91     -14.144  16.259   3.266  0.00  0.00      P3    
ATOM   4680 HG23 VAL P  91     -13.798  17.816   4.157  0.00  0.00      P3    
ATOM   4681  C   VAL P  91     -12.492  19.252   0.497  0.00  0.00      P3    
ATOM   4682  O   VAL P  91     -11.853  18.601  -0.290  0.00  0.00      P3    
ATOM   4683  N   LEU P  92     -12.899  20.574   0.369  0.00  0.00      P3    
ATOM   4684  HN  LEU P  92     -13.402  21.034   1.097  0.00  0.00      P3    
ATOM   4685  CA  LEU P  92     -12.617  21.296  -0.900  0.00  0.00      P3    
ATOM   4686  HA  LEU P  92     -13.126  20.663  -1.612  0.00  0.00      P3    
ATOM   4687  CB  LEU P  92     -13.251  22.698  -1.070  0.00  0.00      P3    
ATOM   4688  HB1 LEU P  92     -12.853  23.369  -0.279  0.00  0.00      P3    
ATOM   4689  HB2 LEU P  92     -12.899  22.985  -2.084  0.00  0.00      P3    
ATOM   4690  CG  LEU P  92     -14.763  22.552  -1.006  0.00  0.00      P3    
ATOM   4691  HG  LEU P  92     -14.992  22.111  -0.012  0.00  0.00      P3    
ATOM   4692  CD1 LEU P  92     -15.466  23.915  -1.145  0.00  0.00      P3    
ATOM   4693 HD11 LEU P  92     -16.568  23.810  -1.047  0.00  0.00      P3    
ATOM   4694 HD12 LEU P  92     -15.052  24.710  -0.489  0.00  0.00      P3    
ATOM   4695 HD13 LEU P  92     -15.323  24.337  -2.163  0.00  0.00      P3    
ATOM   4696  CD2 LEU P  92     -15.350  21.730  -2.158  0.00  0.00      P3    
ATOM   4697 HD21 LEU P  92     -15.195  20.650  -1.946  0.00  0.00      P3    
ATOM   4698 HD22 LEU P  92     -16.439  21.904  -2.293  0.00  0.00      P3    
ATOM   4699 HD23 LEU P  92     -14.922  22.017  -3.142  0.00  0.00      P3    
ATOM   4700  C   LEU P  92     -11.168  21.176  -1.356  0.00  0.00      P3    
ATOM   4701  O   LEU P  92     -10.900  20.729  -2.457  0.00  0.00      P3    
ATOM   4702  N   PRO P  93     -10.111  21.527  -0.589  0.00  0.00      P3    
ATOM   4703  CD  PRO P  93     -10.044  22.358   0.546  0.00  0.00      P3    
ATOM   4704  HD1 PRO P  93     -10.047  21.701   1.441  0.00  0.00      P3    
ATOM   4705  HD2 PRO P  93     -10.840  23.132   0.525  0.00  0.00      P3    
ATOM   4706  CA  PRO P  93      -8.716  21.298  -1.032  0.00  0.00      P3    
ATOM   4707  HA  PRO P  93      -8.689  21.656  -2.050  0.00  0.00      P3    
ATOM   4708  CB  PRO P  93      -7.809  22.026  -0.061  0.00  0.00      P3    
ATOM   4709  HB1 PRO P  93      -6.984  22.431  -0.686  0.00  0.00      P3    
ATOM   4710  HB2 PRO P  93      -7.390  21.332   0.698  0.00  0.00      P3    
ATOM   4711  CG  PRO P  93      -8.735  23.092   0.482  0.00  0.00      P3    
ATOM   4712  HG1 PRO P  93      -8.660  24.008  -0.142  0.00  0.00      P3    
ATOM   4713  HG2 PRO P  93      -8.431  23.397   1.506  0.00  0.00      P3    
ATOM   4714  C   PRO P  93      -8.416  19.787  -1.136  0.00  0.00      P3    
ATOM   4715  O   PRO P  93      -7.965  19.393  -2.156  0.00  0.00      P3    
ATOM   4716  N   TYR P  94      -8.684  18.915  -0.090  0.00  0.00      P3    
ATOM   4717  HN  TYR P  94      -9.264  19.178   0.678  0.00  0.00      P3    
ATOM   4718  CA  TYR P  94      -8.131  17.510  -0.150  0.00  0.00      P3    
ATOM   4719  HA  TYR P  94      -7.066  17.443  -0.318  0.00  0.00      P3    
ATOM   4720  CB  TYR P  94      -8.396  16.802   1.152  0.00  0.00      P3    
ATOM   4721  HB1 TYR P  94      -7.804  17.379   1.894  0.00  0.00      P3    
ATOM   4722  HB2 TYR P  94      -9.433  16.909   1.537  0.00  0.00      P3    
ATOM   4723  CG  TYR P  94      -7.940  15.373   1.395  0.00  0.00      P3    
ATOM   4724  CD1 TYR P  94      -6.826  14.882   0.722  0.00  0.00      P3    
ATOM   4725  HD1 TYR P  94      -6.227  15.554   0.125  0.00  0.00      P3    
ATOM   4726  CE1 TYR P  94      -6.374  13.569   0.825  0.00  0.00      P3    
ATOM   4727  HE1 TYR P  94      -5.445  13.292   0.348  0.00  0.00      P3    
ATOM   4728  CZ  TYR P  94      -7.134  12.689   1.624  0.00  0.00      P3    
ATOM   4729  OH  TYR P  94      -6.872  11.251   1.685  0.00  0.00      P3    
ATOM   4730  HH  TYR P  94      -7.146  11.056   2.584  0.00  0.00      P3    
ATOM   4731  CD2 TYR P  94      -8.613  14.459   2.209  0.00  0.00      P3    
ATOM   4732  HD2 TYR P  94      -9.409  14.810   2.848  0.00  0.00      P3    
ATOM   4733  CE2 TYR P  94      -8.241  13.136   2.386  0.00  0.00      P3    
ATOM   4734  HE2 TYR P  94      -8.916  12.497   2.936  0.00  0.00      P3    
ATOM   4735  C   TYR P  94      -8.787  16.686  -1.271  0.00  0.00      P3    
ATOM   4736  O   TYR P  94      -8.126  16.016  -1.977  0.00  0.00      P3    
ATOM   4737  N   ASN P  95     -10.105  16.785  -1.511  0.00  0.00      P3    
ATOM   4738  HN  ASN P  95     -10.725  17.241  -0.877  0.00  0.00      P3    
ATOM   4739  CA  ASN P  95     -10.717  16.265  -2.637  0.00  0.00      P3    
ATOM   4740  HA  ASN P  95     -10.559  15.201  -2.724  0.00  0.00      P3    
ATOM   4741  CB  ASN P  95     -12.278  16.422  -2.555  0.00  0.00      P3    
ATOM   4742  HB1 ASN P  95     -12.537  16.195  -1.498  0.00  0.00      P3    
ATOM   4743  HB2 ASN P  95     -12.739  17.420  -2.713  0.00  0.00      P3    
ATOM   4744  CG  ASN P  95     -12.899  15.455  -3.573  0.00  0.00      P3    
ATOM   4745  OD1 ASN P  95     -13.404  15.956  -4.609  0.00  0.00      P3    
ATOM   4746  ND2 ASN P  95     -12.849  14.134  -3.283  0.00  0.00      P3    
ATOM   4747 HD21 ASN P  95     -13.089  13.444  -3.967  0.00  0.00      P3    
ATOM   4748 HD22 ASN P  95     -12.447  13.833  -2.418  0.00  0.00      P3    
ATOM   4749  C   ASN P  95     -10.293  16.821  -3.969  0.00  0.00      P3    
ATOM   4750  O   ASN P  95     -10.105  16.118  -4.925  0.00  0.00      P3    
ATOM   4751  N   THR P  96      -9.929  18.119  -4.065  0.00  0.00      P3    
ATOM   4752  HN  THR P  96      -9.872  18.625  -3.208  0.00  0.00      P3    
ATOM   4753  CA  THR P  96      -9.362  18.734  -5.275  0.00  0.00      P3    
ATOM   4754  HA  THR P  96      -9.888  18.442  -6.172  0.00  0.00      P3    
ATOM   4755  CB  THR P  96      -9.367  20.258  -5.272  0.00  0.00      P3    
ATOM   4756  HB  THR P  96      -8.745  20.616  -4.425  0.00  0.00      P3    
ATOM   4757  OG1 THR P  96     -10.756  20.653  -5.251  0.00  0.00      P3    
ATOM   4758  HG1 THR P  96     -10.834  20.738  -4.298  0.00  0.00      P3    
ATOM   4759  CG2 THR P  96      -8.819  20.907  -6.546  0.00  0.00      P3    
ATOM   4760 HG21 THR P  96      -7.743  20.644  -6.639  0.00  0.00      P3    
ATOM   4761 HG22 THR P  96      -9.304  20.585  -7.492  0.00  0.00      P3    
ATOM   4762 HG23 THR P  96      -8.834  22.014  -6.448  0.00  0.00      P3    
ATOM   4763  C   THR P  96      -7.966  18.202  -5.492  0.00  0.00      P3    
ATOM   4764  O   THR P  96      -7.655  17.803  -6.612  0.00  0.00      P3    
ATOM   4765  N   LEU P  97      -7.101  18.138  -4.468  0.00  0.00      P3    
ATOM   4766  HN  LEU P  97      -7.375  18.508  -3.584  0.00  0.00      P3    
ATOM   4767  CA  LEU P  97      -5.742  17.562  -4.554  0.00  0.00      P3    
ATOM   4768  HA  LEU P  97      -5.139  18.108  -5.264  0.00  0.00      P3    
ATOM   4769  CB  LEU P  97      -4.961  17.665  -3.186  0.00  0.00      P3    
ATOM   4770  HB1 LEU P  97      -5.606  17.170  -2.429  0.00  0.00      P3    
ATOM   4771  HB2 LEU P  97      -4.080  16.999  -3.305  0.00  0.00      P3    
ATOM   4772  CG  LEU P  97      -4.710  19.030  -2.650  0.00  0.00      P3    
ATOM   4773  HG  LEU P  97      -5.509  19.722  -2.990  0.00  0.00      P3    
ATOM   4774  CD1 LEU P  97      -4.610  19.151  -1.139  0.00  0.00      P3    
ATOM   4775 HD11 LEU P  97      -5.569  19.333  -0.608  0.00  0.00      P3    
ATOM   4776 HD12 LEU P  97      -4.249  18.190  -0.713  0.00  0.00      P3    
ATOM   4777 HD13 LEU P  97      -3.903  19.976  -0.909  0.00  0.00      P3    
ATOM   4778  CD2 LEU P  97      -3.411  19.555  -3.156  0.00  0.00      P3    
ATOM   4779 HD21 LEU P  97      -2.978  20.413  -2.599  0.00  0.00      P3    
ATOM   4780 HD22 LEU P  97      -2.665  18.745  -3.011  0.00  0.00      P3    
ATOM   4781 HD23 LEU P  97      -3.517  19.727  -4.248  0.00  0.00      P3    
ATOM   4782  C   LEU P  97      -5.874  16.110  -4.952  0.00  0.00      P3    
ATOM   4783  O   LEU P  97      -5.050  15.561  -5.703  0.00  0.00      P3    
ATOM   4784  N   ARG P  98      -6.823  15.316  -4.519  0.00  0.00      P3    
ATOM   4785  HN  ARG P  98      -7.518  15.684  -3.907  0.00  0.00      P3    
ATOM   4786  CA  ARG P  98      -7.084  13.939  -5.004  0.00  0.00      P3    
ATOM   4787  HA  ARG P  98      -6.104  13.487  -5.040  0.00  0.00      P3    
ATOM   4788  CB  ARG P  98      -7.992  13.060  -4.031  0.00  0.00      P3    
ATOM   4789  HB1 ARG P  98      -8.799  13.752  -3.706  0.00  0.00      P3    
ATOM   4790  HB2 ARG P  98      -8.596  12.268  -4.522  0.00  0.00      P3    
ATOM   4791  CG  ARG P  98      -7.190  12.530  -2.879  0.00  0.00      P3    
ATOM   4792  HG1 ARG P  98      -6.255  12.134  -3.329  0.00  0.00      P3    
ATOM   4793  HG2 ARG P  98      -6.889  13.302  -2.140  0.00  0.00      P3    
ATOM   4794  CD  ARG P  98      -7.855  11.391  -2.110  0.00  0.00      P3    
ATOM   4795  HD1 ARG P  98      -8.814  11.744  -1.677  0.00  0.00      P3    
ATOM   4796  HD2 ARG P  98      -8.063  10.580  -2.841  0.00  0.00      P3    
ATOM   4797  NE  ARG P  98      -6.817  11.035  -1.065  0.00  0.00      P3    
ATOM   4798  HE  ARG P  98      -6.921  11.279  -0.101  0.00  0.00      P3    
ATOM   4799  CZ  ARG P  98      -5.852  10.225  -1.403  0.00  0.00      P3    
ATOM   4800  NH1 ARG P  98      -5.621   9.661  -2.522  0.00  0.00      P3    
ATOM   4801 HH11 ARG P  98      -4.906   8.978  -2.673  0.00  0.00      P3    
ATOM   4802 HH12 ARG P  98      -6.141  10.009  -3.302  0.00  0.00      P3    
ATOM   4803  NH2 ARG P  98      -4.897   9.952  -0.539  0.00  0.00      P3    
ATOM   4804 HH21 ARG P  98      -4.219   9.277  -0.830  0.00  0.00      P3    
ATOM   4805 HH22 ARG P  98      -4.586  10.439   0.277  0.00  0.00      P3    
ATOM   4806  C   ARG P  98      -7.482  13.903  -6.565  0.00  0.00      P3    
ATOM   4807  O   ARG P  98      -6.929  13.152  -7.364  0.00  0.00      P3    
ATOM   4808  N   LYS P  99      -8.398  14.773  -7.007  0.00  0.00      P3    
ATOM   4809  HN  LYS P  99      -8.856  15.356  -6.341  0.00  0.00      P3    
ATOM   4810  CA  LYS P  99      -8.635  14.957  -8.436  0.00  0.00      P3    
ATOM   4811  HA  LYS P  99      -8.769  13.928  -8.732  0.00  0.00      P3    
ATOM   4812  CB  LYS P  99      -9.997  15.652  -8.720  0.00  0.00      P3    
ATOM   4813  HB1 LYS P  99      -9.919  16.719  -8.419  0.00  0.00      P3    
ATOM   4814  HB2 LYS P  99     -10.302  15.551  -9.783  0.00  0.00      P3    
ATOM   4815  CG  LYS P  99     -11.199  15.124  -7.936  0.00  0.00      P3    
ATOM   4816  HG1 LYS P  99     -10.975  14.930  -6.865  0.00  0.00      P3    
ATOM   4817  HG2 LYS P  99     -12.086  15.792  -7.975  0.00  0.00      P3    
ATOM   4818  CD  LYS P  99     -11.462  13.682  -8.403  0.00  0.00      P3    
ATOM   4819  HD1 LYS P  99     -11.765  13.658  -9.472  0.00  0.00      P3    
ATOM   4820  HD2 LYS P  99     -10.615  12.978  -8.257  0.00  0.00      P3    
ATOM   4821  CE  LYS P  99     -12.569  13.188  -7.451  0.00  0.00      P3    
ATOM   4822  HE1 LYS P  99     -12.427  13.425  -6.375  0.00  0.00      P3    
ATOM   4823  HE2 LYS P  99     -13.539  13.653  -7.728  0.00  0.00      P3    
ATOM   4824  NZ  LYS P  99     -12.841  11.790  -7.656  0.00  0.00      P3    
ATOM   4825  HZ1 LYS P  99     -13.173  11.436  -8.576  0.00  0.00      P3    
ATOM   4826  HZ2 LYS P  99     -11.931  11.297  -7.548  0.00  0.00      P3    
ATOM   4827  HZ3 LYS P  99     -13.422  11.501  -6.843  0.00  0.00      P3    
ATOM   4828  C   LYS P  99      -7.564  15.421  -9.294  0.00  0.00      P3    
ATOM   4829  O   LYS P  99      -7.434  15.008 -10.447  0.00  0.00      P3    
ATOM   4830  N   LYS P 100      -6.650  16.278  -8.811  0.00  0.00      P3    
ATOM   4831  HN  LYS P 100      -6.702  16.795  -7.960  0.00  0.00      P3    
ATOM   4832  CA  LYS P 100      -5.585  16.822  -9.595  0.00  0.00      P3    
ATOM   4833  HA  LYS P 100      -5.890  16.777 -10.630  0.00  0.00      P3    
ATOM   4834  CB  LYS P 100      -5.227  18.295  -9.302  0.00  0.00      P3    
ATOM   4835  HB1 LYS P 100      -4.933  18.336  -8.231  0.00  0.00      P3    
ATOM   4836  HB2 LYS P 100      -4.400  18.733  -9.900  0.00  0.00      P3    
ATOM   4837  CG  LYS P 100      -6.369  19.328  -9.315  0.00  0.00      P3    
ATOM   4838  HG1 LYS P 100      -7.128  19.025  -8.563  0.00  0.00      P3    
ATOM   4839  HG2 LYS P 100      -5.982  20.290  -8.916  0.00  0.00      P3    
ATOM   4840  CD  LYS P 100      -6.856  19.625 -10.771  0.00  0.00      P3    
ATOM   4841  HD1 LYS P 100      -6.153  19.234 -11.537  0.00  0.00      P3    
ATOM   4842  HD2 LYS P 100      -7.752  18.970 -10.819  0.00  0.00      P3    
ATOM   4843  CE  LYS P 100      -7.005  21.128 -11.105  0.00  0.00      P3    
ATOM   4844  HE1 LYS P 100      -7.875  21.561 -10.567  0.00  0.00      P3    
ATOM   4845  HE2 LYS P 100      -6.042  21.598 -10.812  0.00  0.00      P3    
ATOM   4846  NZ  LYS P 100      -7.235  21.322 -12.566  0.00  0.00      P3    
ATOM   4847  HZ1 LYS P 100      -8.037  20.854 -13.035  0.00  0.00      P3    
ATOM   4848  HZ2 LYS P 100      -7.312  22.344 -12.740  0.00  0.00      P3    
ATOM   4849  HZ3 LYS P 100      -6.407  21.087 -13.150  0.00  0.00      P3    
ATOM   4850  C   LYS P 100      -4.305  15.961  -9.511  0.00  0.00      P3    
ATOM   4851  O   LYS P 100      -3.238  16.187 -10.088  0.00  0.00      P3    
ATOM   4852  N   GLY P 101      -4.256  14.842  -8.742  0.00  0.00      P3    
ATOM   4853  HN  GLY P 101      -5.100  14.760  -8.218  0.00  0.00      P3    
ATOM   4854  CA  GLY P 101      -3.275  13.804  -8.704  0.00  0.00      P3    
ATOM   4855  HA1 GLY P 101      -2.877  13.617  -9.691  0.00  0.00      P3    
ATOM   4856  HA2 GLY P 101      -3.763  13.014  -8.152  0.00  0.00      P3    
ATOM   4857  C   GLY P 101      -2.043  14.292  -7.955  0.00  0.00      P3    
ATOM   4858  O   GLY P 101      -0.912  13.947  -8.350  0.00  0.00      P3    
ATOM   4859  N   GLU P 102      -2.217  15.046  -6.841  0.00  0.00      P3    
ATOM   4860  HN  GLU P 102      -3.113  15.407  -6.590  0.00  0.00      P3    
ATOM   4861  CA  GLU P 102      -1.075  15.584  -6.180  0.00  0.00      P3    
ATOM   4862  HA  GLU P 102      -0.098  15.256  -6.504  0.00  0.00      P3    
ATOM   4863  CB  GLU P 102      -1.060  17.141  -6.349  0.00  0.00      P3    
ATOM   4864  HB1 GLU P 102      -2.064  17.531  -6.078  0.00  0.00      P3    
ATOM   4865  HB2 GLU P 102      -0.354  17.719  -5.716  0.00  0.00      P3    
ATOM   4866  CG  GLU P 102      -0.878  17.645  -7.830  0.00  0.00      P3    
ATOM   4867  HG1 GLU P 102      -1.545  17.149  -8.566  0.00  0.00      P3    
ATOM   4868  HG2 GLU P 102      -1.315  18.666  -7.850  0.00  0.00      P3    
ATOM   4869  CD  GLU P 102       0.573  17.516  -8.355  0.00  0.00      P3    
ATOM   4870  OE1 GLU P 102       1.433  18.276  -7.838  0.00  0.00      P3    
ATOM   4871  OE2 GLU P 102       0.865  16.746  -9.266  0.00  0.00      P3    
ATOM   4872  C   GLU P 102      -1.056  15.236  -4.768  0.00  0.00      P3    
ATOM   4873  O   GLU P 102      -0.294  15.785  -3.963  0.00  0.00      P3    
ATOM   4874  N   VAL P 103      -1.882  14.235  -4.408  0.00  0.00      P3    
ATOM   4875  HN  VAL P 103      -2.604  13.843  -4.972  0.00  0.00      P3    
ATOM   4876  CA  VAL P 103      -1.652  13.362  -3.214  0.00  0.00      P3    
ATOM   4877  HA  VAL P 103      -0.605  13.392  -2.952  0.00  0.00      P3    
ATOM   4878  CB  VAL P 103      -2.628  13.749  -2.010  0.00  0.00      P3    
ATOM   4879  HB  VAL P 103      -2.453  13.152  -1.089  0.00  0.00      P3    
ATOM   4880  CG1 VAL P 103      -2.414  15.228  -1.615  0.00  0.00      P3    
ATOM   4881 HG11 VAL P 103      -2.502  15.798  -2.564  0.00  0.00      P3    
ATOM   4882 HG12 VAL P 103      -3.255  15.526  -0.953  0.00  0.00      P3    
ATOM   4883 HG13 VAL P 103      -1.514  15.497  -1.022  0.00  0.00      P3    
ATOM   4884  CG2 VAL P 103      -4.070  13.614  -2.506  0.00  0.00      P3    
ATOM   4885 HG21 VAL P 103      -4.298  14.298  -3.351  0.00  0.00      P3    
ATOM   4886 HG22 VAL P 103      -4.369  12.552  -2.643  0.00  0.00      P3    
ATOM   4887 HG23 VAL P 103      -4.803  13.874  -1.712  0.00  0.00      P3    
ATOM   4888  C   VAL P 103      -1.916  11.920  -3.717  0.00  0.00      P3    
ATOM   4889  O   VAL P 103      -2.228  11.619  -4.878  0.00  0.00      P3    
ATOM   4890  C   GLU P 104      -2.280   8.761  -2.132  0.00  0.00      P3    
ATOM   4891  OT1 GLU P 104      -3.325   8.264  -2.501  0.00  0.00      P3    
ATOM   4892  OT2 GLU P 104      -1.981   8.649  -0.907  0.00  0.00      P3    
ATOM   4893  N   GLU P 104      -1.526  11.005  -2.881  0.00  0.00      P3    
ATOM   4894  HN  GLU P 104      -1.231  11.250  -1.960  0.00  0.00      P3    
ATOM   4895  CA  GLU P 104      -1.490   9.587  -3.130  0.00  0.00      P3    
ATOM   4896  HA  GLU P 104      -1.874   9.347  -4.110  0.00  0.00      P3    
ATOM   4897  CB  GLU P 104      -0.060   9.024  -3.187  0.00  0.00      P3    
ATOM   4898  HB1 GLU P 104       0.379   9.291  -2.202  0.00  0.00      P3    
ATOM   4899  HB2 GLU P 104      -0.193   7.927  -3.307  0.00  0.00      P3    
ATOM   4900  CG  GLU P 104       0.878   9.580  -4.322  0.00  0.00      P3    
ATOM   4901  HG1 GLU P 104       0.305   9.536  -5.273  0.00  0.00      P3    
ATOM   4902  HG2 GLU P 104       1.116  10.650  -4.140  0.00  0.00      P3    
ATOM   4903  CD  GLU P 104       2.268   8.886  -4.546  0.00  0.00      P3    
ATOM   4904  OE1 GLU P 104       2.707   8.872  -5.754  0.00  0.00      P3    
ATOM   4905  OE2 GLU P 104       2.930   8.510  -3.548  0.00  0.00      P3    
ATOM   4906  N   MET P   1       4.324 -26.602  -3.296  0.00  0.00      P4    
ATOM   4907  HT1 MET P   1       5.144 -27.051  -3.753  0.00  0.00      P4    
ATOM   4908  HT2 MET P   1       4.275 -25.605  -3.588  0.00  0.00      P4    
ATOM   4909  HT3 MET P   1       3.444 -27.041  -3.634  0.00  0.00      P4    
ATOM   4910  CA  MET P   1       4.457 -26.479  -1.844  0.00  0.00      P4    
ATOM   4911  HA  MET P   1       3.534 -26.085  -1.445  0.00  0.00      P4    
ATOM   4912  CB  MET P   1       4.500 -27.887  -1.149  0.00  0.00      P4    
ATOM   4913  HB1 MET P   1       4.694 -28.668  -1.915  0.00  0.00      P4    
ATOM   4914  HB2 MET P   1       5.281 -27.886  -0.360  0.00  0.00      P4    
ATOM   4915  CG  MET P   1       3.142 -28.199  -0.431  0.00  0.00      P4    
ATOM   4916  HG1 MET P   1       2.894 -27.300   0.174  0.00  0.00      P4    
ATOM   4917  HG2 MET P   1       2.375 -28.285  -1.230  0.00  0.00      P4    
ATOM   4918  SD  MET P   1       3.149 -29.762   0.497  0.00  0.00      P4    
ATOM   4919  CE  MET P   1       3.239 -30.778  -0.931  0.00  0.00      P4    
ATOM   4920  HE1 MET P   1       4.264 -31.204  -0.895  0.00  0.00      P4    
ATOM   4921  HE2 MET P   1       2.462 -31.556  -0.766  0.00  0.00      P4    
ATOM   4922  HE3 MET P   1       2.958 -30.155  -1.807  0.00  0.00      P4    
ATOM   4923  C   MET P   1       5.707 -25.700  -1.399  0.00  0.00      P4    
ATOM   4924  O   MET P   1       5.653 -24.582  -0.899  0.00  0.00      P4    
ATOM   4925  N   LEU P   2       6.844 -26.172  -1.736  0.00  0.00      P4    
ATOM   4926  HN  LEU P   2       6.875 -26.967  -2.338  0.00  0.00      P4    
ATOM   4927  CA  LEU P   2       8.212 -25.594  -1.437  0.00  0.00      P4    
ATOM   4928  HA  LEU P   2       8.383 -25.463  -0.378  0.00  0.00      P4    
ATOM   4929  CB  LEU P   2       9.234 -26.526  -1.906  0.00  0.00      P4    
ATOM   4930  HB1 LEU P   2       9.006 -26.712  -2.978  0.00  0.00      P4    
ATOM   4931  HB2 LEU P   2      10.197 -25.972  -1.882  0.00  0.00      P4    
ATOM   4932  CG  LEU P   2       9.302 -27.884  -1.192  0.00  0.00      P4    
ATOM   4933  HG  LEU P   2       8.317 -28.395  -1.159  0.00  0.00      P4    
ATOM   4934  CD1 LEU P   2      10.145 -28.818  -2.073  0.00  0.00      P4    
ATOM   4935 HD11 LEU P   2      10.370 -29.842  -1.705  0.00  0.00      P4    
ATOM   4936 HD12 LEU P   2       9.809 -28.879  -3.131  0.00  0.00      P4    
ATOM   4937 HD13 LEU P   2      11.139 -28.326  -2.141  0.00  0.00      P4    
ATOM   4938  CD2 LEU P   2      10.018 -27.642   0.106  0.00  0.00      P4    
ATOM   4939 HD21 LEU P   2      10.290 -28.624   0.548  0.00  0.00      P4    
ATOM   4940 HD22 LEU P   2      11.032 -27.271  -0.156  0.00  0.00      P4    
ATOM   4941 HD23 LEU P   2       9.381 -27.162   0.879  0.00  0.00      P4    
ATOM   4942  C   LEU P   2       8.400 -24.192  -2.022  0.00  0.00      P4    
ATOM   4943  O   LEU P   2       8.724 -23.280  -1.288  0.00  0.00      P4    
ATOM   4944  N   LYS P   3       8.008 -23.930  -3.278  0.00  0.00      P4    
ATOM   4945  HN  LYS P   3       7.771 -24.658  -3.916  0.00  0.00      P4    
ATOM   4946  CA  LYS P   3       7.785 -22.545  -3.798  0.00  0.00      P4    
ATOM   4947  HA  LYS P   3       8.784 -22.152  -3.917  0.00  0.00      P4    
ATOM   4948  CB  LYS P   3       7.291 -22.699  -5.236  0.00  0.00      P4    
ATOM   4949  HB1 LYS P   3       7.972 -23.294  -5.882  0.00  0.00      P4    
ATOM   4950  HB2 LYS P   3       6.375 -23.320  -5.140  0.00  0.00      P4    
ATOM   4951  CG  LYS P   3       6.930 -21.376  -5.965  0.00  0.00      P4    
ATOM   4952  HG1 LYS P   3       6.503 -21.407  -6.990  0.00  0.00      P4    
ATOM   4953  HG2 LYS P   3       6.133 -20.814  -5.434  0.00  0.00      P4    
ATOM   4954  CD  LYS P   3       8.198 -20.386  -5.962  0.00  0.00      P4    
ATOM   4955  HD1 LYS P   3       8.563 -20.220  -4.926  0.00  0.00      P4    
ATOM   4956  HD2 LYS P   3       9.001 -20.891  -6.540  0.00  0.00      P4    
ATOM   4957  CE  LYS P   3       7.819 -19.074  -6.713  0.00  0.00      P4    
ATOM   4958  HE1 LYS P   3       6.947 -18.558  -6.257  0.00  0.00      P4    
ATOM   4959  HE2 LYS P   3       8.498 -18.195  -6.731  0.00  0.00      P4    
ATOM   4960  NZ  LYS P   3       7.450 -19.287  -8.150  0.00  0.00      P4    
ATOM   4961  HZ1 LYS P   3       8.316 -19.351  -8.722  0.00  0.00      P4    
ATOM   4962  HZ2 LYS P   3       6.649 -19.921  -8.346  0.00  0.00      P4    
ATOM   4963  HZ3 LYS P   3       7.063 -18.434  -8.601  0.00  0.00      P4    
ATOM   4964  C   LYS P   3       6.917 -21.637  -2.880  0.00  0.00      P4    
ATOM   4965  O   LYS P   3       7.377 -20.575  -2.460  0.00  0.00      P4    
ATOM   4966  N   GLY P   4       5.681 -22.089  -2.608  0.00  0.00      P4    
ATOM   4967  HN  GLY P   4       5.285 -22.815  -3.166  0.00  0.00      P4    
ATOM   4968  CA  GLY P   4       4.694 -21.459  -1.750  0.00  0.00      P4    
ATOM   4969  HA1 GLY P   4       3.939 -22.209  -1.562  0.00  0.00      P4    
ATOM   4970  HA2 GLY P   4       4.366 -20.612  -2.334  0.00  0.00      P4    
ATOM   4971  C   GLY P   4       5.268 -21.002  -0.425  0.00  0.00      P4    
ATOM   4972  O   GLY P   4       5.101 -19.833  -0.019  0.00  0.00      P4    
ATOM   4973  N   PHE P   5       5.896 -21.858   0.352  0.00  0.00      P4    
ATOM   4974  HN  PHE P   5       5.891 -22.806   0.043  0.00  0.00      P4    
ATOM   4975  CA  PHE P   5       6.605 -21.651   1.578  0.00  0.00      P4    
ATOM   4976  HA  PHE P   5       5.914 -21.139   2.231  0.00  0.00      P4    
ATOM   4977  CB  PHE P   5       7.091 -23.001   2.239  0.00  0.00      P4    
ATOM   4978  HB1 PHE P   5       7.933 -23.336   1.596  0.00  0.00      P4    
ATOM   4979  HB2 PHE P   5       7.551 -22.795   3.229  0.00  0.00      P4    
ATOM   4980  CG  PHE P   5       5.976 -24.094   2.228  0.00  0.00      P4    
ATOM   4981  CD1 PHE P   5       4.591 -23.838   2.490  0.00  0.00      P4    
ATOM   4982  HD1 PHE P   5       4.336 -22.817   2.732  0.00  0.00      P4    
ATOM   4983  CE1 PHE P   5       3.716 -24.893   2.622  0.00  0.00      P4    
ATOM   4984  HE1 PHE P   5       2.661 -24.666   2.671  0.00  0.00      P4    
ATOM   4985  CZ  PHE P   5       4.151 -26.214   2.593  0.00  0.00      P4    
ATOM   4986  HZ  PHE P   5       3.491 -27.062   2.699  0.00  0.00      P4    
ATOM   4987  CD2 PHE P   5       6.396 -25.441   2.230  0.00  0.00      P4    
ATOM   4988  HD2 PHE P   5       7.450 -25.658   2.318  0.00  0.00      P4    
ATOM   4989  CE2 PHE P   5       5.469 -26.540   2.389  0.00  0.00      P4    
ATOM   4990  HE2 PHE P   5       5.795 -27.567   2.321  0.00  0.00      P4    
ATOM   4991  C   PHE P   5       7.807 -20.686   1.407  0.00  0.00      P4    
ATOM   4992  O   PHE P   5       7.920 -19.731   2.188  0.00  0.00      P4    
ATOM   4993  N   LYS P   6       8.620 -20.828   0.391  0.00  0.00      P4    
ATOM   4994  HN  LYS P   6       8.442 -21.605  -0.208  0.00  0.00      P4    
ATOM   4995  CA  LYS P   6       9.776 -19.927   0.032  0.00  0.00      P4    
ATOM   4996  HA  LYS P   6      10.437 -19.858   0.884  0.00  0.00      P4    
ATOM   4997  CB  LYS P   6      10.511 -20.511  -1.245  0.00  0.00      P4    
ATOM   4998  HB1 LYS P   6      10.375 -21.612  -1.309  0.00  0.00      P4    
ATOM   4999  HB2 LYS P   6      10.043 -20.014  -2.121  0.00  0.00      P4    
ATOM   5000  CG  LYS P   6      12.014 -20.071  -1.254  0.00  0.00      P4    
ATOM   5001  HG1 LYS P   6      12.013 -18.972  -1.420  0.00  0.00      P4    
ATOM   5002  HG2 LYS P   6      12.466 -20.297  -0.265  0.00  0.00      P4    
ATOM   5003  CD  LYS P   6      12.771 -20.718  -2.396  0.00  0.00      P4    
ATOM   5004  HD1 LYS P   6      13.766 -21.077  -2.056  0.00  0.00      P4    
ATOM   5005  HD2 LYS P   6      12.231 -21.674  -2.569  0.00  0.00      P4    
ATOM   5006  CE  LYS P   6      12.706 -19.984  -3.694  0.00  0.00      P4    
ATOM   5007  HE1 LYS P   6      11.660 -19.754  -3.987  0.00  0.00      P4    
ATOM   5008  HE2 LYS P   6      13.294 -19.075  -3.442  0.00  0.00      P4    
ATOM   5009  NZ  LYS P   6      13.417 -20.936  -4.589  0.00  0.00      P4    
ATOM   5010  HZ1 LYS P   6      13.388 -20.577  -5.565  0.00  0.00      P4    
ATOM   5011  HZ2 LYS P   6      14.304 -21.320  -4.205  0.00  0.00      P4    
ATOM   5012  HZ3 LYS P   6      12.868 -21.801  -4.769  0.00  0.00      P4    
ATOM   5013  C   LYS P   6       9.292 -18.413  -0.259  0.00  0.00      P4    
ATOM   5014  O   LYS P   6       9.961 -17.410   0.145  0.00  0.00      P4    
ATOM   5015  N   GLU P   7       8.113 -18.162  -0.977  0.00  0.00      P4    
ATOM   5016  HN  GLU P   7       7.663 -18.917  -1.447  0.00  0.00      P4    
ATOM   5017  CA  GLU P   7       7.512 -16.836  -1.147  0.00  0.00      P4    
ATOM   5018  HA  GLU P   7       8.280 -16.193  -1.553  0.00  0.00      P4    
ATOM   5019  CB  GLU P   7       6.260 -16.815  -2.085  0.00  0.00      P4    
ATOM   5020  HB1 GLU P   7       5.462 -17.481  -1.694  0.00  0.00      P4    
ATOM   5021  HB2 GLU P   7       5.781 -15.814  -2.047  0.00  0.00      P4    
ATOM   5022  CG  GLU P   7       6.614 -17.267  -3.515  0.00  0.00      P4    
ATOM   5023  HG1 GLU P   7       7.413 -16.625  -3.942  0.00  0.00      P4    
ATOM   5024  HG2 GLU P   7       6.907 -18.339  -3.532  0.00  0.00      P4    
ATOM   5025  CD  GLU P   7       5.364 -17.100  -4.484  0.00  0.00      P4    
ATOM   5026  OE1 GLU P   7       4.899 -18.028  -5.141  0.00  0.00      P4    
ATOM   5027  OE2 GLU P   7       4.722 -16.000  -4.452  0.00  0.00      P4    
ATOM   5028  C   GLU P   7       7.134 -16.239   0.185  0.00  0.00      P4    
ATOM   5029  O   GLU P   7       7.169 -15.033   0.368  0.00  0.00      P4    
ATOM   5030  N   PHE P   8       6.563 -17.082   1.135  0.00  0.00      P4    
ATOM   5031  HN  PHE P   8       6.269 -18.011   0.923  0.00  0.00      P4    
ATOM   5032  CA  PHE P   8       6.120 -16.621   2.433  0.00  0.00      P4    
ATOM   5033  HA  PHE P   8       5.479 -15.779   2.216  0.00  0.00      P4    
ATOM   5034  CB  PHE P   8       5.342 -17.598   3.243  0.00  0.00      P4    
ATOM   5035  HB1 PHE P   8       5.829 -18.569   3.475  0.00  0.00      P4    
ATOM   5036  HB2 PHE P   8       4.949 -17.201   4.203  0.00  0.00      P4    
ATOM   5037  CG  PHE P   8       3.981 -18.070   2.618  0.00  0.00      P4    
ATOM   5038  CD1 PHE P   8       3.110 -17.182   1.992  0.00  0.00      P4    
ATOM   5039  HD1 PHE P   8       3.518 -16.185   1.902  0.00  0.00      P4    
ATOM   5040  CE1 PHE P   8       1.961 -17.620   1.364  0.00  0.00      P4    
ATOM   5041  HE1 PHE P   8       1.399 -16.921   0.761  0.00  0.00      P4    
ATOM   5042  CZ  PHE P   8       1.542 -18.900   1.445  0.00  0.00      P4    
ATOM   5043  HZ  PHE P   8       0.650 -19.245   0.943  0.00  0.00      P4    
ATOM   5044  CD2 PHE P   8       3.606 -19.405   2.693  0.00  0.00      P4    
ATOM   5045  HD2 PHE P   8       4.241 -20.141   3.163  0.00  0.00      P4    
ATOM   5046  CE2 PHE P   8       2.370 -19.832   2.110  0.00  0.00      P4    
ATOM   5047  HE2 PHE P   8       2.141 -20.887   2.082  0.00  0.00      P4    
ATOM   5048  C   PHE P   8       7.221 -16.115   3.332  0.00  0.00      P4    
ATOM   5049  O   PHE P   8       7.170 -15.109   3.980  0.00  0.00      P4    
ATOM   5050  N   LEU P   9       8.359 -16.825   3.188  0.00  0.00      P4    
ATOM   5051  HN  LEU P   9       8.386 -17.763   2.851  0.00  0.00      P4    
ATOM   5052  CA  LEU P   9       9.657 -16.380   3.769  0.00  0.00      P4    
ATOM   5053  HA  LEU P   9       9.516 -16.115   4.807  0.00  0.00      P4    
ATOM   5054  CB  LEU P   9      10.583 -17.502   3.570  0.00  0.00      P4    
ATOM   5055  HB1 LEU P   9      10.058 -18.397   3.968  0.00  0.00      P4    
ATOM   5056  HB2 LEU P   9      10.776 -17.569   2.478  0.00  0.00      P4    
ATOM   5057  CG  LEU P   9      11.915 -17.365   4.400  0.00  0.00      P4    
ATOM   5058  HG  LEU P   9      12.264 -16.310   4.363  0.00  0.00      P4    
ATOM   5059  CD1 LEU P   9      11.791 -17.863   5.829  0.00  0.00      P4    
ATOM   5060 HD11 LEU P   9      11.121 -17.228   6.448  0.00  0.00      P4    
ATOM   5061 HD12 LEU P   9      11.354 -18.881   5.924  0.00  0.00      P4    
ATOM   5062 HD13 LEU P   9      12.750 -17.839   6.388  0.00  0.00      P4
[truncated: 245,932 more chars]
