# Supplementary material for: Single molecule FRET reveals pore size and opening mechanism of a mechano-sensitive ion channel
Source: eLife. 2014 Feb 18;3:e01834. doi: 10.7554/eLife.01834 (PMC3925968; doi:10.7554/eLife.01834)
Supplement: Source code 2. — Backbone model of the open structure of MscL developed in this study. DOI: http://dx.doi.org/10.7554/eLife.01834.024 [file elife01834s002.pdb]

CRYST1    0.000    0.000    0.000  90.00  90.00  90.00 P 1           1
ATOM      1  N   MET P   1     -21.161  18.464  -2.793  0.00  0.00      P1    
ATOM      2  CA  MET P   1     -21.024  18.131  -1.406  0.00  0.00      P1    
ATOM      3  C   MET P   1     -21.142  16.631  -1.245  0.00  0.00      P1    
ATOM      4  O   MET P   1     -20.286  16.052  -0.583  0.00  0.00      P1    
ATOM      5  N   LEU P   2     -22.292  16.093  -1.703  0.00  0.00      P1    
ATOM      6  CA  LEU P   2     -22.613  14.735  -1.514  0.00  0.00      P1    
ATOM      7  C   LEU P   2     -21.652  13.804  -2.037  0.00  0.00      P1    
ATOM      8  O   LEU P   2     -21.285  12.860  -1.373  0.00  0.00      P1    
ATOM      9  N   LYS P   3     -21.167  14.041  -3.206  0.00  0.00      P1    
ATOM     10  CA  LYS P   3     -20.096  13.386  -3.883  0.00  0.00      P1    
ATOM     11  C   LYS P   3     -18.839  13.277  -2.996  0.00  0.00      P1    
ATOM     12  O   LYS P   3     -18.337  12.237  -2.804  0.00  0.00      P1    
ATOM     13  N   GLY P   4     -18.434  14.408  -2.474  0.00  0.00      P1    
ATOM     14  CA  GLY P   4     -17.206  14.589  -1.733  0.00  0.00      P1    
ATOM     15  C   GLY P   4     -17.188  13.737  -0.439  0.00  0.00      P1    
ATOM     16  O   GLY P   4     -16.310  12.917  -0.212  0.00  0.00      P1    
ATOM     17  N   PHE P   5     -18.233  13.898   0.326  0.00  0.00      P1    
ATOM     18  CA  PHE P   5     -18.518  13.067   1.510  0.00  0.00      P1    
ATOM     19  C   PHE P   5     -18.610  11.522   1.200  0.00  0.00      P1    
ATOM     20  O   PHE P   5     -17.958  10.752   1.807  0.00  0.00      P1    
ATOM     21  N   LYS P   6     -19.366  11.180   0.194  0.00  0.00      P1    
ATOM     22  CA  LYS P   6     -19.517   9.810  -0.302  0.00  0.00      P1    
ATOM     23  C   LYS P   6     -18.302   9.103  -0.812  0.00  0.00      P1    
ATOM     24  O   LYS P   6     -18.046   7.931  -0.530  0.00  0.00      P1    
ATOM     25  N   GLU P   7     -17.414   9.846  -1.547  0.00  0.00      P1    
ATOM     26  CA  GLU P   7     -16.167   9.367  -2.037  0.00  0.00      P1    
ATOM     27  C   GLU P   7     -15.267   9.084  -0.881  0.00  0.00      P1    
ATOM     28  O   GLU P   7     -14.527   8.054  -0.839  0.00  0.00      P1    
ATOM     29  N   PHE P   8     -15.221   9.948   0.150  0.00  0.00      P1    
ATOM     30  CA  PHE P   8     -14.387   9.814   1.364  0.00  0.00      P1    
ATOM     31  C   PHE P   8     -15.033   8.781   2.286  0.00  0.00      P1    
ATOM     32  O   PHE P   8     -14.336   8.062   3.020  0.00  0.00      P1    
ATOM     33  N   LEU P   9     -16.378   8.520   2.256  0.00  0.00      P1    
ATOM     34  CA  LEU P   9     -17.063   7.478   2.945  0.00  0.00      P1    
ATOM     35  C   LEU P   9     -16.680   6.103   2.329  0.00  0.00      P1    
ATOM     36  O   LEU P   9     -16.391   5.216   3.049  0.00  0.00      P1    
ATOM     37  N   ALA P  10     -16.513   5.973   1.006  0.00  0.00      P1    
ATOM     38  CA  ALA P  10     -16.002   4.786   0.286  0.00  0.00      P1    
ATOM     39  C   ALA P  10     -14.544   4.499   0.519  0.00  0.00      P1    
ATOM     40  O   ALA P  10     -14.188   3.321   0.721  0.00  0.00      P1    
ATOM     41  N   ARG P  11     -13.726   5.516   0.626  0.00  0.00      P1    
ATOM     42  CA  ARG P  11     -12.307   5.462   1.021  0.00  0.00      P1    
ATOM     43  C   ARG P  11     -12.063   4.826   2.347  0.00  0.00      P1    
ATOM     44  O   ARG P  11     -11.078   4.164   2.581  0.00  0.00      P1    
ATOM     45  N   GLY P  12     -13.070   4.968   3.274  0.00  0.00      P1    
ATOM     46  CA  GLY P  12     -13.097   4.608   4.713  0.00  0.00      P1    
ATOM     47  C   GLY P  12     -13.120   3.161   5.000  0.00  0.00      P1    
ATOM     48  O   GLY P  12     -14.178   2.566   5.047  0.00  0.00      P1    
ATOM     49  N   ASN P  13     -11.923   2.611   5.261  0.00  0.00      P1    
ATOM     50  CA  ASN P  13     -11.573   1.212   5.540  0.00  0.00      P1    
ATOM     51  C   ASN P  13     -12.195   0.670   6.807  0.00  0.00      P1    
ATOM     52  O   ASN P  13     -12.256  -0.519   6.975  0.00  0.00      P1    
ATOM     53  N   ILE P  14     -12.600   1.515   7.729  0.00  0.00      P1    
ATOM     54  CA  ILE P  14     -13.250   1.067   9.009  0.00  0.00      P1    
ATOM     55  C   ILE P  14     -14.386   0.027   8.804  0.00  0.00      P1    
ATOM     56  O   ILE P  14     -14.314  -0.993   9.502  0.00  0.00      P1    
ATOM     57  N   VAL P  15     -15.351   0.176   7.882  0.00  0.00      P1    
ATOM     58  CA  VAL P  15     -16.376  -0.849   7.592  0.00  0.00      P1    
ATOM     59  C   VAL P  15     -15.846  -2.216   7.025  0.00  0.00      P1    
ATOM     60  O   VAL P  15     -16.195  -3.211   7.596  0.00  0.00      P1    
ATOM     61  N   ASP P  16     -14.961  -2.243   5.940  0.00  0.00      P1    
ATOM     62  CA  ASP P  16     -14.204  -3.317   5.359  0.00  0.00      P1    
ATOM     63  C   ASP P  16     -13.477  -4.095   6.507  0.00  0.00      P1    
ATOM     64  O   ASP P  16     -13.497  -5.320   6.642  0.00  0.00      P1    
ATOM     65  N   LEU P  17     -12.698  -3.420   7.386  0.00  0.00      P1    
ATOM     66  CA  LEU P  17     -12.002  -3.983   8.484  0.00  0.00      P1    
ATOM     67  C   LEU P  17     -12.880  -4.609   9.587  0.00  0.00      P1    
ATOM     68  O   LEU P  17     -12.666  -5.771   9.938  0.00  0.00      P1    
ATOM     69  N   ALA P  18     -13.891  -3.854  10.103  0.00  0.00      P1    
ATOM     70  CA  ALA P  18     -14.911  -4.370  10.995  0.00  0.00      P1    
ATOM     71  C   ALA P  18     -15.752  -5.568  10.538  0.00  0.00      P1    
ATOM     72  O   ALA P  18     -15.983  -6.514  11.304  0.00  0.00      P1    
ATOM     73  N   VAL P  19     -16.189  -5.587   9.282  0.00  0.00      P1    
ATOM     74  CA  VAL P  19     -16.922  -6.697   8.620  0.00  0.00      P1    
ATOM     75  C   VAL P  19     -15.973  -7.965   8.516  0.00  0.00      P1    
ATOM     76  O   VAL P  19     -16.364  -9.070   8.897  0.00  0.00      P1    
ATOM     77  N   ALA P  20     -14.731  -7.799   8.071  0.00  0.00      P1    
ATOM     78  CA  ALA P  20     -13.759  -8.871   8.253  0.00  0.00      P1    
ATOM     79  C   ALA P  20     -13.421  -9.382   9.727  0.00  0.00      P1    
ATOM     80  O   ALA P  20     -13.426 -10.611   9.913  0.00  0.00      P1    
ATOM     81  N   VAL P  21     -13.266  -8.473  10.719  0.00  0.00      P1    
ATOM     82  CA  VAL P  21     -13.275  -8.996  12.098  0.00  0.00      P1    
ATOM     83  C   VAL P  21     -14.630  -9.656  12.529  0.00  0.00      P1    
ATOM     84  O   VAL P  21     -14.568 -10.725  13.178  0.00  0.00      P1    
ATOM     85  N   VAL P  22     -15.852  -9.184  12.181  0.00  0.00      P1    
ATOM     86  CA  VAL P  22     -17.110  -9.858  12.551  0.00  0.00      P1    
ATOM     87  C   VAL P  22     -17.109 -11.254  12.028  0.00  0.00      P1    
ATOM     88  O   VAL P  22     -17.459 -12.212  12.689  0.00  0.00      P1    
ATOM     89  N   ILE P  23     -16.658 -11.433  10.790  0.00  0.00      P1    
ATOM     90  CA  ILE P  23     -16.703 -12.834  10.197  0.00  0.00      P1    
ATOM     91  C   ILE P  23     -15.559 -13.687  10.716  0.00  0.00      P1    
ATOM     92  O   ILE P  23     -15.637 -14.881  10.992  0.00  0.00      P1    
ATOM     93  N   GLY P  24     -14.298 -13.085  10.856  0.00  0.00      P1    
ATOM     94  CA  GLY P  24     -12.960 -13.660  11.287  0.00  0.00      P1    
ATOM     95  C   GLY P  24     -13.038 -14.142  12.739  0.00  0.00      P1    
ATOM     96  O   GLY P  24     -12.831 -15.372  13.028  0.00  0.00      P1    
ATOM     97  N   THR P  25     -13.535 -13.313  13.611  0.00  0.00      P1    
ATOM     98  CA  THR P  25     -13.805 -13.766  14.953  0.00  0.00      P1    
ATOM     99  C   THR P  25     -14.848 -14.950  15.074  0.00  0.00      P1    
ATOM    100  O   THR P  25     -14.658 -15.869  15.922  0.00  0.00      P1    
ATOM    101  N   ALA P  26     -15.937 -14.990  14.284  0.00  0.00      P1    
ATOM    102  CA  ALA P  26     -16.796 -16.147  14.137  0.00  0.00      P1    
ATOM    103  C   ALA P  26     -16.148 -17.416  13.594  0.00  0.00      P1    
ATOM    104  O   ALA P  26     -16.242 -18.539  14.140  0.00  0.00      P1    
ATOM    105  N   PHE P  27     -15.426 -17.380  12.503  0.00  0.00      P1    
ATOM    106  CA  PHE P  27     -14.596 -18.372  11.872  0.00  0.00      P1    
ATOM    107  C   PHE P  27     -13.533 -18.945  12.793  0.00  0.00      P1    
ATOM    108  O   PHE P  27     -13.200 -20.160  12.781  0.00  0.00      P1    
ATOM    109  N   THR P  28     -12.787 -18.050  13.564  0.00  0.00      P1    
ATOM    110  CA  THR P  28     -11.784 -18.433  14.652  0.00  0.00      P1    
ATOM    111  C   THR P  28     -12.407 -19.115  15.799  0.00  0.00      P1    
ATOM    112  O   THR P  28     -11.892 -20.091  16.338  0.00  0.00      P1    
ATOM    113  N   ALA P  29     -13.578 -18.636  16.273  0.00  0.00      P1    
ATOM    114  CA  ALA P  29     -14.370 -19.327  17.288  0.00  0.00      P1    
ATOM    115  C   ALA P  29     -14.800 -20.724  16.896  0.00  0.00      P1    
ATOM    116  O   ALA P  29     -14.857 -21.681  17.716  0.00  0.00      P1    
ATOM    117  N   LEU P  30     -15.194 -20.904  15.613  0.00  0.00      P1    
ATOM    118  CA  LEU P  30     -15.462 -22.213  15.077  0.00  0.00      P1    
ATOM    119  C   LEU P  30     -14.251 -23.138  15.041  0.00  0.00      P1    
ATOM    120  O   LEU P  30     -14.353 -24.311  15.426  0.00  0.00      P1    
ATOM    121  N   VAL P  31     -13.072 -22.682  14.597  0.00  0.00      P1    
ATOM    122  CA  VAL P  31     -11.800 -23.464  14.526  0.00  0.00      P1    
ATOM    123  C   VAL P  31     -11.338 -23.942  15.845  0.00  0.00      P1    
ATOM    124  O   VAL P  31     -10.923 -25.097  16.024  0.00  0.00      P1    
ATOM    125  N   THR P  32     -11.476 -23.032  16.909  0.00  0.00      P1    
ATOM    126  CA  THR P  32     -11.200 -23.357  18.261  0.00  0.00      P1    
ATOM    127  C   THR P  32     -12.119 -24.495  18.806  0.00  0.00      P1    
ATOM    128  O   THR P  32     -11.619 -25.417  19.387  0.00  0.00      P1    
ATOM    129  N   LYS P  33     -13.438 -24.435  18.429  0.00  0.00      P1    
ATOM    130  CA  LYS P  33     -14.418 -25.467  18.924  0.00  0.00      P1    
ATOM    131  C   LYS P  33     -14.054 -26.852  18.310  0.00  0.00      P1    
ATOM    132  O   LYS P  33     -14.062 -27.789  19.110  0.00  0.00      P1    
ATOM    133  N   PHE P  34     -13.691 -26.968  17.047  0.00  0.00      P1    
ATOM    134  CA  PHE P  34     -13.019 -28.110  16.453  0.00  0.00      P1    
ATOM    135  C   PHE P  34     -11.690 -28.492  17.054  0.00  0.00      P1    
ATOM    136  O   PHE P  34     -11.457 -29.628  17.355  0.00  0.00      P1    
ATOM    137  N   THR P  35     -10.802 -27.568  17.316  0.00  0.00      P1    
ATOM    138  CA  THR P  35      -9.566 -27.810  18.003  0.00  0.00      P1    
ATOM    139  C   THR P  35      -9.590 -28.280  19.446  0.00  0.00      P1    
ATOM    140  O   THR P  35      -9.065 -29.312  19.774  0.00  0.00      P1    
ATOM    141  N   ASP P  36     -10.312 -27.539  20.310  0.00  0.00      P1    
ATOM    142  CA  ASP P  36     -10.535 -27.981  21.660  0.00  0.00      P1    
ATOM    143  C   ASP P  36     -11.272 -29.264  21.824  0.00  0.00      P1    
ATOM    144  O   ASP P  36     -10.823 -30.119  22.516  0.00  0.00      P1    
ATOM    145  N   SER P  37     -12.386 -29.454  21.053  0.00  0.00      P1    
ATOM    146  CA  SER P  37     -13.155 -30.719  21.239  0.00  0.00      P1    
ATOM    147  C   SER P  37     -12.663 -31.958  20.603  0.00  0.00      P1    
ATOM    148  O   SER P  37     -12.781 -33.044  21.247  0.00  0.00      P1    
ATOM    149  N   ILE P  38     -11.990 -31.876  19.392  0.00  0.00      P1    
ATOM    150  CA  ILE P  38     -11.695 -33.106  18.614  0.00  0.00      P1    
ATOM    151  C   ILE P  38     -10.273 -33.325  18.667  0.00  0.00      P1    
ATOM    152  O   ILE P  38      -9.802 -34.450  18.902  0.00  0.00      P1    
ATOM    153  N   ILE P  39      -9.454 -32.334  18.388  0.00  0.00      P1    
ATOM    154  CA  ILE P  39      -8.083 -32.454  18.026  0.00  0.00      P1    
ATOM    155  C   ILE P  39      -7.089 -32.427  19.138  0.00  0.00      P1    
ATOM    156  O   ILE P  39      -6.273 -33.309  19.273  0.00  0.00      P1    
ATOM    157  N   THR P  40      -7.294 -31.529  20.073  0.00  0.00      P1    
ATOM    158  CA  THR P  40      -6.621 -31.484  21.343  0.00  0.00      P1    
ATOM    159  C   THR P  40      -6.650 -32.815  22.056  0.00  0.00      P1    
ATOM    160  O   THR P  40      -5.561 -33.269  22.498  0.00  0.00      P1    
ATOM    161  N   PRO P  41      -7.679 -33.591  22.180  0.00  0.00      P1    
ATOM    162  CA  PRO P  41      -7.585 -34.903  22.881  0.00  0.00      P1    
ATOM    163  C   PRO P  41      -6.690 -35.964  22.229  0.00  0.00      P1    
ATOM    164  O   PRO P  41      -6.076 -36.747  22.924  0.00  0.00      P1    
ATOM    165  N   LEU P  42      -6.576 -35.968  20.869  0.00  0.00      P1    
ATOM    166  CA  LEU P  42      -5.717 -36.755  20.029  0.00  0.00      P1    
ATOM    167  C   LEU P  42      -4.282 -36.395  20.437  0.00  0.00      P1    
ATOM    168  O   LEU P  42      -3.478 -37.325  20.602  0.00  0.00      P1    
ATOM    169  N   ILE P  43      -4.014 -35.080  20.631  0.00  0.00      P1    
ATOM    170  CA  ILE P  43      -2.711 -34.684  21.095  0.00  0.00      P1    
ATOM    171  C   ILE P  43      -2.386 -35.137  22.530  0.00  0.00      P1    
ATOM    172  O   ILE P  43      -1.236 -35.603  22.814  0.00  0.00      P1    
ATOM    173  N   ASN P  44      -3.403 -35.259  23.484  0.00  0.00      P1    
ATOM    174  CA  ASN P  44      -3.182 -35.636  24.853  0.00  0.00      P1    
ATOM    175  C   ASN P  44      -3.319 -37.128  25.070  0.00  0.00      P1    
ATOM    176  O   ASN P  44      -3.108 -37.608  26.169  0.00  0.00      P1    
ATOM    177  N   ARG P  45      -3.602 -37.850  24.014  0.00  0.00      P1    
ATOM    178  CA  ARG P  45      -3.287 -39.205  23.942  0.00  0.00      P1    
ATOM    179  C   ARG P  45      -1.926 -39.587  23.493  0.00  0.00      P1    
ATOM    180  O   ARG P  45      -1.674 -40.730  23.659  0.00  0.00      P1    
ATOM    181  N   ILE P  46      -1.123 -38.682  22.810  0.00  0.00      P1    
ATOM    182  CA  ILE P  46       0.305 -38.848  22.501  0.00  0.00      P1    
ATOM    183  C   ILE P  46       1.160 -38.299  23.656  0.00  0.00      P1    
ATOM    184  O   ILE P  46       1.785 -38.980  24.464  0.00  0.00      P1    
ATOM    185  N   GLY P  47       1.162 -37.020  23.854  0.00  0.00      P1    
ATOM    186  CA  GLY P  47       1.693 -36.250  25.019  0.00  0.00      P1    
ATOM    187  C   GLY P  47       2.830 -35.325  24.620  0.00  0.00      P1    
ATOM    188  O   GLY P  47       3.561 -35.552  23.654  0.00  0.00      P1    
ATOM    189  N   VAL P  48       3.085 -34.179  25.388  0.00  0.00      P1    
ATOM    190  CA  VAL P  48       3.884 -33.071  24.890  0.00  0.00      P1    
ATOM    191  C   VAL P  48       4.741 -32.554  26.042  0.00  0.00      P1    
ATOM    192  O   VAL P  48       5.001 -31.370  26.177  0.00  0.00      P1    
ATOM    193  N   ASN P  49       5.258 -33.469  26.879  0.00  0.00      P1    
ATOM    194  CA  ASN P  49       6.101 -33.244  28.039  0.00  0.00      P1    
ATOM    195  C   ASN P  49       7.470 -32.488  27.757  0.00  0.00      P1    
ATOM    196  O   ASN P  49       8.158 -32.592  26.698  0.00  0.00      P1    
ATOM    197  N   ALA P  50       7.956 -31.676  28.732  0.00  0.00      P1    
ATOM    198  CA  ALA P  50       9.088 -30.754  28.574  0.00  0.00      P1    
ATOM    199  C   ALA P  50      10.043 -30.699  29.727  0.00  0.00      P1    
ATOM    200  O   ALA P  50       9.930 -29.842  30.617  0.00  0.00      P1    
ATOM    201  N   GLN P  51      11.032 -31.631  29.678  0.00  0.00      P1    
ATOM    202  CA  GLN P  51      12.016 -31.817  30.671  0.00  0.00      P1    
ATOM    203  C   GLN P  51      13.136 -30.760  30.697  0.00  0.00      P1    
ATOM    204  O   GLN P  51      13.929 -30.594  29.731  0.00  0.00      P1    
ATOM    205  N   SER P  52      13.169 -29.980  31.791  0.00  0.00      P1    
ATOM    206  CA  SER P  52      14.027 -28.768  31.891  0.00  0.00      P1    
ATOM    207  C   SER P  52      15.100 -28.955  32.915  0.00  0.00      P1    
ATOM    208  O   SER P  52      14.898 -29.653  33.901  0.00  0.00      P1    
ATOM    209  N   ASP P  53      16.189 -28.301  32.726  0.00  0.00      P1    
ATOM    210  CA  ASP P  53      17.343 -28.270  33.526  0.00  0.00      P1    
ATOM    211  C   ASP P  53      17.872 -26.805  33.524  0.00  0.00      P1    
ATOM    212  O   ASP P  53      17.345 -25.950  32.837  0.00  0.00      P1    
ATOM    213  N   VAL P  54      18.775 -26.516  34.474  0.00  0.00      P1    
ATOM    214  CA  VAL P  54      19.624 -25.305  34.470  0.00  0.00      P1    
ATOM    215  C   VAL P  54      20.513 -25.131  33.257  0.00  0.00      P1    
ATOM    216  O   VAL P  54      21.197 -26.045  32.777  0.00  0.00      P1    
ATOM    217  N   GLY P  55      20.611 -23.972  32.672  0.00  0.00      P1    
ATOM    218  CA  GLY P  55      21.781 -23.585  31.770  0.00  0.00      P1    
ATOM    219  C   GLY P  55      22.020 -22.156  31.746  0.00  0.00      P1    
ATOM    220  O   GLY P  55      21.182 -21.395  32.146  0.00  0.00      P1    
ATOM    221  N   ILE P  56      23.214 -21.797  31.265  0.00  0.00      P1    
ATOM    222  CA  ILE P  56      23.617 -20.470  30.939  0.00  0.00      P1    
ATOM    223  C   ILE P  56      23.906 -20.372  29.490  0.00  0.00      P1    
ATOM    224  O   ILE P  56      24.236 -21.338  28.706  0.00  0.00      P1    
ATOM    225  N   LEU P  57      23.782 -19.139  29.016  0.00  0.00      P1    
ATOM    226  CA  LEU P  57      23.810 -18.675  27.690  0.00  0.00      P1    
ATOM    227  C   LEU P  57      24.972 -17.628  27.451  0.00  0.00      P1    
ATOM    228  O   LEU P  57      25.592 -17.070  28.342  0.00  0.00      P1    
ATOM    229  N   ARG P  58      25.356 -17.538  26.227  0.00  0.00      P1    
ATOM    230  CA  ARG P  58      26.582 -16.817  25.905  0.00  0.00      P1    
ATOM    231  C   ARG P  58      26.582 -15.353  26.255  0.00  0.00      P1    
ATOM    232  O   ARG P  58      27.553 -14.785  26.668  0.00  0.00      P1    
ATOM    233  N   ILE P  59      25.435 -14.807  26.206  0.00  0.00      P1    
ATOM    234  CA  ILE P  59      25.128 -13.497  26.854  0.00  0.00      P1    
ATOM    235  C   ILE P  59      23.730 -13.343  27.472  0.00  0.00      P1    
ATOM    236  O   ILE P  59      23.522 -12.531  28.358  0.00  0.00      P1    
ATOM    237  N   GLY P  60      22.696 -14.110  27.114  0.00  0.00      P1    
ATOM    238  CA  GLY P  60      21.365 -14.025  27.774  0.00  0.00      P1    
ATOM    239  C   GLY P  60      21.317 -14.237  29.236  0.00  0.00      P1    
ATOM    240  O   GLY P  60      22.172 -14.820  29.882  0.00  0.00      P1    
ATOM    241  N   ILE P  61      20.157 -13.854  29.822  0.00  0.00      P1    
ATOM    242  CA  ILE P  61      19.728 -14.360  31.160  0.00  0.00      P1    
ATOM    243  C   ILE P  61      19.622 -15.929  31.274  0.00  0.00      P1    
ATOM    244  O   ILE P  61      19.192 -16.670  30.375  0.00  0.00      P1    
ATOM    245  N   GLY P  62      20.062 -16.554  32.424  0.00  0.00      P1    
ATOM    246  CA  GLY P  62      19.970 -18.009  32.662  0.00  0.00      P1    
ATOM    247  C   GLY P  62      18.605 -18.691  32.490  0.00  0.00      P1    
ATOM    248  O   GLY P  62      17.554 -18.057  32.699  0.00  0.00      P1    
ATOM    249  N   GLY P  63      18.575 -20.003  32.280  0.00  0.00      P1    
ATOM    250  CA  GLY P  63      17.274 -20.686  32.235  0.00  0.00      P1    
ATOM    251  C   GLY P  63      17.362 -22.036  32.919  0.00  0.00      P1    
ATOM    252  O   GLY P  63      18.165 -22.279  33.834  0.00  0.00      P1    
ATOM    253  N   GLY P  64      16.541 -23.034  32.552  0.00  0.00      P1    
ATOM    254  CA  GLY P  64      15.407 -22.906  31.632  0.00  0.00      P1    
ATOM    255  C   GLY P  64      15.730 -23.545  30.338  0.00  0.00      P1    
ATOM    256  O   GLY P  64      15.185 -23.172  29.287  0.00  0.00      P1    
ATOM    257  N   GLN P  65      16.728 -24.454  30.371  0.00  0.00      P1    
ATOM    258  CA  GLN P  65      17.242 -25.111  29.231  0.00  0.00      P1    
ATOM    259  C   GLN P  65      16.826 -26.559  29.210  0.00  0.00      P1    
ATOM    260  O   GLN P  65      17.017 -27.327  30.163  0.00  0.00      P1    
ATOM    261  N   THR P  66      16.209 -27.013  28.121  0.00  0.00      P1    
ATOM    262  CA  THR P  66      15.641 -28.329  28.037  0.00  0.00      P1    
ATOM    263  C   THR P  66      16.670 -29.415  27.852  0.00  0.00      P1    
ATOM    264  O   THR P  66      17.743 -29.151  27.363  0.00  0.00      P1    
ATOM    265  N   ILE P  67      16.299 -30.683  28.231  0.00  0.00      P1    
ATOM    266  CA  ILE P  67      17.225 -31.822  28.180  0.00  0.00      P1    
ATOM    267  C   ILE P  67      16.582 -33.040  27.418  0.00  0.00      P1    
ATOM    268  O   ILE P  67      15.399 -33.142  27.301  0.00  0.00      P1    
ATOM    269  N   ASP P  68      17.367 -34.043  26.943  0.00  0.00      P1    
ATOM    270  CA  ASP P  68      16.995 -35.304  26.281  0.00  0.00      P1    
ATOM    271  C   ASP P  68      16.004 -35.209  25.120  0.00  0.00      P1    
ATOM    272  O   ASP P  68      15.514 -34.194  24.609  0.00  0.00      P1    
ATOM    273  N   LEU P  69      15.759 -36.369  24.486  0.00  0.00      P1    
ATOM    274  CA  LEU P  69      15.240 -36.463  23.134  0.00  0.00      P1    
ATOM    275  C   LEU P  69      13.733 -36.093  22.949  0.00  0.00      P1    
ATOM    276  O   LEU P  69      13.288 -35.634  21.873  0.00  0.00      P1    
ATOM    277  N   ASN P  70      12.902 -36.325  24.047  0.00  0.00      P1    
ATOM    278  CA  ASN P  70      11.451 -36.303  24.078  0.00  0.00      P1    
ATOM    279  C   ASN P  70      10.903 -34.906  23.663  0.00  0.00      P1    
ATOM    280  O   ASN P  70       9.947 -34.842  22.792  0.00  0.00      P1    
ATOM    281  N   VAL P  71      11.483 -33.823  24.289  0.00  0.00      P1    
ATOM    282  CA  VAL P  71      11.055 -32.470  24.129  0.00  0.00      P1    
ATOM    283  C   VAL P  71      11.326 -32.003  22.670  0.00  0.00      P1    
ATOM    284  O   VAL P  71      10.536 -31.305  22.072  0.00  0.00      P1    
ATOM    285  N   LEU P  72      12.479 -32.447  22.122  0.00  0.00      P1    
ATOM    286  CA  LEU P  72      12.925 -32.225  20.748  0.00  0.00      P1    
ATOM    287  C   LEU P  72      11.980 -32.848  19.756  0.00  0.00      P1    
ATOM    288  O   LEU P  72      11.604 -32.244  18.734  0.00  0.00      P1    
ATOM    289  N   LEU P  73      11.591 -34.127  20.018  0.00  0.00      P1    
ATOM    290  CA  LEU P  73      10.489 -34.714  19.206  0.00  0.00      P1    
ATOM    291  C   LEU P  73       9.190 -34.091  19.426  0.00  0.00      P1    
ATOM    292  O   LEU P  73       8.503 -33.794  18.506  0.00  0.00      P1    
ATOM    293  N   SER P  74       8.850 -33.743  20.685  0.00  0.00      P1    
ATOM    294  CA  SER P  74       7.580 -33.064  20.941  0.00  0.00      P1    
ATOM    295  C   SER P  74       7.385 -31.745  20.168  0.00  0.00      P1    
ATOM    296  O   SER P  74       6.364 -31.614  19.428  0.00  0.00      P1    
ATOM    297  N   ALA P  75       8.483 -30.895  20.155  0.00  0.00      P1    
ATOM    298  CA  ALA P  75       8.705 -29.669  19.340  0.00  0.00      P1    
ATOM    299  C   ALA P  75       8.806 -29.892  17.894  0.00  0.00      P1    
ATOM    300  O   ALA P  75       8.142 -29.230  17.105  0.00  0.00      P1    
ATOM    301  N   ALA P  76       9.560 -30.872  17.363  0.00  0.00      P1    
ATOM    302  CA  ALA P  76       9.522 -31.093  15.898  0.00  0.00      P1    
ATOM    303  C   ALA P  76       8.166 -31.461  15.298  0.00  0.00      P1    
ATOM    304  O   ALA P  76       7.738 -30.964  14.223  0.00  0.00      P1    
ATOM    305  N   ILE P  77       7.478 -32.419  15.971  0.00  0.00      P1    
ATOM    306  CA  ILE P  77       6.163 -32.868  15.607  0.00  0.00      P1    
ATOM    307  C   ILE P  77       5.160 -31.772  15.724  0.00  0.00      P1    
ATOM    308  O   ILE P  77       4.427 -31.553  14.764  0.00  0.00      P1    
ATOM    309  N   ASN P  78       5.189 -30.932  16.773  0.00  0.00      P1    
ATOM    310  CA  ASN P  78       4.392 -29.710  16.908  0.00  0.00      P1    
ATOM    311  C   ASN P  78       4.558 -28.793  15.769  0.00  0.00      P1    
ATOM    312  O   ASN P  78       3.576 -28.337  15.224  0.00  0.00      P1    
ATOM    313  N   PHE P  79       5.757 -28.490  15.258  0.00  0.00      P1    
ATOM    314  CA  PHE P  79       5.854 -27.483  14.195  0.00  0.00      P1    
ATOM    315  C   PHE P  79       5.208 -27.895  12.907  0.00  0.00      P1    
ATOM    316  O   PHE P  79       4.533 -27.178  12.228  0.00  0.00      P1    
ATOM    317  N   PHE P  80       5.473 -29.193  12.624  0.00  0.00      P1    
ATOM    318  CA  PHE P  80       4.898 -29.826  11.455  0.00  0.00      P1    
ATOM    319  C   PHE P  80       3.359 -29.802  11.441  0.00  0.00      P1    
ATOM    320  O   PHE P  80       2.711 -29.346  10.522  0.00  0.00      P1    
ATOM    321  N   LEU P  81       2.833 -30.142  12.687  0.00  0.00      P1    
ATOM    322  CA  LEU P  81       1.417 -30.067  12.911  0.00  0.00      P1    
ATOM    323  C   LEU P  81       0.787 -28.696  12.772  0.00  0.00      P1    
ATOM    324  O   LEU P  81      -0.212 -28.535  12.080  0.00  0.00      P1    
ATOM    325  N   ILE P  82       1.426 -27.632  13.329  0.00  0.00      P1    
ATOM    326  CA  ILE P  82       0.888 -26.238  13.083  0.00  0.00      P1    
ATOM    327  C   ILE P  82       0.926 -25.886  11.644  0.00  0.00      P1    
ATOM    328  O   ILE P  82      -0.033 -25.409  11.128  0.00  0.00      P1    
ATOM    329  N   ALA P  83       2.029 -26.209  10.920  0.00  0.00      P1    
ATOM    330  CA  ALA P  83       2.256 -25.981   9.575  0.00  0.00      P1    
ATOM    331  C   ALA P  83       1.352 -26.680   8.628  0.00  0.00      P1    
ATOM    332  O   ALA P  83       0.829 -26.122   7.668  0.00  0.00      P1    
ATOM    333  N   PHE P  84       1.082 -27.980   8.821  0.00  0.00      P1    
ATOM    334  CA  PHE P  84       0.138 -28.893   8.200  0.00  0.00      P1    
ATOM    335  C   PHE P  84      -1.285 -28.398   8.378  0.00  0.00      P1    
ATOM    336  O   PHE P  84      -2.044 -28.258   7.445  0.00  0.00      P1    
ATOM    337  N   ALA P  85      -1.715 -28.005   9.571  0.00  0.00      P1    
ATOM    338  CA  ALA P  85      -3.054 -27.404   9.723  0.00  0.00      P1    
ATOM    339  C   ALA P  85      -3.115 -25.957   9.065  0.00  0.00      P1    
ATOM    340  O   ALA P  85      -4.118 -25.640   8.437  0.00  0.00      P1    
ATOM    341  N   VAL P  86      -2.147 -25.077   9.282  0.00  0.00      P1    
ATOM    342  CA  VAL P  86      -2.176 -23.768   8.610  0.00  0.00      P1    
ATOM    343  C   VAL P  86      -2.115 -23.823   6.987  0.00  0.00      P1    
ATOM    344  O   VAL P  86      -2.829 -23.067   6.277  0.00  0.00      P1    
ATOM    345  N   TYR P  87      -1.326 -24.743   6.413  0.00  0.00      P1    
ATOM    346  CA  TYR P  87      -1.374 -24.885   5.001  0.00  0.00      P1    
ATOM    347  C   TYR P  87      -2.765 -25.455   4.476  0.00  0.00      P1    
ATOM    348  O   TYR P  87      -3.433 -24.836   3.638  0.00  0.00      P1    
ATOM    349  N   PHE P  88      -3.262 -26.612   4.998  0.00  0.00      P1    
ATOM    350  CA  PHE P  88      -4.535 -27.138   4.405  0.00  0.00      P1    
ATOM    351  C   PHE P  88      -5.752 -26.366   4.655  0.00  0.00      P1    
ATOM    352  O   PHE P  88      -6.614 -26.316   3.787  0.00  0.00      P1    
ATOM    353  N   LEU P  89      -5.983 -25.822   5.807  0.00  0.00      P1    
ATOM    354  CA  LEU P  89      -7.123 -24.994   6.227  0.00  0.00      P1    
ATOM    355  C   LEU P  89      -7.070 -23.570   5.751  0.00  0.00      P1    
ATOM    356  O   LEU P  89      -8.100 -22.944   5.613  0.00  0.00      P1    
ATOM    357  N   VAL P  90      -5.896 -22.973   5.508  0.00  0.00      P1    
ATOM    358  CA  VAL P  90      -5.868 -21.615   4.993  0.00  0.00      P1    
ATOM    359  C   VAL P  90      -5.272 -21.473   3.618  0.00  0.00      P1    
ATOM    360  O   VAL P  90      -5.908 -20.830   2.781  0.00  0.00      P1    
ATOM    361  N   VAL P  91      -4.016 -21.933   3.415  0.00  0.00      P1    
ATOM    362  CA  VAL P  91      -3.222 -21.768   2.226  0.00  0.00      P1    
ATOM    363  C   VAL P  91      -3.783 -22.436   1.063  0.00  0.00      P1    
ATOM    364  O   VAL P  91      -3.909 -21.809   0.045  0.00  0.00      P1    
ATOM    365  N   LEU P  92      -4.297 -23.662   1.199  0.00  0.00      P1    
ATOM    366  CA  LEU P  92      -5.033 -24.302   0.105  0.00  0.00      P1    
ATOM    367  C   LEU P  92      -6.240 -23.513  -0.368  0.00  0.00      P1    
ATOM    368  O   LEU P  92      -6.414 -23.364  -1.579  0.00  0.00      P1    
ATOM    369  N   PRO P  93      -7.149 -23.000   0.442  0.00  0.00      P1    
ATOM    370  CA  PRO P  93      -8.269 -22.159   0.012  0.00  0.00      P1    
ATOM    371  C   PRO P  93      -7.678 -20.807  -0.432  0.00  0.00      P1    
ATOM    372  O   PRO P  93      -8.043 -20.319  -1.480  0.00  0.00      P1    
ATOM    373  N   TYR P  94      -6.781 -20.156   0.307  0.00  0.00      P1    
ATOM    374  CA  TYR P  94      -6.312 -18.779  -0.038  0.00  0.00      P1    
ATOM    375  C   TYR P  94      -5.515 -18.642  -1.339  0.00  0.00      P1    
ATOM    376  O   TYR P  94      -5.759 -17.708  -2.105  0.00  0.00      P1    
ATOM    377  N   ASN P  95      -4.677 -19.628  -1.569  0.00  0.00      P1    
ATOM    378  CA  ASN P  95      -3.920 -19.766  -2.760  0.00  0.00      P1    
ATOM    379  C   ASN P  95      -4.826 -20.083  -3.938  0.00  0.00      P1    
ATOM    380  O   ASN P  95      -4.772 -19.368  -4.974  0.00  0.00      P1    
ATOM    381  N   THR P  96      -5.828 -21.029  -3.781  0.00  0.00      P1    
ATOM    382  CA  THR P  96      -6.952 -21.059  -4.743  0.00  0.00      P1    
ATOM    383  C   THR P  96      -7.639 -19.780  -5.031  0.00  0.00      P1    
ATOM    384  O   THR P  96      -7.810 -19.417  -6.185  0.00  0.00      P1    
ATOM    385  N   LEU P  97      -8.135 -19.073  -3.977  0.00  0.00      P1    
ATOM    386  CA  LEU P  97      -8.897 -17.856  -4.198  0.00  0.00      P1    
ATOM    387  C   LEU P  97      -8.112 -16.650  -4.720  0.00  0.00      P1    
ATOM    388  O   LEU P  97      -8.716 -15.865  -5.379  0.00  0.00      P1    
ATOM    389  N   ARG P  98      -6.812 -16.596  -4.503  0.00  0.00      P1    
ATOM    390  CA  ARG P  98      -5.929 -15.744  -5.219  0.00  0.00      P1    
ATOM    391  C   ARG P  98      -5.545 -16.220  -6.610  0.00  0.00      P1    
ATOM    392  O   ARG P  98      -5.330 -15.340  -7.497  0.00  0.00      P1    
ATOM    393  N   LYS P  99      -5.444 -17.521  -6.866  0.00  0.00      P1    
ATOM    394  CA  LYS P  99      -5.352 -17.970  -8.194  0.00  0.00      P1    
ATOM    395  C   LYS P  99      -6.557 -17.792  -9.185  0.00  0.00      P1    
ATOM    396  O   LYS P  99      -6.501 -17.494 -10.386  0.00  0.00      P1    
ATOM    397  N   LYS P 100      -7.711 -17.909  -8.602  0.00  0.00      P1    
ATOM    398  CA  LYS P 100      -9.011 -17.530  -9.139  0.00  0.00      P1    
ATOM    399  C   LYS P 100      -9.284 -16.015  -9.035  0.00  0.00      P1    
ATOM    400  O   LYS P 100     -10.261 -15.511  -9.566  0.00  0.00      P1    
ATOM    401  N   GLY P 101      -8.516 -15.229  -8.288  0.00  0.00      P1    
ATOM    402  CA  GLY P 101      -8.860 -13.783  -8.094  0.00  0.00      P1    
ATOM    403  C   GLY P 101     -10.186 -13.318  -7.558  0.00  0.00      P1    
ATOM    404  O   GLY P 101     -10.809 -12.292  -7.929  0.00  0.00      P1    
ATOM    405  N   GLU P 102     -10.656 -14.039  -6.541  0.00  0.00      P1    
ATOM    406  CA  GLU P 102     -11.959 -13.874  -5.897  0.00  0.00      P1    
ATOM    407  C   GLU P 102     -11.827 -13.156  -4.617  0.00  0.00      P1    
ATOM    408  O   GLU P 102     -12.768 -13.120  -3.809  0.00  0.00      P1    
ATOM    409  N   VAL P 103     -10.624 -12.511  -4.553  0.00  0.00      P1    
ATOM    410  CA  VAL P 103     -10.188 -11.510  -3.655  0.00  0.00      P1    
ATOM    411  C   VAL P 103      -9.165 -10.608  -4.225  0.00  0.00      P1    
ATOM    412  O   VAL P 103      -8.443 -10.887  -5.172  0.00  0.00      P1    
ATOM    413  C   GLU P 104      -6.748  -8.460  -3.358  0.00  0.00      P1    
ATOM    414  OT1 GLU P 104      -6.692  -8.529  -2.115  0.00  0.00      P1    
ATOM    415  OT2 GLU P 104      -5.644  -8.577  -4.035  0.00  0.00      P1    
ATOM    416  N   GLU P 104      -9.054  -9.435  -3.711  0.00  0.00      P1    
ATOM    417  CA  GLU P 104      -8.092  -8.389  -4.143  0.00  0.00      P1    
ATOM    418  N   MET P   1      13.103  24.678  -2.944  0.00  0.00      P2    
ATOM    419  CA  MET P   1      12.763  24.403  -1.546  0.00  0.00      P2    
ATOM    420  C   MET P   1      11.217  24.418  -1.294  0.00  0.00      P2    
ATOM    421  O   MET P   1      10.731  23.452  -0.667  0.00  0.00      P2    
ATOM    422  N   LEU P   2      10.514  25.428  -1.658  0.00  0.00      P2    
ATOM    423  CA  LEU P   2       9.053  25.503  -1.508  0.00  0.00      P2    
ATOM    424  C   LEU P   2       8.295  24.452  -2.294  0.00  0.00      P2    
ATOM    425  O   LEU P   2       7.384  23.849  -1.807  0.00  0.00      P2    
ATOM    426  N   LYS P   3       8.743  24.211  -3.483  0.00  0.00      P2    
ATOM    427  CA  LYS P   3       8.095  23.082  -4.231  0.00  0.00      P2    
ATOM    428  C   LYS P   3       8.064  21.707  -3.558  0.00  0.00      P2    
ATOM    429  O   LYS P   3       7.070  20.971  -3.519  0.00  0.00      P2    
ATOM    430  N   GLY P   4       9.193  21.355  -2.968  0.00  0.00      P2    
ATOM    431  CA  GLY P   4       9.438  20.224  -2.120  0.00  0.00      P2    
ATOM    432  C   GLY P   4       8.776  20.211  -0.708  0.00  0.00      P2    
ATOM    433  O   GLY P   4       8.156  19.218  -0.333  0.00  0.00      P2    
ATOM    434  N   PHE P   5       8.816  21.354  -0.005  0.00  0.00      P2    
ATOM    435  CA  PHE P   5       8.071  21.577   1.185  0.00  0.00      P2    
ATOM    436  C   PHE P   5       6.546  21.399   0.960  0.00  0.00      P2    
ATOM    437  O   PHE P   5       5.875  20.707   1.739  0.00  0.00      P2    
ATOM    438  N   LYS P   6       5.961  21.945  -0.137  0.00  0.00      P2    
ATOM    439  CA  LYS P   6       4.574  21.682  -0.488  0.00  0.00      P2    
ATOM    440  C   LYS P   6       4.314  20.154  -0.831  0.00  0.00      P2    
ATOM    441  O   LYS P   6       3.247  19.629  -0.488  0.00  0.00      P2    
ATOM    442  N   GLU P   7       5.256  19.409  -1.455  0.00  0.00      P2    
ATOM    443  CA  GLU P   7       4.978  17.963  -1.658  0.00  0.00      P2    
ATOM    444  C   GLU P   7       5.108  17.206  -0.339  0.00  0.00      P2    
ATOM    445  O   GLU P   7       4.460  16.179  -0.142  0.00  0.00      P2    
ATOM    446  N   PHE P   8       5.868  17.819   0.632  0.00  0.00      P2    
ATOM    447  CA  PHE P   8       5.983  17.211   1.978  0.00  0.00      P2    
ATOM    448  C   PHE P   8       4.844  17.529   2.900  0.00  0.00      P2    
ATOM    449  O   PHE P   8       4.575  16.773   3.871  0.00  0.00      P2    
ATOM    450  N   LEU P   9       4.080  18.609   2.647  0.00  0.00      P2    
ATOM    451  CA  LEU P   9       2.741  18.818   3.130  0.00  0.00      P2    
ATOM    452  C   LEU P   9       1.775  17.896   2.540  0.00  0.00      P2    
ATOM    453  O   LEU P   9       0.830  17.521   3.189  0.00  0.00      P2    
ATOM    454  N   ALA P  10       2.023  17.462   1.261  0.00  0.00      P2    
ATOM    455  CA  ALA P  10       1.098  16.576   0.588  0.00  0.00      P2    
ATOM    456  C   ALA P  10       1.095  15.151   1.213  0.00  0.00      P2    
ATOM    457  O   ALA P  10       0.086  14.441   1.315  0.00  0.00      P2    
ATOM    458  N   ARG P  11       2.326  14.749   1.620  0.00  0.00      P2    
ATOM    459  CA  ARG P  11       2.621  13.482   2.302  0.00  0.00      P2    
ATOM    460  C   ARG P  11       2.015  13.279   3.655  0.00  0.00      P2    
ATOM    461  O   ARG P  11       2.068  12.197   4.249  0.00  0.00      P2    
ATOM    462  N   GLY P  12       1.524  14.369   4.283  0.00  0.00      P2    
ATOM    463  CA  GLY P  12       0.873  14.386   5.630  0.00  0.00      P2    
ATOM    464  C   GLY P  12      -0.362  13.538   5.766  0.00  0.00      P2    
ATOM    465  O   GLY P  12      -1.389  13.809   5.091  0.00  0.00      P2    
ATOM    466  N   ASN P  13      -0.327  12.511   6.659  0.00  0.00      P2    
ATOM    467  CA  ASN P  13      -1.510  11.664   6.954  0.00  0.00      P2    
ATOM    468  C   ASN P  13      -2.756  12.377   7.547  0.00  0.00      P2    
ATOM    469  O   ASN P  13      -3.870  11.902   7.393  0.00  0.00      P2    
ATOM    470  N   ILE P  14      -2.513  13.586   8.184  0.00  0.00      P2    
ATOM    471  CA  ILE P  14      -3.475  14.180   9.073  0.00  0.00      P2    
ATOM    472  C   ILE P  14      -4.849  14.614   8.588  0.00  0.00      P2    
ATOM    473  O   ILE P  14      -5.932  14.456   9.173  0.00  0.00      P2    
ATOM    474  N   VAL P  15      -4.868  15.080   7.346  0.00  0.00      P2    
ATOM    475  CA  VAL P  15      -5.993  15.468   6.530  0.00  0.00      P2    
ATOM    476  C   VAL P  15      -6.943  14.234   6.360  0.00  0.00      P2    
ATOM    477  O   VAL P  15      -8.054  14.162   6.843  0.00  0.00      P2    
ATOM    478  N   ASP P  16      -6.379  13.140   5.757  0.00  0.00      P2    
ATOM    479  CA  ASP P  16      -6.980  11.773   5.619  0.00  0.00      P2    
ATOM    480  C   ASP P  16      -7.618  11.328   6.882  0.00  0.00      P2    
ATOM    481  O   ASP P  16      -8.766  10.929   6.875  0.00  0.00      P2    
ATOM    482  N   LEU P  17      -6.769  11.289   7.944  0.00  0.00      P2    
ATOM    483  CA  LEU P  17      -7.211  10.878   9.282  0.00  0.00      P2    
ATOM    484  C   LEU P  17      -8.398  11.827   9.771  0.00  0.00      P2    
ATOM    485  O   LEU P  17      -9.425  11.300  10.142  0.00  0.00      P2    
ATOM    486  N   ALA P  18      -8.312  13.136   9.818  0.00  0.00      P2    
ATOM    487  CA  ALA P  18      -9.312  14.074  10.310  0.00  0.00      P2    
ATOM    488  C   ALA P  18     -10.623  14.003   9.537  0.00  0.00      P2    
ATOM    489  O   ALA P  18     -11.710  14.087  10.131  0.00  0.00      P2    
ATOM    490  N   VAL P  19     -10.572  13.865   8.190  0.00  0.00      P2    
ATOM    491  CA  VAL P  19     -11.748  13.606   7.329  0.00  0.00      P2    
ATOM    492  C   VAL P  19     -12.416  12.285   7.757  0.00  0.00      P2    
ATOM    493  O   VAL P  19     -13.636  12.229   8.045  0.00  0.00      P2    
ATOM    494  N   ALA P  20     -11.597  11.253   7.913  0.00  0.00      P2    
ATOM    495  CA  ALA P  20     -12.005   9.987   8.418  0.00  0.00      P2    
ATOM    496  C   ALA P  20     -12.697  10.042   9.778  0.00  0.00      P2    
ATOM    497  O   ALA P  20     -13.737   9.412   9.989  0.00  0.00      P2    
ATOM    498  N   VAL P  21     -12.196  10.776  10.737  0.00  0.00      P2    
ATOM    499  CA  VAL P  21     -12.937  10.962  11.985  0.00  0.00      P2    
ATOM    500  C   VAL P  21     -14.275  11.803  11.862  0.00  0.00      P2    
ATOM    501  O   VAL P  21     -15.237  11.478  12.579  0.00  0.00      P2    
ATOM    502  N   VAL P  22     -14.310  12.852  11.053  0.00  0.00      P2    
ATOM    503  CA  VAL P  22     -15.605  13.466  10.681  0.00  0.00      P2    
ATOM    504  C   VAL P  22     -16.622  12.447  10.020  0.00  0.00      P2    
ATOM    505  O   VAL P  22     -17.725  12.377  10.558  0.00  0.00      P2    
ATOM    506  N   ILE P  23     -16.211  11.674   8.984  0.00  0.00      P2    
ATOM    507  CA  ILE P  23     -16.988  10.569   8.409  0.00  0.00      P2    
ATOM    508  C   ILE P  23     -17.341   9.459   9.365  0.00  0.00      P2    
ATOM    509  O   ILE P  23     -18.444   8.932   9.365  0.00  0.00      P2    
ATOM    510  N   GLY P  24     -16.392   9.037  10.132  0.00  0.00      P2    
ATOM    511  CA  GLY P  24     -16.544   7.950  11.024  0.00  0.00      P2    
ATOM    512  C   GLY P  24     -17.422   8.239  12.186  0.00  0.00      P2    
ATOM    513  O   GLY P  24     -18.329   7.460  12.463  0.00  0.00      P2    
ATOM    514  N   THR P  25     -17.306   9.408  12.779  0.00  0.00      P2    
ATOM    515  CA  THR P  25     -18.145   9.909  13.799  0.00  0.00      P2    
ATOM    516  C   THR P  25     -19.509  10.160  13.387  0.00  0.00      P2    
ATOM    517  O   THR P  25     -20.440   9.719  14.040  0.00  0.00      P2    
ATOM    518  N   ALA P  26     -19.684  10.754  12.155  0.00  0.00      P2    
ATOM    519  CA  ALA P  26     -20.978  10.953  11.603  0.00  0.00      P2    
ATOM    520  C   ALA P  26     -21.731   9.621  11.406  0.00  0.00      P2    
ATOM    521  O   ALA P  26     -22.851   9.439  11.851  0.00  0.00      P2    
ATOM    522  N   PHE P  27     -20.990   8.613  10.894  0.00  0.00      P2    
ATOM    523  CA  PHE P  27     -21.557   7.266  10.762  0.00  0.00      P2    
ATOM    524  C   PHE P  27     -21.758   6.509  12.110  0.00  0.00      P2    
ATOM    525  O   PHE P  27     -22.771   5.857  12.234  0.00  0.00      P2    
ATOM    526  N   THR P  28     -20.812   6.653  13.075  0.00  0.00      P2    
ATOM    527  CA  THR P  28     -20.934   6.002  14.370  0.00  0.00      P2    
ATOM    528  C   THR P  28     -22.110   6.444  15.274  0.00  0.00      P2    
ATOM    529  O   THR P  28     -22.696   5.699  16.027  0.00  0.00      P2    
ATOM    530  N   ALA P  29     -22.500   7.711  15.185  0.00  0.00      P2    
ATOM    531  CA  ALA P  29     -23.667   8.275  15.874  0.00  0.00      P2    
ATOM    532  C   ALA P  29     -24.965   7.531  15.381  0.00  0.00      P2    
ATOM    533  O   ALA P  29     -25.735   7.102  16.217  0.00  0.00      P2    
ATOM    534  N   LEU P  30     -25.108   7.262  14.064  0.00  0.00      P2    
ATOM    535  CA  LEU P  30     -26.186   6.469  13.551  0.00  0.00      P2    
ATOM    536  C   LEU P  30     -26.228   5.005  13.978  0.00  0.00      P2    
ATOM    537  O   LEU P  30     -27.316   4.462  14.274  0.00  0.00      P2    
ATOM    538  N   VAL P  31     -25.007   4.296  14.014  0.00  0.00      P2    
ATOM    539  CA  VAL P  31     -24.942   2.898  14.448  0.00  0.00      P2    
ATOM    540  C   VAL P  31     -25.344   2.791  15.880  0.00  0.00      P2    
ATOM    541  O   VAL P  31     -26.219   1.950  16.183  0.00  0.00      P2    
ATOM    542  N   THR P  32     -24.973   3.693  16.834  0.00  0.00      P2    
ATOM    543  CA  THR P  32     -25.419   3.520  18.198  0.00  0.00      P2    
ATOM    544  C   THR P  32     -26.883   3.807  18.374  0.00  0.00      P2    
ATOM    545  O   THR P  32     -27.644   3.164  19.079  0.00  0.00      P2    
ATOM    546  N   LYS P  33     -27.333   4.870  17.717  0.00  0.00      P2    
ATOM    547  CA  LYS P  33     -28.755   5.265  17.602  0.00  0.00      P2    
ATOM    548  C   LYS P  33     -29.726   4.266  17.035  0.00  0.00      P2    
ATOM    549  O   LYS P  33     -30.797   3.906  17.553  0.00  0.00      P2    
ATOM    550  N   PHE P  34     -29.358   3.646  15.910  0.00  0.00      P2    
ATOM    551  CA  PHE P  34     -29.918   2.392  15.338  0.00  0.00      P2    
ATOM    552  C   PHE P  34     -29.992   1.231  16.317  0.00  0.00      P2    
ATOM    553  O   PHE P  34     -31.067   0.654  16.531  0.00  0.00      P2    
ATOM    554  N   THR P  35     -28.851   0.946  16.963  0.00  0.00      P2    
ATOM    555  CA  THR P  35     -28.775   0.017  17.994  0.00  0.00      P2    
ATOM    556  C   THR P  35     -29.642   0.308  19.212  0.00  0.00      P2    
ATOM    557  O   THR P  35     -30.340  -0.594  19.724  0.00  0.00      P2    
ATOM    558  N   ASP P  36     -29.746   1.508  19.766  0.00  0.00      P2    
ATOM    559  CA  ASP P  36     -30.783   1.775  20.813  0.00  0.00      P2    
ATOM    560  C   ASP P  36     -32.217   1.538  20.474  0.00  0.00      P2    
ATOM    561  O   ASP P  36     -32.896   0.897  21.255  0.00  0.00      P2    
ATOM    562  N   SER P  37     -32.623   1.891  19.256  0.00  0.00      P2    
ATOM    563  CA  SER P  37     -33.974   2.036  18.745  0.00  0.00      P2    
ATOM    564  C   SER P  37     -34.585   0.847  18.083  0.00  0.00      P2    
ATOM    565  O   SER P  37     -35.733   0.444  18.367  0.00  0.00      P2    
ATOM    566  N   ILE P  38     -33.863   0.141  17.213  0.00  0.00      P2    
ATOM    567  CA  ILE P  38     -34.242  -1.055  16.547  0.00  0.00      P2    
ATOM    568  C   ILE P  38     -33.611  -2.217  17.358  0.00  0.00      P2    
ATOM    569  O   ILE P  38     -34.325  -3.158  17.587  0.00  0.00      P2    
ATOM    570  N   ILE P  39     -32.391  -2.172  17.903  0.00  0.00      P2    
ATOM    571  CA  ILE P  39     -31.650  -3.414  18.173  0.00  0.00      P2    
ATOM    572  C   ILE P  39     -31.899  -3.809  19.605  0.00  0.00      P2    
ATOM    573  O   ILE P  39     -32.377  -4.900  19.886  0.00  0.00      P2    
ATOM    574  N   THR P  40     -31.635  -2.921  20.574  0.00  0.00      P2    
ATOM    575  CA  THR P  40     -31.879  -3.255  21.974  0.00  0.00      P2    
ATOM    576  C   THR P  40     -33.220  -3.820  22.381  0.00  0.00      P2    
ATOM    577  O   THR P  40     -33.330  -4.923  23.026  0.00  0.00      P2    
ATOM    578  N   PRO P  41     -34.393  -3.248  21.958  0.00  0.00      P2    
ATOM    579  CA  PRO P  41     -35.729  -3.825  22.147  0.00  0.00      P2    
ATOM    580  C   PRO P  41     -35.961  -5.194  21.511  0.00  0.00      P2    
ATOM    581  O   PRO P  41     -36.595  -6.082  22.124  0.00  0.00      P2    
ATOM    582  N   LEU P  42     -35.388  -5.377  20.314  0.00  0.00      P2    
ATOM    583  CA  LEU P  42     -35.362  -6.596  19.633  0.00  0.00      P2    
ATOM    584  C   LEU P  42     -34.601  -7.664  20.477  0.00  0.00      P2    
ATOM    585  O   LEU P  42     -35.139  -8.730  20.679  0.00  0.00      P2    
ATOM    586  N   ILE P  43     -33.350  -7.440  20.956  0.00  0.00      P2    
ATOM    587  CA  ILE P  43     -32.643  -8.359  21.772  0.00  0.00      P2    
ATOM    588  C   ILE P  43     -33.398  -8.622  23.040  0.00  0.00      P2    
ATOM    589  O   ILE P  43     -33.549  -9.739  23.389  0.00  0.00      P2    
ATOM    590  N   ASN P  44     -33.924  -7.585  23.679  0.00  0.00      P2    
ATOM    591  CA  ASN P  44     -34.611  -7.656  24.952  0.00  0.00      P2    
ATOM    592  C   ASN P  44     -35.768  -8.606  24.911  0.00  0.00      P2    
ATOM    593  O   ASN P  44     -35.982  -9.478  25.757  0.00  0.00      P2    
ATOM    594  N   ARG P  45     -36.617  -8.424  23.795  0.00  0.00      P2    
ATOM    595  CA  ARG P  45     -37.772  -9.351  23.531  0.00  0.00      P2    
ATOM    596  C   ARG P  45     -37.453 -10.845  23.280  0.00  0.00      P2    
ATOM    597  O   ARG P  45     -37.959 -11.780  23.886  0.00  0.00      P2    
ATOM    598  N   ILE P  46     -36.432 -11.027  22.461  0.00  0.00      P2    
ATOM    599  CA  ILE P  46     -35.866 -12.380  22.158  0.00  0.00      P2    
ATOM    600  C   ILE P  46     -35.273 -13.105  23.374  0.00  0.00      P2    
ATOM    601  O   ILE P  46     -35.567 -14.247  23.632  0.00  0.00      P2    
ATOM    602  N   GLY P  47     -34.381 -12.487  24.137  0.00  0.00      P2    
ATOM    603  CA  GLY P  47     -33.871 -13.029  25.385  0.00  0.00      P2    
ATOM    604  C   GLY P  47     -32.607 -13.850  25.368  0.00  0.00      P2    
ATOM    605  O   GLY P  47     -32.342 -14.722  26.192  0.00  0.00      P2    
ATOM    606  N   VAL P  48     -31.763 -13.445  24.444  0.00  0.00      P2    
ATOM    607  CA  VAL P  48     -30.439 -14.071  24.104  0.00  0.00      P2    
ATOM    608  C   VAL P  48     -29.542 -14.308  25.349  0.00  0.00      P2    
ATOM    609  O   VAL P  48     -29.509 -13.607  26.369  0.00  0.00      P2    
ATOM    610  N   ASN P  49     -28.701 -15.414  25.290  0.00  0.00      P2    
ATOM    611  CA  ASN P  49     -27.864 -15.958  26.388  0.00  0.00      P2    
ATOM    612  C   ASN P  49     -26.758 -16.840  25.957  0.00  0.00      P2    
ATOM    613  O   ASN P  49     -26.766 -17.232  24.836  0.00  0.00      P2    
ATOM    614  N   ALA P  50     -25.732 -17.176  26.728  0.00  0.00      P2    
ATOM    615  CA  ALA P  50     -24.464 -17.767  26.207  0.00  0.00      P2    
ATOM    616  C   ALA P  50     -23.935 -18.866  27.167  0.00  0.00      P2    
ATOM    617  O   ALA P  50     -22.768 -19.283  27.017  0.00  0.00      P2    
ATOM    618  N   GLN P  51     -24.636 -19.385  28.171  0.00  0.00      P2    
ATOM    619  CA  GLN P  51     -24.162 -20.236  29.244  0.00  0.00      P2    
ATOM    620  C   GLN P  51     -23.389 -21.485  28.871  0.00  0.00      P2    
ATOM    621  O   GLN P  51     -23.838 -22.288  28.053  0.00  0.00      P2    
ATOM    622  N   SER P  52     -22.322 -21.752  29.608  0.00  0.00      P2    
ATOM    623  CA  SER P  52     -21.390 -22.845  29.315  0.00  0.00      P2    
ATOM    624  C   SER P  52     -20.961 -23.537  30.537  0.00  0.00      P2    
ATOM    625  O   SER P  52     -21.074 -22.943  31.636  0.00  0.00      P2    
ATOM    626  N   ASP P  53     -20.389 -24.726  30.536  0.00  0.00      P2    
ATOM    627  CA  ASP P  53     -19.571 -25.261  31.622  0.00  0.00      P2    
ATOM    628  C   ASP P  53     -18.351 -25.934  31.101  0.00  0.00      P2    
ATOM    629  O   ASP P  53     -18.355 -26.446  29.931  0.00  0.00      P2    
ATOM    630  N   VAL P  54     -17.146 -25.907  31.804  0.00  0.00      P2    
ATOM    631  CA  VAL P  54     -15.960 -26.629  31.419  0.00  0.00      P2    
ATOM    632  C   VAL P  54     -16.016 -28.175  31.340  0.00  0.00      P2    
ATOM    633  O   VAL P  54     -16.719 -28.804  32.088  0.00  0.00      P2    
ATOM    634  N   GLY P  55     -15.428 -28.689  30.288  0.00  0.00      P2    
ATOM    635  CA  GLY P  55     -15.227 -30.121  30.043  0.00  0.00      P2    
ATOM    636  C   GLY P  55     -13.997 -30.663  30.824  0.00  0.00      P2    
ATOM    637  O   GLY P  55     -13.827 -30.293  32.014  0.00  0.00      P2    
ATOM    638  N   ILE P  56     -13.186 -31.657  30.361  0.00  0.00      P2    
ATOM    639  CA  ILE P  56     -11.889 -31.992  30.909  0.00  0.00      P2    
ATOM    640  C   ILE P  56     -10.811 -32.249  29.844  0.00  0.00      P2    
ATOM    641  O   ILE P  56     -10.985 -33.096  28.920  0.00  0.00      P2    
ATOM    642  N   LEU P  57      -9.663 -31.445  29.986  0.00  0.00      P2    
ATOM    643  CA  LEU P  57      -8.387 -31.695  29.336  0.00  0.00      P2    
ATOM    644  C   LEU P  57      -7.438 -31.753  30.449  0.00  0.00      P2    
ATOM    645  O   LEU P  57      -7.600 -31.044  31.416  0.00  0.00      P2    
ATOM    646  N   ARG P  58      -6.456 -32.662  30.493  0.00  0.00      P2    
ATOM    647  CA  ARG P  58      -5.394 -32.787  31.533  0.00  0.00      P2    
ATOM    648  C   ARG P  58      -4.235 -31.960  31.197  0.00  0.00      P2    
ATOM    649  O   ARG P  58      -3.449 -31.684  32.115  0.00  0.00      P2    
ATOM    650  N   ILE P  59      -4.050 -31.665  29.898  0.00  0.00      P2    
ATOM    651  CA  ILE P  59      -3.004 -30.791  29.361  0.00  0.00      P2    
ATOM    652  C   ILE P  59      -3.700 -29.669  28.614  0.00  0.00      P2    
ATOM    653  O   ILE P  59      -4.453 -29.895  27.658  0.00  0.00      P2    
ATOM    654  N   GLY P  60      -3.443 -28.439  29.078  0.00  0.00      P2    
ATOM    655  CA  GLY P  60      -4.302 -27.243  28.836  0.00  0.00      P2    
ATOM    656  C   GLY P  60      -5.441 -27.163  29.817  0.00  0.00      P2    
ATOM    657  O   GLY P  60      -5.594 -28.031  30.672  0.00  0.00      P2    
ATOM    658  N   ILE P  61      -6.241 -26.122  29.812  0.00  0.00      P2    
ATOM    659  CA  ILE P  61      -7.261 -25.830  30.819  0.00  0.00      P2    
ATOM    660  C   ILE P  61      -8.610 -26.478  30.526  0.00  0.00      P2    
ATOM    661  O   ILE P  61      -9.469 -26.512  31.406  0.00  0.00      P2    
ATOM    662  N   GLY P  62      -8.949 -27.024  29.284  0.00  0.00      P2    
ATOM    663  CA  GLY P  62     -10.269 -27.508  28.883  0.00  0.00      P2    
ATOM    664  C   GLY P  62     -11.079 -26.523  28.045  0.00  0.00      P2    
ATOM    665  O   GLY P  62     -10.878 -25.335  28.089  0.00  0.00      P2    
ATOM    666  N   GLY P  63     -11.969 -27.045  27.176  0.00  0.00      P2    
ATOM    667  CA  GLY P  63     -13.031 -26.340  26.380  0.00  0.00      P2    
ATOM    668  C   GLY P  63     -14.275 -26.072  27.081  0.00  0.00      P2    
ATOM    669  O   GLY P  63     -14.510 -26.679  28.087  0.00  0.00      P2    
ATOM    670  N   GLY P  64     -15.029 -25.034  26.530  0.00  0.00      P2    
ATOM    671  CA  GLY P  64     -16.392 -24.666  26.837  0.00  0.00      P2    
ATOM    672  C   GLY P  64     -17.412 -25.636  26.274  0.00  0.00      P2    
ATOM    673  O   GLY P  64     -17.423 -25.855  25.086  0.00  0.00      P2    
ATOM    674  N   GLN P  65     -18.350 -26.161  27.135  0.00  0.00      P2    
ATOM    675  CA  GLN P  65     -19.396 -27.011  26.694  0.00  0.00      P2    
ATOM    676  C   GLN P  65     -20.791 -26.373  27.000  0.00  0.00      P2    
ATOM    677  O   GLN P  65     -21.120 -26.051  28.159  0.00  0.00      P2    
ATOM    678  N   THR P  66     -21.620 -26.242  26.024  0.00  0.00      P2    
ATOM    679  CA  THR P  66     -22.902 -25.488  26.133  0.00  0.00      P2    
ATOM    680  C   THR P  66     -24.044 -26.060  27.047  0.00  0.00      P2    
ATOM    681  O   THR P  66     -24.424 -27.234  26.926  0.00  0.00      P2    
ATOM    682  N   ILE P  67     -24.577 -25.307  28.060  0.00  0.00      P2    
ATOM    683  CA  ILE P  67     -25.578 -25.735  29.023  0.00  0.00      P2    
ATOM    684  C   ILE P  67     -26.936 -25.997  28.500  0.00  0.00      P2    
ATOM    685  O   ILE P  67     -27.568 -26.897  29.023  0.00  0.00      P2    
ATOM    686  N   ASP P  68     -27.430 -25.411  27.427  0.00  0.00      P2    
ATOM    687  CA  ASP P  68     -28.753 -25.629  27.002  0.00  0.00      P2    
ATOM    688  C   ASP P  68     -28.831 -25.514  25.510  0.00  0.00      P2    
ATOM    689  O   ASP P  68     -27.822 -25.608  24.806  0.00  0.00      P2    
ATOM    690  N   LEU P  69     -30.050 -25.502  24.962  0.00  0.00      P2    
ATOM    691  CA  LEU P  69     -30.350 -25.309  23.513  0.00  0.00      P2    
ATOM    692  C   LEU P  69     -30.621 -23.826  23.118  0.00  0.00      P2    
ATOM    693  O   LEU P  69     -30.682 -23.473  21.958  0.00  0.00      P2    
ATOM    694  N   ASN P  70     -30.695 -23.004  24.130  0.00  0.00      P2    
ATOM    695  CA  ASN P  70     -30.858 -21.578  24.113  0.00  0.00      P2    
ATOM    696  C   ASN P  70     -29.638 -20.824  23.730  0.00  0.00      P2    
ATOM    697  O   ASN P  70     -29.566 -19.959  22.855  0.00  0.00      P2    
ATOM    698  N   VAL P  71     -28.453 -21.269  24.230  0.00  0.00      P2    
ATOM    699  CA  VAL P  71     -27.115 -20.869  23.739  0.00  0.00      P2    
ATOM    700  C   VAL P  71     -26.912 -21.135  22.201  0.00  0.00      P2    
ATOM    701  O   VAL P  71     -26.463 -20.308  21.444  0.00  0.00      P2    
ATOM    702  N   LEU P  72     -27.260 -22.402  21.816  0.00  0.00      P2    
ATOM    703  CA  LEU P  72     -27.161 -22.768  20.434  0.00  0.00      P2    
ATOM    704  C   LEU P  72     -28.073 -21.870  19.574  0.00  0.00      P2    
ATOM    705  O   LEU P  72     -27.677 -21.372  18.522  0.00  0.00      P2    
ATOM    706  N   LEU P  73     -29.405 -21.620  19.969  0.00  0.00      P2    
ATOM    707  CA  LEU P  73     -30.261 -20.784  19.122  0.00  0.00      P2    
ATOM    708  C   LEU P  73     -29.926 -19.312  19.209  0.00  0.00      P2    
ATOM    709  O   LEU P  73     -30.032 -18.528  18.282  0.00  0.00      P2    
ATOM    710  N   SER P  74     -29.384 -18.863  20.323  0.00  0.00      P2    
ATOM    711  CA  SER P  74     -28.786 -17.556  20.447  0.00  0.00      P2    
ATOM    712  C   SER P  74     -27.646 -17.327  19.505  0.00  0.00      P2    
ATOM    713  O   SER P  74     -27.615 -16.316  18.788  0.00  0.00      P2    
ATOM    714  N   ALA P  75     -26.674 -18.254  19.366  0.00  0.00      P2    
ATOM    715  CA  ALA P  75     -25.604 -18.208  18.340  0.00  0.00      P2    
ATOM    716  C   ALA P  75     -26.098 -18.261  16.892  0.00  0.00      P2    
ATOM    717  O   ALA P  75     -25.731 -17.507  15.996  0.00  0.00      P2    
ATOM    718  N   ALA P  76     -27.126 -19.068  16.679  0.00  0.00      P2    
ATOM    719  CA  ALA P  76     -27.778 -19.205  15.379  0.00  0.00      P2    
ATOM    720  C   ALA P  76     -28.483 -18.003  14.840  0.00  0.00      P2    
ATOM    721  O   ALA P  76     -28.246 -17.583  13.721  0.00  0.00      P2    
ATOM    722  N   ILE P  77     -29.301 -17.376  15.646  0.00  0.00      P2    
ATOM    723  CA  ILE P  77     -29.981 -16.141  15.380  0.00  0.00      P2    
ATOM    724  C   ILE P  77     -28.961 -15.035  15.295  0.00  0.00      P2    
ATOM    725  O   ILE P  77     -29.019 -14.206  14.393  0.00  0.00      P2    
ATOM    726  N   ASN P  78     -27.986 -15.037  16.161  0.00  0.00      P2    
ATOM    727  CA  ASN P  78     -26.857 -14.110  16.090  0.00  0.00      P2    
ATOM    728  C   ASN P  78     -26.018 -14.093  14.768  0.00  0.00      P2    
ATOM    729  O   ASN P  78     -25.690 -13.009  14.285  0.00  0.00      P2    
ATOM    730  N   PHE P  79     -25.633 -15.277  14.205  0.00  0.00      P2    
ATOM    731  CA  PHE P  79     -24.918 -15.369  12.959  0.00  0.00      P2    
ATOM    732  C   PHE P  79     -25.874 -14.975  11.780  0.00  0.00      P2    
ATOM    733  O   PHE P  79     -25.450 -14.447  10.793  0.00  0.00      P2    
ATOM    734  N   PHE P  80     -27.217 -15.249  11.857  0.00  0.00      P2    
ATOM    735  CA  PHE P  80     -28.208 -14.832  10.886  0.00  0.00      P2    
ATOM    736  C   PHE P  80     -28.462 -13.360  10.837  0.00  0.00      P2    
ATOM    737  O   PHE P  80     -28.291 -12.771   9.720  0.00  0.00      P2    
ATOM    738  N   LEU P  81     -28.556 -12.718  12.033  0.00  0.00      P2    
ATOM    739  CA  LEU P  81     -28.512 -11.310  12.297  0.00  0.00      P2    
ATOM    740  C   LEU P  81     -27.195 -10.628  11.733  0.00  0.00      P2    
ATOM    741  O   LEU P  81     -27.277  -9.716  10.919  0.00  0.00      P2    
ATOM    742  N   ILE P  82     -25.997 -11.182  12.090  0.00  0.00      P2    
ATOM    743  CA  ILE P  82     -24.753 -10.603  11.561  0.00  0.00      P2    
ATOM    744  C   ILE P  82     -24.684 -10.720  10.073  0.00  0.00      P2    
ATOM    745  O   ILE P  82     -24.366  -9.799   9.390  0.00  0.00      P2    
ATOM    746  N   ALA P  83     -24.987 -11.906   9.532  0.00  0.00      P2    
ATOM    747  CA  ALA P  83     -24.992 -12.256   8.167  0.00  0.00      P2    
ATOM    748  C   ALA P  83     -25.939 -11.440   7.332  0.00  0.00      P2    
ATOM    749  O   ALA P  83     -25.575 -11.055   6.269  0.00  0.00      P2    
ATOM    750  N   PHE P  84     -27.156 -11.096   7.769  0.00  0.00      P2    
ATOM    751  CA  PHE P  84     -28.049 -10.116   7.210  0.00  0.00      P2    
ATOM    752  C   PHE P  84     -27.568  -8.692   7.200  0.00  0.00      P2    
ATOM    753  O   PHE P  84     -27.595  -8.011   6.118  0.00  0.00      P2    
ATOM    754  N   ALA P  85     -27.050  -8.213   8.362  0.00  0.00      P2    
ATOM    755  CA  ALA P  85     -26.505  -6.888   8.589  0.00  0.00      P2    
ATOM    756  C   ALA P  85     -25.339  -6.654   7.667  0.00  0.00      P2    
ATOM    757  O   ALA P  85     -25.477  -5.729   6.900  0.00  0.00      P2    
ATOM    758  N   VAL P  86     -24.326  -7.535   7.613  0.00  0.00      P2    
ATOM    759  CA  VAL P  86     -23.244  -7.442   6.657  0.00  0.00      P2    
ATOM    760  C   VAL P  86     -23.783  -7.262   5.249  0.00  0.00      P2    
ATOM    761  O   VAL P  86     -23.377  -6.365   4.535  0.00  0.00      P2    
ATOM    762  N   TYR P  87     -24.622  -8.161   4.750  0.00  0.00      P2    
ATOM    763  CA  TYR P  87     -25.083  -8.105   3.397  0.00  0.00      P2    
ATOM    764  C   TYR P  87     -25.885  -6.847   3.105  0.00  0.00      P2    
ATOM    765  O   TYR P  87     -25.612  -6.203   2.117  0.00  0.00      P2    
ATOM    766  N   PHE P  88     -26.888  -6.516   3.945  0.00  0.00      P2    
ATOM    767  CA  PHE P  88     -27.774  -5.401   3.779  0.00  0.00      P2    
ATOM    768  C   PHE P  88     -27.134  -4.076   3.927  0.00  0.00      P2    
ATOM    769  O   PHE P  88     -27.439  -3.119   3.139  0.00  0.00      P2    
ATOM    770  N   LEU P  89     -26.285  -3.862   5.035  0.00  0.00      P2    
ATOM    771  CA  LEU P  89     -25.524  -2.609   5.242  0.00  0.00      P2    
ATOM    772  C   LEU P  89     -24.290  -2.457   4.331  0.00  0.00      P2    
ATOM    773  O   LEU P  89     -24.174  -1.461   3.669  0.00  0.00      P2    
ATOM    774  N   VAL P  90     -23.457  -3.497   4.150  0.00  0.00      P2    
ATOM    775  CA  VAL P  90     -22.169  -3.371   3.435  0.00  0.00      P2    
ATOM    776  C   VAL P  90     -22.206  -4.056   2.093  0.00  0.00      P2    
ATOM    777  O   VAL P  90     -21.691  -3.491   1.139  0.00  0.00      P2    
ATOM    778  N   VAL P  91     -22.828  -5.216   1.821  0.00  0.00      P2    
ATOM    779  CA  VAL P  91     -22.730  -5.830   0.517  0.00  0.00      P2    
ATOM    780  C   VAL P  91     -23.414  -5.100  -0.592  0.00  0.00      P2    
ATOM    781  O   VAL P  91     -22.723  -4.844  -1.535  0.00  0.00      P2    
ATOM    782  N   LEU P  92     -24.696  -4.763  -0.467  0.00  0.00      P2    
ATOM    783  CA  LEU P  92     -25.357  -3.931  -1.418  0.00  0.00      P2    
ATOM    784  C   LEU P  92     -24.596  -2.628  -1.935  0.00  0.00      P2    
ATOM    785  O   LEU P  92     -24.568  -2.446  -3.126  0.00  0.00      P2    
ATOM    786  N   PRO P  93     -24.011  -1.698  -1.085  0.00  0.00      P2    
ATOM    787  CA  PRO P  93     -23.164  -0.570  -1.540  0.00  0.00      P2    
ATOM    788  C   PRO P  93     -21.799  -1.050  -2.028  0.00  0.00      P2    
ATOM    789  O   PRO P  93     -21.319  -0.563  -3.039  0.00  0.00      P2    
ATOM    790  N   TYR P  94     -21.060  -1.980  -1.293  0.00  0.00      P2    
ATOM    791  CA  TYR P  94     -19.722  -2.408  -1.719  0.00  0.00      P2    
ATOM    792  C   TYR P  94     -19.642  -3.127  -3.060  0.00  0.00      P2    
ATOM    793  O   TYR P  94     -18.723  -2.874  -3.894  0.00  0.00      P2    
ATOM    794  N   ASN P  95     -20.627  -3.990  -3.349  0.00  0.00      P2    
ATOM    795  CA  ASN P  95     -20.857  -4.660  -4.603  0.00  0.00      P2    
ATOM    796  C   ASN P  95     -21.123  -3.596  -5.634  0.00  0.00      P2    
ATOM    797  O   ASN P  95     -20.449  -3.553  -6.679  0.00  0.00      P2    
ATOM    798  N   THR P  96     -22.097  -2.644  -5.321  0.00  0.00      P2    
ATOM    799  CA  THR P  96     -22.480  -1.535  -6.211  0.00  0.00      P2    
ATOM    800  C   THR P  96     -21.196  -0.793  -6.602  0.00  0.00      P2    
ATOM    801  O   THR P  96     -20.936  -0.463  -7.768  0.00  0.00      P2    
ATOM    802  N   LEU P  97     -20.287  -0.508  -5.648  0.00  0.00      P2    
ATOM    803  CA  LEU P  97     -19.060   0.223  -5.872  0.00  0.00      P2    
ATOM    804  C   LEU P  97     -18.032  -0.639  -6.547  0.00  0.00      P2    
ATOM    805  O   LEU P  97     -17.212  -0.141  -7.353  0.00  0.00      P2    
ATOM    806  N   ARG P  98     -18.078  -1.992  -6.495  0.00  0.00      P2    
ATOM    807  CA  ARG P  98     -17.356  -2.821  -7.466  0.00  0.00      P2    
ATOM    808  C   ARG P  98     -17.934  -2.760  -8.967  0.00  0.00      P2    
ATOM    809  O   ARG P  98     -17.114  -2.614  -9.881  0.00  0.00      P2    
ATOM    810  N   LYS P  99     -19.254  -2.706  -9.113  0.00  0.00      P2    
ATOM    811  CA  LYS P  99     -19.960  -2.478 -10.313  0.00  0.00      P2    
ATOM    812  C   LYS P  99     -19.660  -1.116 -10.950  0.00  0.00      P2    
ATOM    813  O   LYS P  99     -19.661  -0.988 -12.182  0.00  0.00      P2    
ATOM    814  N   LYS P 100     -19.492  -0.082 -10.151  0.00  0.00      P2    
ATOM    815  CA  LYS P 100     -19.295   1.276 -10.575  0.00  0.00      P2    
ATOM    816  C   LYS P 100     -17.807   1.693 -10.626  0.00  0.00      P2    
ATOM    817  O   LYS P 100     -17.541   2.753 -11.098  0.00  0.00      P2    
ATOM    818  N   GLY P 101     -16.855   0.851 -10.191  0.00  0.00      P2    
ATOM    819  CA  GLY P 101     -15.460   1.144 -10.196  0.00  0.00      P2    
ATOM    820  C   GLY P 101     -14.968   1.998  -9.154  0.00  0.00      P2    
ATOM    821  O   GLY P 101     -14.017   2.687  -9.378  0.00  0.00      P2    
ATOM    822  N   GLU P 102     -15.575   2.018  -8.004  0.00  0.00      P2    
ATOM    823  CA  GLU P 102     -15.295   2.972  -7.016  0.00  0.00      P2    
ATOM    824  C   GLU P 102     -14.550   2.445  -5.750  0.00  0.00      P2    
ATOM    825  O   GLU P 102     -14.281   3.242  -4.844  0.00  0.00      P2    
ATOM    826  N   VAL P 103     -14.220   1.133  -5.571  0.00  0.00      P2    
ATOM    827  CA  VAL P 103     -13.506   0.600  -4.415  0.00  0.00      P2    
ATOM    828  C   VAL P 103     -11.989   0.795  -4.735  0.00  0.00      P2    
ATOM    829  O   VAL P 103     -11.546   0.572  -5.861  0.00  0.00      P2    
ATOM    830  C   GLU P 104      -8.839   0.241  -3.861  0.00  0.00      P2    
ATOM    831  OT1 GLU P 104      -8.800  -0.267  -2.715  0.00  0.00      P2    
ATOM    832  OT2 GLU P 104      -8.090  -0.150  -4.845  0.00  0.00      P2    
ATOM    833  N   GLU P 104     -11.125   1.276  -3.798  0.00  0.00      P2    
ATOM    834  CA  GLU P 104      -9.751   1.506  -4.091  0.00  0.00      P2    
ATOM    835  N   MET P   1      27.007  -4.250  -3.062  0.00  0.00      P3    
ATOM    836  CA  MET P   1      26.851  -4.316  -1.595  0.00  0.00      P3    
ATOM    837  C   MET P   1      26.288  -3.019  -1.073  0.00  0.00      P3    
ATOM    838  O   MET P   1      25.177  -3.042  -0.604  0.00  0.00      P3    
ATOM    839  N   LEU P   2      26.962  -1.913  -1.258  0.00  0.00      P3    
ATOM    840  CA  LEU P   2      26.469  -0.612  -0.882  0.00  0.00      P3    
ATOM    841  C   LEU P   2      25.161  -0.123  -1.452  0.00  0.00      P3    
ATOM    842  O   LEU P   2      24.244   0.227  -0.788  0.00  0.00      P3    
ATOM    843  N   LYS P   3      24.917  -0.320  -2.793  0.00  0.00      P3    
ATOM    844  CA  LYS P   3      23.572  -0.068  -3.345  0.00  0.00      P3    
ATOM    845  C   LYS P   3      22.367  -0.873  -2.821  0.00  0.00      P3    
ATOM    846  O   LYS P   3      21.305  -0.368  -2.483  0.00  0.00      P3    
ATOM    847  N   GLY P   4      22.538  -2.213  -2.712  0.00  0.00      P3    
ATOM    848  CA  GLY P   4      21.596  -3.094  -2.063  0.00  0.00      P3    
ATOM    849  C   GLY P   4      21.309  -2.747  -0.572  0.00  0.00      P3    
ATOM    850  O   GLY P   4      20.174  -2.668  -0.062  0.00  0.00      P3    
ATOM    851  N   PHE P   5      22.378  -2.467   0.159  0.00  0.00      P3    
ATOM    852  CA  PHE P   5      22.300  -1.973   1.476  0.00  0.00      P3    
ATOM    853  C   PHE P   5      21.393  -0.696   1.574  0.00  0.00      P3    
ATOM    854  O   PHE P   5      20.492  -0.570   2.355  0.00  0.00      P3    
ATOM    855  N   LYS P   6      21.700   0.325   0.713  0.00  0.00      P3    
ATOM    856  CA  LYS P   6      21.036   1.556   0.596  0.00  0.00      P3    
ATOM    857  C   LYS P   6      19.620   1.326   0.247  0.00  0.00      P3    
ATOM    858  O   LYS P   6      18.751   1.822   1.016  0.00  0.00      P3    
ATOM    859  N   GLU P   7      19.220   0.448  -0.698  0.00  0.00      P3    
ATOM    860  CA  GLU P   7      17.819   0.149  -0.944  0.00  0.00      P3    
ATOM    861  C   GLU P   7      17.036  -0.338   0.225  0.00  0.00      P3    
ATOM    862  O   GLU P   7      15.826  -0.125   0.367  0.00  0.00      P3    
ATOM    863  N   PHE P   8      17.684  -1.102   1.090  0.00  0.00      P3    
ATOM    864  CA  PHE P   8      16.998  -1.786   2.179  0.00  0.00      P3    
ATOM    865  C   PHE P   8      16.748  -0.827   3.411  0.00  0.00      P3    
ATOM    866  O   PHE P   8      15.988  -1.098   4.395  0.00  0.00      P3    
ATOM    867  N   LEU P   9      17.419   0.303   3.363  0.00  0.00      P3    
ATOM    868  CA  LEU P   9      17.058   1.421   4.253  0.00  0.00      P3    
ATOM    869  C   LEU P   9      16.081   2.385   3.613  0.00  0.00      P3    
ATOM    870  O   LEU P   9      15.338   3.124   4.259  0.00  0.00      P3    
ATOM    871  N   ALA P  10      15.985   2.392   2.247  0.00  0.00      P3    
ATOM    872  CA  ALA P  10      15.230   3.346   1.460  0.00  0.00      P3    
ATOM    873  C   ALA P  10      13.811   2.908   1.196  0.00  0.00      P3    
ATOM    874  O   ALA P  10      13.045   3.705   0.720  0.00  0.00      P3    
ATOM    875  N   ARG P  11      13.482   1.679   1.479  0.00  0.00      P3    
ATOM    876  CA  ARG P  11      12.107   1.095   1.616  0.00  0.00      P3    
ATOM    877  C   ARG P  11      11.284   1.683   2.830  0.00  0.00      P3    
ATOM    878  O   ARG P  11      10.034   1.836   2.704  0.00  0.00      P3    
ATOM    879  N   GLY P  12      11.851   2.089   3.998  0.00  0.00      P3    
ATOM    880  CA  GLY P  12      11.096   2.711   5.044  0.00  0.00      P3    
ATOM    881  C   GLY P  12      10.628   4.039   4.685  0.00  0.00      P3    
ATOM    882  O   GLY P  12      11.338   4.798   4.029  0.00  0.00      P3    
ATOM    883  N   ASN P  13       9.475   4.449   5.099  0.00  0.00      P3    
ATOM    884  CA  ASN P  13       8.720   5.673   4.957  0.00  0.00      P3    
ATOM    885  C   ASN P  13       9.265   6.808   5.775  0.00  0.00      P3    
ATOM    886  O   ASN P  13       8.840   7.942   5.541  0.00  0.00      P3    
ATOM    887  N   ILE P  14      10.150   6.481   6.781  0.00  0.00      P3    
ATOM    888  CA  ILE P  14      10.491   7.302   7.920  0.00  0.00      P3    
ATOM    889  C   ILE P  14      10.836   8.754   7.641  0.00  0.00      P3    
ATOM    890  O   ILE P  14      10.427   9.643   8.405  0.00  0.00      P3    
ATOM    891  N   VAL P  15      11.680   9.113   6.609  0.00  0.00      P3    
ATOM    892  CA  VAL P  15      12.038  10.540   6.304  0.00  0.00      P3    
ATOM    893  C   VAL P  15      10.770  11.289   5.838  0.00  0.00      P3    
ATOM    894  O   VAL P  15      10.554  12.363   6.403  0.00  0.00      P3    
ATOM    895  N   ASP P  16       9.946  10.735   4.906  0.00  0.00      P3    
ATOM    896  CA  ASP P  16       8.681  11.346   4.540  0.00  0.00      P3    
ATOM    897  C   ASP P  16       7.760  11.654   5.757  0.00  0.00      P3    
ATOM    898  O   ASP P  16       7.164  12.712   5.857  0.00  0.00      P3    
ATOM    899  N   LEU P  17       7.665  10.695   6.667  0.00  0.00      P3    
ATOM    900  CA  LEU P  17       6.837  10.858   7.869  0.00  0.00      P3    
ATOM    901  C   LEU P  17       7.431  12.030   8.748  0.00  0.00      P3    
ATOM    902  O   LEU P  17       6.704  12.827   9.279  0.00  0.00      P3    
ATOM    903  N   ALA P  18       8.761  11.989   8.948  0.00  0.00      P3    
ATOM    904  CA  ALA P  18       9.336  12.986   9.872  0.00  0.00      P3    
ATOM    905  C   ALA P  18       9.238  14.425   9.500  0.00  0.00      P3    
ATOM    906  O   ALA P  18       8.960  15.358  10.282  0.00  0.00      P3    
ATOM    907  N   VAL P  19       9.504  14.612   8.182  0.00  0.00      P3    
ATOM    908  CA  VAL P  19       9.262  15.997   7.625  0.00  0.00      P3    
ATOM    909  C   VAL P  19       7.809  16.457   7.795  0.00  0.00      P3    
ATOM    910  O   VAL P  19       7.627  17.549   8.273  0.00  0.00      P3    
ATOM    911  N   ALA P  20       6.859  15.532   7.467  0.00  0.00      P3    
ATOM    912  CA  ALA P  20       5.481  15.734   7.592  0.00  0.00      P3    
ATOM    913  C   ALA P  20       4.946  16.048   9.022  0.00  0.00      P3    
ATOM    914  O   ALA P  20       4.218  17.035   9.227  0.00  0.00      P3    
ATOM    915  N   VAL P  21       5.344  15.232  10.021  0.00  0.00      P3    
ATOM    916  CA  VAL P  21       5.026  15.590  11.425  0.00  0.00      P3    
ATOM    917  C   VAL P  21       5.602  16.937  11.823  0.00  0.00      P3    
ATOM    918  O   VAL P  21       4.848  17.616  12.408  0.00  0.00      P3    
ATOM    919  N   VAL P  22       6.812  17.368  11.429  0.00  0.00      P3    
ATOM    920  CA  VAL P  22       7.274  18.680  11.766  0.00  0.00      P3    
ATOM    921  C   VAL P  22       6.413  19.869  11.333  0.00  0.00      P3    
ATOM    922  O   VAL P  22       6.002  20.756  12.077  0.00  0.00      P3    
ATOM    923  N   ILE P  23       6.100  19.918  10.016  0.00  0.00      P3    
ATOM    924  CA  ILE P  23       5.146  20.872   9.403  0.00  0.00      P3    
ATOM    925  C   ILE P  23       3.778  20.757   9.879  0.00  0.00      P3    
ATOM    926  O   ILE P  23       3.018  21.680  10.167  0.00  0.00      P3    
ATOM    927  N   GLY P  24       3.379  19.529  10.049  0.00  0.00      P3    
ATOM    928  CA  GLY P  24       2.063  19.235  10.561  0.00  0.00      P3    
ATOM    929  C   GLY P  24       1.757  19.730  12.028  0.00  0.00      P3    
ATOM    930  O   GLY P  24       0.760  20.462  12.337  0.00  0.00      P3    
ATOM    931  N   THR P  25       2.690  19.324  12.960  0.00  0.00      P3    
ATOM    932  CA  THR P  25       2.636  19.690  14.356  0.00  0.00      P3    
ATOM    933  C   THR P  25       2.666  21.203  14.591  0.00  0.00      P3    
ATOM    934  O   THR P  25       1.862  21.682  15.371  0.00  0.00      P3    
ATOM    935  N   ALA P  26       3.509  21.948  13.843  0.00  0.00      P3    
ATOM    936  CA  ALA P  26       3.469  23.378  13.876  0.00  0.00      P3    
ATOM    937  C   ALA P  26       2.233  24.032  13.347  0.00  0.00      P3    
ATOM    938  O   ALA P  26       1.641  24.942  13.910  0.00  0.00      P3    
ATOM    939  N   PHE P  27       1.759  23.654  12.144  0.00  0.00      P3    
ATOM    940  CA  PHE P  27       0.506  24.199  11.567  0.00  0.00      P3    
ATOM    941  C   PHE P  27      -0.740  23.902  12.349  0.00  0.00      P3    
ATOM    942  O   PHE P  27      -1.623  24.719  12.530  0.00  0.00      P3    
ATOM    943  N   THR P  28      -0.885  22.673  12.803  0.00  0.00      P3    
ATOM    944  CA  THR P  28      -1.970  22.249  13.669  0.00  0.00      P3    
ATOM    945  C   THR P  28      -1.956  22.906  14.978  0.00  0.00      P3    
ATOM    946  O   THR P  28      -2.995  23.294  15.422  0.00  0.00      P3    
ATOM    947  N   ALA P  29      -0.722  23.115  15.638  0.00  0.00      P3    
ATOM    948  CA  ALA P  29      -0.554  23.939  16.837  0.00  0.00      P3    
ATOM    949  C   ALA P  29      -1.083  25.353  16.660  0.00  0.00      P3    
ATOM    950  O   ALA P  29      -1.692  25.936  17.585  0.00  0.00      P3    
ATOM    951  N   LEU P  30      -0.787  25.979  15.527  0.00  0.00      P3    
ATOM    952  CA  LEU P  30      -1.189  27.288  15.160  0.00  0.00      P3    
ATOM    953  C   LEU P  30      -2.791  27.350  15.108  0.00  0.00      P3    
ATOM    954  O   LEU P  30      -3.448  28.124  15.832  0.00  0.00      P3    
ATOM    955  N   VAL P  31      -3.424  26.454  14.337  0.00  0.00      P3    
ATOM    956  CA  VAL P  31      -4.901  26.311  14.182  0.00  0.00      P3    
ATOM    957  C   VAL P  31      -5.635  26.110  15.466  0.00  0.00      P3    
ATOM    958  O   VAL P  31      -6.606  26.758  15.816  0.00  0.00      P3    
ATOM    959  N   THR P  32      -5.172  25.141  16.284  0.00  0.00      P3    
ATOM    960  CA  THR P  32      -5.642  24.863  17.645  0.00  0.00      P3    
ATOM    961  C   THR P  32      -5.354  25.909  18.722  0.00  0.00      P3    
ATOM    962  O   THR P  32      -6.182  26.204  19.588  0.00  0.00      P3    
ATOM    963  N   LYS P  33      -4.193  26.599  18.637  0.00  0.00      P3    
ATOM    964  CA  LYS P  33      -4.061  27.810  19.491  0.00  0.00      P3    
ATOM    965  C   LYS P  33      -5.111  28.893  19.196  0.00  0.00      P3    
ATOM    966  O   LYS P  33      -5.790  29.417  20.084  0.00  0.00      P3    
ATOM    967  N   PHE P  34      -5.374  29.108  17.849  0.00  0.00      P3    
ATOM    968  CA  PHE P  34      -6.556  29.880  17.420  0.00  0.00      P3    
ATOM    969  C   PHE P  34      -7.839  29.400  17.894  0.00  0.00      P3    
ATOM    970  O   PHE P  34      -8.660  30.117  18.485  0.00  0.00      P3    
ATOM    971  N   THR P  35      -8.171  28.086  17.701  0.00  0.00      P3    
ATOM    972  CA  THR P  35      -9.412  27.558  18.173  0.00  0.00      P3    
ATOM    973  C   THR P  35      -9.619  27.705  19.728  0.00  0.00      P3    
ATOM    974  O   THR P  35     -10.707  28.116  20.165  0.00  0.00      P3    
ATOM    975  N   ASP P  36      -8.580  27.434  20.580  0.00  0.00      P3    
ATOM    976  CA  ASP P  36      -8.687  27.452  22.034  0.00  0.00      P3    
ATOM    977  C   ASP P  36      -8.734  28.831  22.611  0.00  0.00      P3    
ATOM    978  O   ASP P  36      -9.292  28.981  23.718  0.00  0.00      P3    
ATOM    979  N   SER P  37      -8.180  29.858  21.931  0.00  0.00      P3    
ATOM    980  CA  SER P  37      -8.280  31.215  22.397  0.00  0.00      P3    
ATOM    981  C   SER P  37      -9.336  32.031  21.778  0.00  0.00      P3    
ATOM    982  O   SER P  37      -9.897  32.897  22.412  0.00  0.00      P3    
ATOM    983  N   ILE P  38      -9.604  31.845  20.517  0.00  0.00      P3    
ATOM    984  CA  ILE P  38     -10.574  32.722  19.848  0.00  0.00      P3    
ATOM    985  C   ILE P  38     -12.058  32.097  19.840  0.00  0.00      P3    
ATOM    986  O   ILE P  38     -13.081  32.695  20.227  0.00  0.00      P3    
ATOM    987  N   ILE P  39     -12.192  30.793  19.346  0.00  0.00      P3    
ATOM    988  CA  ILE P  39     -13.499  30.144  19.096  0.00  0.00      P3    
ATOM    989  C   ILE P  39     -14.215  29.604  20.387  0.00  0.00      P3    
ATOM    990  O   ILE P  39     -15.362  29.993  20.709  0.00  0.00      P3    
ATOM    991  N   THR P  40     -13.519  28.802  21.173  0.00  0.00      P3    
ATOM    992  CA  THR P  40     -13.875  28.225  22.463  0.00  0.00      P3    
ATOM    993  C   THR P  40     -14.656  29.146  23.492  0.00  0.00      P3    
ATOM    994  O   THR P  40     -15.736  28.791  23.953  0.00  0.00      P3    
ATOM    995  N   PRO P  41     -14.178  30.330  23.811  0.00  0.00      P3    
ATOM    996  CA  PRO P  41     -14.876  31.148  24.815  0.00  0.00      P3    
ATOM    997  C   PRO P  41     -16.154  31.737  24.273  0.00  0.00      P3    
ATOM    998  O   PRO P  41     -17.059  31.951  25.022  0.00  0.00      P3    
ATOM    999  N   LEU P  42     -16.250  32.063  22.961  0.00  0.00      P3    
ATOM   1000  CA  LEU P  42     -17.534  32.481  22.362  0.00  0.00      P3    
ATOM   1001  C   LEU P  42     -18.537  31.333  22.377  0.00  0.00      P3    
ATOM   1002  O   LEU P  42     -19.760  31.487  22.600  0.00  0.00      P3    
ATOM   1003  N   ILE P  43     -18.038  30.110  22.111  0.00  0.00      P3    
ATOM   1004  CA  ILE P  43     -18.863  28.911  22.200  0.00  0.00      P3    
ATOM   1005  C   ILE P  43     -19.399  28.585  23.551  0.00  0.00      P3    
ATOM   1006  O   ILE P  43     -20.580  28.199  23.607  0.00  0.00      P3    
ATOM   1007  N   ASN P  44     -18.615  28.863  24.627  0.00  0.00      P3    
ATOM   1008  CA  ASN P  44     -18.990  28.810  25.982  0.00  0.00      P3    
ATOM   1009  C   ASN P  44     -19.464  30.109  26.629  0.00  0.00      P3    
ATOM   1010  O   ASN P  44     -19.813  30.155  27.787  0.00  0.00      P3    
ATOM   1011  N   ARG P  45     -19.758  31.147  25.824  0.00  0.00      P3    
ATOM   1012  CA  ARG P  45     -20.673  32.166  26.161  0.00  0.00      P3    
ATOM   1013  C   ARG P  45     -22.067  31.930  25.684  0.00  0.00      P3    
ATOM   1014  O   ARG P  45     -22.972  32.222  26.389  0.00  0.00      P3    
ATOM   1015  N   ILE P  46     -22.287  31.279  24.549  0.00  0.00      P3    
ATOM   1016  CA  ILE P  46     -23.592  30.842  24.030  0.00  0.00      P3    
ATOM   1017  C   ILE P  46     -24.174  29.568  24.722  0.00  0.00      P3    
ATOM   1018  O   ILE P  46     -25.227  29.607  25.317  0.00  0.00      P3    
ATOM   1019  N   GLY P  47     -23.474  28.432  24.597  0.00  0.00      P3    
ATOM   1020  CA  GLY P  47     -23.680  27.169  25.239  0.00  0.00      P3    
ATOM   1021  C   GLY P  47     -24.044  27.133  26.686  0.00  0.00      P3    
ATOM   1022  O   GLY P  47     -23.489  27.787  27.607  0.00  0.00      P3    
ATOM   1023  N   VAL P  48     -24.999  26.156  26.997  0.00  0.00      P3    
ATOM   1024  CA  VAL P  48     -25.315  25.933  28.409  0.00  0.00      P3    
ATOM   1025  C   VAL P  48     -25.845  24.544  28.498  0.00  0.00      P3    
ATOM   1026  O   VAL P  48     -26.512  24.065  27.568  0.00  0.00      P3    
ATOM   1027  N   ASN P  49     -25.717  23.882  29.633  0.00  0.00      P3    
ATOM   1028  CA  ASN P  49     -26.302  22.560  29.866  0.00  0.00      P3    
ATOM   1029  C   ASN P  49     -27.481  22.690  30.790  0.00  0.00      P3    
ATOM   1030  O   ASN P  49     -27.764  23.778  31.327  0.00  0.00      P3    
ATOM   1031  N   ALA P  50     -28.180  21.561  31.008  0.00  0.00      P3    
ATOM   1032  CA  ALA P  50     -29.334  21.454  31.780  0.00  0.00      P3    
ATOM   1033  C   ALA P  50     -29.523  20.016  32.223  0.00  0.00      P3    
ATOM   1034  O   ALA P  50     -28.705  19.144  31.811  0.00  0.00      P3    
ATOM   1035  N   GLN P  51     -30.426  19.753  33.104  0.00  0.00      P3    
ATOM   1036  CA  GLN P  51     -30.756  18.448  33.678  0.00  0.00      P3    
ATOM   1037  C   GLN P  51     -30.949  17.324  32.767  0.00  0.00      P3    
ATOM   1038  O   GLN P  51     -31.391  17.514  31.630  0.00  0.00      P3    
ATOM   1039  N   SER P  52     -30.552  16.068  33.091  0.00  0.00      P3    
ATOM   1040  CA  SER P  52     -30.664  14.894  32.230  0.00  0.00      P3    
ATOM   1041  C   SER P  52     -31.630  13.876  32.841  0.00  0.00      P3    
ATOM   1042  O   SER P  52     -31.769  13.772  34.069  0.00  0.00      P3    
ATOM   1043  N   ASP P  53     -32.291  13.179  31.996  0.00  0.00      P3    
ATOM   1044  CA  ASP P  53     -33.195  12.129  32.301  0.00  0.00      P3    
ATOM   1045  C   ASP P  53     -32.579  10.709  32.246  0.00  0.00      P3    
ATOM   1046  O   ASP P  53     -31.993  10.331  31.195  0.00  0.00      P3    
ATOM   1047  N   VAL P  54     -32.451   9.962  33.340  0.00  0.00      P3    
ATOM   1048  CA  VAL P  54     -31.741   8.719  33.418  0.00  0.00      P3    
ATOM   1049  C   VAL P  54     -32.233   7.593  32.478  0.00  0.00      P3    
ATOM   1050  O   VAL P  54     -33.443   7.394  32.220  0.00  0.00      P3    
ATOM   1051  N   GLY P  55     -31.254   6.907  31.862  0.00  0.00      P3    
ATOM   1052  CA  GLY P  55     -31.583   5.725  31.017  0.00  0.00      P3    
ATOM   1053  C   GLY P  55     -30.638   4.548  31.211  0.00  0.00      P3    
ATOM   1054  O   GLY P  55     -30.278   3.848  30.249  0.00  0.00      P3    
ATOM   1055  N   ILE P  56     -29.967   4.402  32.381  0.00  0.00      P3    
ATOM   1056  CA  ILE P  56     -29.293   3.203  32.907  0.00  0.00      P3    
ATOM   1057  C   ILE P  56     -30.020   1.936  32.691  0.00  0.00      P3    
ATOM   1058  O   ILE P  56     -31.245   1.915  32.774  0.00  0.00      P3    
ATOM   1059  N   LEU P  57     -29.332   0.831  32.354  0.00  0.00      P3    
ATOM   1060  CA  LEU P  57     -29.908  -0.519  32.088  0.00  0.00      P3    
ATOM   1061  C   LEU P  57     -29.048  -1.622  32.774  0.00  0.00      P3    
ATOM   1062  O   LEU P  57     -27.835  -1.513  32.938  0.00  0.00      P3    
ATOM   1063  N   ARG P  58     -29.714  -2.687  33.295  0.00  0.00      P3    
ATOM   1064  CA  ARG P  58     -29.042  -3.870  33.887  0.00  0.00      P3    
ATOM   1065  C   ARG P  58     -28.002  -4.600  33.119  0.00  0.00      P3    
ATOM   1066  O   ARG P  58     -26.906  -4.764  33.583  0.00  0.00      P3    
ATOM   1067  N   ILE P  59     -28.312  -5.045  31.835  0.00  0.00      P3    
ATOM   1068  CA  ILE P  59     -27.470  -5.892  30.991  0.00  0.00      P3    
ATOM   1069  C   ILE P  59     -26.985  -5.132  29.807  0.00  0.00      P3    
ATOM   1070  O   ILE P  59     -25.809  -5.225  29.489  0.00  0.00      P3    
ATOM   1071  N   GLY P  60     -27.824  -4.228  29.152  0.00  0.00      P3    
ATOM   1072  CA  GLY P  60     -27.377  -3.273  28.124  0.00  0.00      P3    
ATOM   1073  C   GLY P  60     -26.362  -2.228  28.617  0.00  0.00      P3    
ATOM   1074  O   GLY P  60     -26.055  -2.144  29.816  0.00  0.00      P3    
ATOM   1075  N   ILE P  61     -25.853  -1.301  27.755  0.00  0.00      P3    
ATOM   1076  CA  ILE P  61     -25.014  -0.235  28.023  0.00  0.00      P3    
ATOM   1077  C   ILE P  61     -25.774   1.108  28.336  0.00  0.00      P3    
ATOM   1078  O   ILE P  61     -25.359   1.894  29.195  0.00  0.00      P3    
ATOM   1079  N   GLY P  62     -27.031   1.264  27.785  0.00  0.00      P3    
ATOM   1080  CA  GLY P  62     -27.936   2.415  27.926  0.00  0.00      P3    
ATOM   1081  C   GLY P  62     -27.328   3.862  27.927  0.00  0.00      P3    
ATOM   1082  O   GLY P  62     -26.329   4.092  27.242  0.00  0.00      P3    
ATOM   1083  N   GLY P  63     -28.003   4.812  28.478  0.00  0.00      P3    
ATOM   1084  CA  GLY P  63     -27.694   6.176  28.204  0.00  0.00      P3    
ATOM   1085  C   GLY P  63     -28.718   7.238  28.702  0.00  0.00      P3    
ATOM   1086  O   GLY P  63     -29.898   6.927  28.583  0.00  0.00      P3    
ATOM   1087  N   GLY P  64     -28.294   8.398  29.251  0.00  0.00      P3    
ATOM   1088  CA  GLY P  64     -29.112   9.547  29.623  0.00  0.00      P3    
ATOM   1089  C   GLY P  64     -29.697  10.233  28.370  0.00  0.00      P3    
ATOM   1090  O   GLY P  64     -29.272  10.026  27.217  0.00  0.00      P3    
ATOM   1091  N   GLN P  65     -30.535  11.199  28.636  0.00  0.00      P3    
ATOM   1092  CA  GLN P  65     -30.918  12.170  27.610  0.00  0.00      P3    
ATOM   1093  C   GLN P  65     -31.279  13.445  28.273  0.00  0.00      P3    
ATOM   1094  O   GLN P  65     -31.999  13.361  29.253  0.00  0.00      P3    
ATOM   1095  N   THR P  66     -30.791  14.634  27.900  0.00  0.00      P3    
ATOM   1096  CA  THR P  66     -30.983  16.054  28.391  0.00  0.00      P3    
ATOM   1097  C   THR P  66     -32.480  16.379  28.325  0.00  0.00      P3    
ATOM   1098  O   THR P  66     -33.085  15.935  27.338  0.00  0.00      P3    
ATOM   1099  N   ILE P  67     -33.128  16.983  29.365  0.00  0.00      P3    
ATOM   1100  CA  ILE P  67     -34.544  17.375  29.370  0.00  0.00      P3    
ATOM   1101  C   ILE P  67     -34.876  18.624  28.572  0.00  0.00      P3    
ATOM   1102  O   ILE P  67     -35.960  18.870  28.034  0.00  0.00      P3    
ATOM   1103  N   ASP P  68     -33.897  19.560  28.463  0.00  0.00      P3    
ATOM   1104  CA  ASP P  68     -33.926  20.764  27.692  0.00  0.00      P3    
ATOM   1105  C   ASP P  68     -33.861  20.381  26.168  0.00  0.00      P3    
ATOM   1106  O   ASP P  68     -33.103  19.485  25.716  0.00  0.00      P3    
ATOM   1107  N   LEU P  69     -34.626  21.017  25.371  0.00  0.00      P3    
ATOM   1108  CA  LEU P  69     -34.695  20.953  23.957  0.00  0.00      P3    
ATOM   1109  C   LEU P  69     -33.654  21.879  23.292  0.00  0.00      P3    
ATOM   1110  O   LEU P  69     -33.283  21.698  22.132  0.00  0.00      P3    
ATOM   1111  N   ASN P  70     -33.140  22.907  23.995  0.00  0.00      P3    
ATOM   1112  CA  ASN P  70     -32.037  23.715  23.548  0.00  0.00      P3    
ATOM   1113  C   ASN P  70     -30.670  22.992  23.440  0.00  0.00      P3    
ATOM   1114  O   ASN P  70     -29.974  23.208  22.428  0.00  0.00      P3    
ATOM   1115  N   VAL P  71     -30.253  22.031  24.317  0.00  0.00      P3    
ATOM   1116  CA  VAL P  71     -29.068  21.158  24.099  0.00  0.00      P3    
ATOM   1117  C   VAL P  71     -29.172  20.314  22.856  0.00  0.00      P3    
ATOM   1118  O   VAL P  71     -28.184  20.151  22.054  0.00  0.00      P3    
ATOM   1119  N   LEU P  72     -30.335  19.728  22.508  0.00  0.00      P3    
ATOM   1120  CA  LEU P  72     -30.583  19.073  21.302  0.00  0.00      P3    
ATOM   1121  C   LEU P  72     -30.372  19.887  20.005  0.00  0.00      P3    
ATOM   1122  O   LEU P  72     -29.659  19.419  19.118  0.00  0.00      P3    
ATOM   1123  N   LEU P  73     -30.974  21.074  19.907  0.00  0.00      P3    
ATOM   1124  CA  LEU P  73     -30.746  22.077  18.893  0.00  0.00      P3    
ATOM   1125  C   LEU P  73     -29.316  22.467  18.723  0.00  0.00      P3    
ATOM   1126  O   LEU P  73     -28.754  22.587  17.611  0.00  0.00      P3    
ATOM   1127  N   SER P  74     -28.621  22.612  19.827  0.00  0.00      P3    
ATOM   1128  CA  SER P  74     -27.133  22.822  19.890  0.00  0.00      P3    
ATOM   1129  C   SER P  74     -26.361  21.778  19.318  0.00  0.00      P3    
ATOM   1130  O   SER P  74     -25.586  22.147  18.449  0.00  0.00      P3    
ATOM   1131  N   ALA P  75     -26.615  20.478  19.513  0.00  0.00      P3    
ATOM   1132  CA  ALA P  75     -25.916  19.362  18.916  0.00  0.00      P3    
ATOM   1133  C   ALA P  75     -26.214  19.284  17.365  0.00  0.00      P3    
ATOM   1134  O   ALA P  75     -25.270  18.989  16.633  0.00  0.00      P3    
ATOM   1135  N   ALA P  76     -27.463  19.527  16.864  0.00  0.00      P3    
ATOM   1136  CA  ALA P  76     -27.755  19.553  15.435  0.00  0.00      P3    
ATOM   1137  C   ALA P  76     -27.106  20.712  14.748  0.00  0.00      P3    
ATOM   1138  O   ALA P  76     -26.468  20.552  13.712  0.00  0.00      P3    
ATOM   1139  N   ILE P  77     -27.134  21.896  15.376  0.00  0.00      P3    
ATOM   1140  CA  ILE P  77     -26.404  23.088  14.843  0.00  0.00      P3    
ATOM   1141  C   ILE P  77     -24.930  22.979  14.786  0.00  0.00      P3    
ATOM   1142  O   ILE P  77     -24.280  23.491  13.871  0.00  0.00      P3    
ATOM   1143  N   ASN P  78     -24.339  22.426  15.818  0.00  0.00      P3    
ATOM   1144  CA  ASN P  78     -22.874  22.121  15.875  0.00  0.00      P3    
ATOM   1145  C   ASN P  78     -22.518  21.219  14.749  0.00  0.00      P3    
ATOM   1146  O   ASN P  78     -21.546  21.500  14.043  0.00  0.00      P3    
ATOM   1147  N   PHE P  79     -23.238  20.146  14.619  0.00  0.00      P3    
ATOM   1148  CA  PHE P  79     -22.866  19.224  13.458  0.00  0.00      P3    
ATOM   1149  C   PHE P  79     -22.915  19.956  12.080  0.00  0.00      P3    
ATOM   1150  O   PHE P  79     -21.981  19.687  11.321  0.00  0.00      P3    
ATOM   1151  N   PHE P  80     -23.925  20.850  11.790  0.00  0.00      P3    
ATOM   1152  CA  PHE P  80     -23.873  21.544  10.522  0.00  0.00      P3    
ATOM   1153  C   PHE P  80     -22.801  22.577  10.451  0.00  0.00      P3    
ATOM   1154  O   PHE P  80     -22.150  22.593   9.423  0.00  0.00      P3    
ATOM   1155  N   LEU P  81     -22.508  23.329  11.564  0.00  0.00      P3    
ATOM   1156  CA  LEU P  81     -21.383  24.203  11.574  0.00  0.00      P3    
ATOM   1157  C   LEU P  81     -20.008  23.526  11.337  0.00  0.00      P3    
ATOM   1158  O   LEU P  81     -19.068  23.989  10.633  0.00  0.00      P3    
ATOM   1159  N   ILE P  82     -19.826  22.302  11.982  0.00  0.00      P3    
ATOM   1160  CA  ILE P  82     -18.605  21.527  11.655  0.00  0.00      P3    
ATOM   1161  C   ILE P  82     -18.593  20.989  10.259  0.00  0.00      P3    
ATOM   1162  O   ILE P  82     -17.617  21.043   9.467  0.00  0.00      P3    
ATOM   1163  N   ALA P  83     -19.690  20.315   9.866  0.00  0.00      P3    
ATOM   1164  CA  ALA P  83     -19.768  19.640   8.595  0.00  0.00      P3    
ATOM   1165  C   ALA P  83     -19.582  20.691   7.442  0.00  0.00      P3    
ATOM   1166  O   ALA P  83     -18.834  20.393   6.517  0.00  0.00      P3    
ATOM   1167  N   PHE P  84     -20.224  21.820   7.496  0.00  0.00      P3    
ATOM   1168  CA  PHE P  84     -19.922  22.895   6.571  0.00  0.00      P3    
ATOM   1169  C   PHE P  84     -18.473  23.445   6.540  0.00  0.00      P3    
ATOM   1170  O   PHE P  84     -17.963  23.647   5.446  0.00  0.00      P3    
ATOM   1171  N   ALA P  85     -17.884  23.664   7.741  0.00  0.00      P3    
ATOM   1172  CA  ALA P  85     -16.537  24.047   7.905  0.00  0.00      P3    
ATOM   1173  C   ALA P  85     -15.530  23.038   7.450  0.00  0.00      P3    
ATOM   1174  O   ALA P  85     -14.497  23.298   6.855  0.00  0.00      P3    
ATOM   1175  N   VAL P  86     -15.724  21.761   7.731  0.00  0.00      P3    
ATOM   1176  CA  VAL P  86     -14.886  20.618   7.209  0.00  0.00      P3    
ATOM   1177  C   VAL P  86     -15.056  20.566   5.717  0.00  0.00      P3    
ATOM   1178  O   VAL P  86     -14.050  20.496   4.969  0.00  0.00      P3    
ATOM   1179  N   TYR P  87     -16.264  20.672   5.248  0.00  0.00      P3    
ATOM   1180  CA  TYR P  87     -16.499  20.652   3.851  0.00  0.00      P3    
ATOM   1181  C   TYR P  87     -15.735  21.802   3.165  0.00  0.00      P3    
ATOM   1182  O   TYR P  87     -14.950  21.539   2.243  0.00  0.00      P3    
ATOM   1183  N   PHE P  88     -16.033  23.055   3.538  0.00  0.00      P3    
ATOM   1184  CA  PHE P  88     -15.364  24.189   2.933  0.00  0.00      P3    
ATOM   1185  C   PHE P  88     -13.863  24.314   3.101  0.00  0.00      P3    
ATOM   1186  O   PHE P  88     -13.241  24.425   2.077  0.00  0.00      P3    
ATOM   1187  N   LEU P  89     -13.238  24.085   4.349  0.00  0.00      P3    
ATOM   1188  CA  LEU P  89     -11.833  24.325   4.505  0.00  0.00      P3    
ATOM   1189  C   LEU P  89     -10.960  23.165   4.115  0.00  0.00      P3    
ATOM   1190  O   LEU P  89      -9.843  23.324   3.595  0.00  0.00      P3    
ATOM   1191  N   VAL P  90     -11.521  21.971   4.327  0.00  0.00      P3    
ATOM   1192  CA  VAL P  90     -10.753  20.818   4.274  0.00  0.00      P3    
ATOM   1193  C   VAL P  90     -11.074  19.860   3.112  0.00  0.00      P3    
ATOM   1194  O   VAL P  90     -10.225  19.307   2.503  0.00  0.00      P3    
ATOM   1195  N   VAL P  91     -12.419  19.639   2.830  0.00  0.00      P3    
ATOM   1196  CA  VAL P  91     -12.803  18.648   1.831  0.00  0.00      P3    
ATOM   1197  C   VAL P  91     -12.492  19.252   0.497  0.00  0.00      P3    
ATOM   1198  O   VAL P  91     -11.853  18.601  -0.290  0.00  0.00      P3    
ATOM   1199  N   LEU P  92     -12.899  20.574   0.369  0.00  0.00      P3    
ATOM   1200  CA  LEU P  92     -12.617  21.296  -0.900  0.00  0.00      P3    
ATOM   1201  C   LEU P  92     -11.168  21.176  -1.356  0.00  0.00      P3    
ATOM   1202  O   LEU P  92     -10.900  20.729  -2.457  0.00  0.00      P3    
ATOM   1203  N   PRO P  93     -10.111  21.527  -0.589  0.00  0.00      P3    
ATOM   1204  CA  PRO P  93      -8.716  21.298  -1.032  0.00  0.00      P3    
ATOM   1205  C   PRO P  93      -8.416  19.787  -1.136  0.00  0.00      P3    
ATOM   1206  O   PRO P  93      -7.965  19.393  -2.156  0.00  0.00      P3    
ATOM   1207  N   TYR P  94      -8.684  18.915  -0.090  0.00  0.00      P3    
ATOM   1208  CA  TYR P  94      -8.131  17.510  -0.150  0.00  0.00      P3    
ATOM   1209  C   TYR P  94      -8.787  16.686  -1.271  0.00  0.00      P3    
ATOM   1210  O   TYR P  94      -8.126  16.016  -1.977  0.00  0.00      P3    
ATOM   1211  N   ASN P  95     -10.105  16.785  -1.511  0.00  0.00      P3    
ATOM   1212  CA  ASN P  95     -10.717  16.265  -2.637  0.00  0.00      P3    
ATOM   1213  C   ASN P  95     -10.293  16.821  -3.969  0.00  0.00      P3    
ATOM   1214  O   ASN P  95     -10.105  16.118  -4.925  0.00  0.00      P3    
ATOM   1215  N   THR P  96      -9.929  18.119  -4.065  0.00  0.00      P3    
ATOM   1216  CA  THR P  96      -9.362  18.734  -5.275  0.00  0.00      P3    
ATOM   1217  C   THR P  96      -7.966  18.202  -5.492  0.00  0.00      P3    
ATOM   1218  O   THR P  96      -7.655  17.803  -6.612  0.00  0.00      P3    
ATOM   1219  N   LEU P  97      -7.101  18.138  -4.468  0.00  0.00      P3    
ATOM   1220  CA  LEU P  97      -5.742  17.562  -4.554  0.00  0.00      P3    
ATOM   1221  C   LEU P  97      -5.874  16.110  -4.952  0.00  0.00      P3    
ATOM   1222  O   LEU P  97      -5.050  15.561  -5.703  0.00  0.00      P3    
ATOM   1223  N   ARG P  98      -6.823  15.316  -4.519  0.00  0.00      P3    
ATOM   1224  CA  ARG P  98      -7.084  13.939  -5.004  0.00  0.00      P3    
ATOM   1225  C   ARG P  98      -7.482  13.903  -6.565  0.00  0.00      P3    
ATOM   1226  O   ARG P  98      -6.929  13.152  -7.364  0.00  0.00      P3    
ATOM   1227  N   LYS P  99      -8.398  14.773  -7.007  0.00  0.00      P3    
ATOM   1228  CA  LYS P  99      -8.635  14.957  -8.436  0.00  0.00      P3    
ATOM   1229  C   LYS P  99      -7.564  15.421  -9.294  0.00  0.00      P3    
ATOM   1230  O   LYS P  99      -7.434  15.008 -10.447  0.00  0.00      P3    
ATOM   1231  N   LYS P 100      -6.650  16.278  -8.811  0.00  0.00      P3    
ATOM   1232  CA  LYS P 100      -5.585  16.822  -9.595  0.00  0.00      P3    
ATOM   1233  C   LYS P 100      -4.305  15.961  -9.511  0.00  0.00      P3    
ATOM   1234  O   LYS P 100      -3.238  16.187 -10.088  0.00  0.00      P3    
ATOM   1235  N   GLY P 101      -4.256  14.842  -8.742  0.00  0.00      P3    
ATOM   1236  CA  GLY P 101      -3.275  13.804  -8.704  0.00  0.00      P3    
ATOM   1237  C   GLY P 101      -2.043  14.292  -7.955  0.00  0.00      P3    
ATOM   1238  O   GLY P 101      -0.912  13.947  -8.350  0.00  0.00      P3    
ATOM   1239  N   GLU P 102      -2.217  15.046  -6.841  0.00  0.00      P3    
ATOM   1240  CA  GLU P 102      -1.075  15.584  -6.180  0.00  0.00      P3    
ATOM   1241  C   GLU P 102      -1.056  15.236  -4.768  0.00  0.00      P3    
ATOM   1242  O   GLU P 102      -0.294  15.785  -3.963  0.00  0.00      P3    
ATOM   1243  N   VAL P 103      -1.882  14.235  -4.408  0.00  0.00      P3    
ATOM   1244  CA  VAL P 103      -1.652  13.362  -3.214  0.00  0.00      P3    
ATOM   1245  C   VAL P 103      -1.916  11.920  -3.717  0.00  0.00      P3    
ATOM   1246  O   VAL P 103      -2.228  11.619  -4.878  0.00  0.00      P3    
ATOM   1247  C   GLU P 104      -2.280   8.761  -2.132  0.00  0.00      P3    
ATOM   1248  OT1 GLU P 104      -3.325   8.264  -2.501  0.00  0.00      P3    
ATOM   1249  OT2 GLU P 104      -1.981   8.649  -0.907  0.00  0.00      P3    
ATOM   1250  N   GLU P 104      -1.526  11.005  -2.881  0.00  0.00      P3    
ATOM   1251  CA  GLU P 104      -1.490   9.587  -3.130  0.00  0.00      P3    
ATOM   1252  N   MET P   1       4.324 -26.602  -3.296  0.00  0.00      P4    
ATOM   1253  CA  MET P   1       4.457 -26.479  -1.844  0.00  0.00      P4    
ATOM   1254  C   MET P   1       5.707 -25.700  -1.399  0.00  0.00      P4    
ATOM   1255  O   MET P   1       5.653 -24.582  -0.899  0.00  0.00      P4    
ATOM   1256  N   LEU P   2       6.844 -26.172  -1.736  0.00  0.00      P4    
ATOM   1257  CA  LEU P   2       8.212 -25.594  -1.437  0.00  0.00      P4    
ATOM   1258  C   LEU P   2       8.400 -24.192  -2.022  0.00  0.00      P4    
ATOM   1259  O   LEU P   2       8.724 -23.280  -1.288  0.00  0.00      P4    
ATOM   1260  N   LYS P   3       8.008 -23.930  -3.278  0.00  0.00      P4    
ATOM   1261  CA  LYS P   3       7.785 -22.545  -3.798  0.00  0.00      P4    
ATOM   1262  C   LYS P   3       6.917 -21.637  -2.880  0.00  0.00      P4    
ATOM   1263  O   LYS P   3       7.377 -20.575  -2.460  0.00  0.00      P4    
ATOM   1264  N   GLY P   4       5.681 -22.089  -2.608  0.00  0.00      P4    
ATOM   1265  CA  GLY P   4       4.694 -21.459  -1.750  0.00  0.00      P4    
ATOM   1266  C   GLY P   4       5.268 -21.002  -0.425  0.00  0.00      P4    
ATOM   1267  O   GLY P   4       5.101 -19.833  -0.019  0.00  0.00      P4    
ATOM   1268  N   PHE P   5       5.896 -21.858   0.352  0.00  0.00      P4    
ATOM   1269  CA  PHE P   5       6.605 -21.651   1.578  0.00  0.00      P4    
ATOM   1270  C   PHE P   5       7.807 -20.686   1.407  0.00  0.00      P4    
ATOM   1271  O   PHE P   5       7.920 -19.731   2.188  0.00  0.00      P4    
ATOM   1272  N   LYS P   6       8.620 -20.828   0.391  0.00  0.00      P4    
ATOM   1273  CA  LYS P   6       9.776 -19.927   0.032  0.00  0.00      P4    
ATOM   1274  C   LYS P   6       9.292 -18.413  -0.259  0.00  0.00      P4    
ATOM   1275  O   LYS P   6       9.961 -17.410   0.145  0.00  0.00      P4    
ATOM   1276  N   GLU P   7       8.113 -18.162  -0.977  0.00  0.00      P4    
ATOM   1277  CA  GLU P   7       7.512 -16.836  -1.147  0.00  0.00      P4    
ATOM   1278  C   GLU P   7       7.134 -16.239   0.185  0.00  0.00      P4    
ATOM   1279  O   GLU P   7       7.169 -15.033   0.368  0.00  0.00      P4    
ATOM   1280  N   PHE P   8       6.563 -17.082   1.135  0.00  0.00      P4    
ATOM   1281  CA  PHE P   8       6.120 -16.621   2.433  0.00  0.00      P4    
ATOM   1282  C   PHE P   8       7.221 -16.115   3.332  0.00  0.00      P4    
ATOM   1283  O   PHE P   8       7.170 -15.109   3.980  0.00  0.00      P4    
ATOM   1284  N   LEU P   9       8.359 -16.825   3.188  0.00  0.00      P4    
ATOM   1285  CA  LEU P   9       9.657 -16.380   3.769  0.00  0.00      P4    
ATOM   1286  C   LEU P   9      10.217 -15.110   3.120  0.00  0.00      P4    
ATOM   1287  O   LEU P   9      10.760 -14.236   3.818  0.00  0.00      P4    
ATOM   1288  N   ALA P  10      10.093 -14.955   1.785  0.00  0.00      P4    
ATOM   1289  CA  ALA P  10      10.519 -13.767   1.079  0.00  0.00      P4    
ATOM   1290  C   ALA P  10       9.745 -12.495   1.540  0.00  0.00      P4    
ATOM   1291  O   ALA P  10      10.322 -11.409   1.648  0.00  0.00      P4    
ATOM   1292  N   ARG P  11       8.432 -12.608   1.745  0.00  0.00      P4    
ATOM   1293  CA  ARG P  11       7.443 -11.742   2.480  0.00  0.00      P4    
ATOM   1294  C   ARG P  11       7.731 -11.446   3.974  0.00  0.00      P4    
ATOM   1295  O   ARG P  11       6.963 -10.772   4.680  0.00  0.00      P4    
ATOM   1296  N   GLY P  12       8.858 -12.020   4.439  0.00  0.00      P4    
ATOM   1297  CA  GLY P  12       9.502 -11.954   5.738  0.00  0.00      P4    
ATOM   1298  C   GLY P  12       9.736 -10.575   6.309  0.00  0.00      P4    
ATOM   1299  O   GLY P  12      10.886 -10.229   6.689  0.00  0.00      P4    
ATOM   1300  N   ASN P  13       8.726  -9.711   6.427  0.00  0.00      P4    
ATOM   1301  CA  ASN P  13       8.775  -8.296   6.716  0.00  0.00      P4    
ATOM   1302  C   ASN P  13       9.518  -7.978   8.017  0.00  0.00      P4    
ATOM   1303  O   ASN P  13      10.225  -7.008   8.112  0.00  0.00      P4    
ATOM   1304  N   ILE P  14       9.388  -8.823   9.029  0.00  0.00      P4    
ATOM   1305  CA  ILE P  14       9.960  -8.639  10.405  0.00  0.00      P4    
ATOM   1306  C   ILE P  14      11.452  -8.422  10.466  0.00  0.00      P4    
ATOM   1307  O   ILE P  14      11.920  -7.509  11.135  0.00  0.00      P4    
ATOM   1308  N   VAL P  15      12.249  -9.177   9.661  0.00  0.00      P4    
ATOM   1309  CA  VAL P  15      13.692  -9.024   9.652  0.00  0.00      P4    
ATOM   1310  C   VAL P  15      14.250  -7.703   9.181  0.00  0.00      P4    
ATOM   1311  O   VAL P  15      14.975  -7.021   9.898  0.00  0.00      P4    
ATOM   1312  N   ASP P  16      13.698  -7.196   8.059  0.00  0.00      P4    
ATOM   1313  CA  ASP P  16      13.779  -5.898   7.524  0.00  0.00      P4    
ATOM   1314  C   ASP P  16      13.439  -4.767   8.459  0.00  0.00      P4    
ATOM   1315  O   ASP P  16      14.279  -3.824   8.517  0.00  0.00      P4    
ATOM   1316  N   LEU P  17      12.325  -4.722   9.237  0.00  0.00      P4    
ATOM   1317  CA  LEU P  17      12.119  -3.694  10.248  0.00  0.00      P4    
ATOM   1318  C   LEU P  17      13.165  -3.888  11.348  0.00  0.00      P4    
ATOM   1319  O   LEU P  17      13.760  -2.847  11.753  0.00  0.00      P4    
ATOM   1320  N   ALA P  18      13.563  -5.102  11.837  0.00  0.00      P4    
ATOM   1321  CA  ALA P  18      14.489  -5.175  12.982  0.00  0.00      P4    
ATOM   1322  C   ALA P  18      15.938  -4.714  12.665  0.00  0.00      P4    
ATOM   1323  O   ALA P  18      16.586  -4.060  13.467  0.00  0.00      P4    
ATOM   1324  N   VAL P  19      16.520  -5.024  11.480  0.00  0.00      P4    
ATOM   1325  CA  VAL P  19      17.817  -4.460  11.081  0.00  0.00      P4    
ATOM   1326  C   VAL P  19      17.744  -2.990  10.904  0.00  0.00      P4    
ATOM   1327  O   VAL P  19      18.582  -2.247  11.437  0.00  0.00      P4    
ATOM   1328  N   ALA P  20      16.671  -2.471  10.243  0.00  0.00      P4    
ATOM   1329  CA  ALA P  20      16.438  -1.131   9.949  0.00  0.00      P4    
ATOM   1330  C   ALA P  20      16.286  -0.298  11.239  0.00  0.00      P4    
ATOM   1331  O   ALA P  20      16.797   0.814  11.211  0.00  0.00      P4    
ATOM   1332  N   VAL P  21      15.574  -0.731  12.283  0.00  0.00      P4    
ATOM   1333  CA  VAL P  21      15.549   0.075  13.529  0.00  0.00      P4    
ATOM   1334  C   VAL P  21      16.999   0.077  14.120  0.00  0.00      P4    
ATOM   1335  O   VAL P  21      17.518   1.140  14.430  0.00  0.00      P4    
ATOM   1336  N   VAL P  22      17.757  -1.048  14.062  0.00  0.00      P4    
ATOM   1337  CA  VAL P  22      19.115  -1.035  14.632  0.00  0.00      P4    
ATOM   1338  C   VAL P  22      20.090  -0.039  13.926  0.00  0.00      P4    
ATOM   1339  O   VAL P  22      20.717   0.797  14.649  0.00  0.00      P4    
ATOM   1340  N   ILE P  23      20.151  -0.028  12.577  0.00  0.00      P4    
ATOM   1341  CA  ILE P  23      20.983   0.800  11.815  0.00  0.00      P4    
ATOM   1342  C   ILE P  23      20.568   2.246  11.949  0.00  0.00      P4    
ATOM   1343  O   ILE P  23      21.397   3.141  12.033  0.00  0.00      P4    
ATOM   1344  N   GLY P  24      19.258   2.464  11.968  0.00  0.00      P4    
ATOM   1345  CA  GLY P  24      18.668   3.829  11.891  0.00  0.00      P4    
ATOM   1346  C   GLY P  24      18.585   4.429  13.294  0.00  0.00      P4    
ATOM   1347  O   GLY P  24      18.559   5.670  13.400  0.00  0.00      P4    
ATOM   1348  N   THR P  25      18.707   3.629  14.334  0.00  0.00      P4    
ATOM   1349  CA  THR P  25      18.877   4.161  15.680  0.00  0.00      P4    
ATOM   1350  C   THR P  25      20.382   4.470  15.863  0.00  0.00      P4    
ATOM   1351  O   THR P  25      20.699   5.397  16.623  0.00  0.00      P4    
ATOM   1352  N   ALA P  26      21.351   3.693  15.254  0.00  0.00      P4    
ATOM   1353  CA  ALA P  26      22.805   3.966  15.295  0.00  0.00      P4    
ATOM   1354  C   ALA P  26      23.109   5.305  14.611  0.00  0.00      P4    
ATOM   1355  O   ALA P  26      23.945   6.129  15.027  0.00  0.00      P4    
ATOM   1356  N   PHE P  27      22.484   5.516  13.407  0.00  0.00      P4    
ATOM   1357  CA  PHE P  27      22.702   6.667  12.570  0.00  0.00      P4    
ATOM   1358  C   PHE P  27      22.282   8.006  13.116  0.00  0.00      P4    
ATOM   1359  O   PHE P  27      23.096   8.881  13.172  0.00  0.00      P4    
ATOM   1360  N   THR P  28      21.074   8.059  13.702  0.00  0.00      P4    
ATOM   1361  CA  THR P  28      20.498   9.011  14.551  0.00  0.00      P4    
ATOM   1362  C   THR P  28      21.206   9.223  15.806  0.00  0.00      P4    
ATOM   1363  O   THR P  28      21.349  10.295  16.350  0.00  0.00      P4    
ATOM   1364  N   ALA P  29      21.785   8.143  16.410  0.00  0.00      P4    
ATOM   1365  CA  ALA P  29      22.681   8.239  17.584  0.00  0.00      P4    
ATOM   1366  C   ALA P  29      24.012   9.019  17.127  0.00  0.00      P4    
ATOM   1367  O   ALA P  29      24.384   9.925  17.837  0.00  0.00      P4    
ATOM   1368  N   LEU P  30      24.591   8.824  15.856  0.00  0.00      P4    
ATOM   1369  CA  LEU P  30      25.683   9.630  15.473  0.00  0.00      P4    
ATOM   1370  C   LEU P  30      25.343  11.150  15.320  0.00  0.00      P4    
ATOM   1371  O   LEU P  30      26.099  12.014  15.812  0.00  0.00      P4    
ATOM   1372  N   VAL P  31      24.239  11.419  14.676  0.00  0.00      P4    
ATOM   1373  CA  VAL P  31      23.818  12.813  14.437  0.00  0.00      P4    
ATOM   1374  C   VAL P  31      23.554  13.534  15.719  0.00  0.00      P4    
ATOM   1375  O   VAL P  31      23.894  14.736  15.887  0.00  0.00      P4    
ATOM   1376  N   THR P  32      22.894  12.866  16.684  0.00  0.00      P4    
ATOM   1377  CA  THR P  32      22.696  13.362  18.055  0.00  0.00      P4    
ATOM   1378  C   THR P  32      24.030  13.576  18.833  0.00  0.00      P4    
ATOM   1379  O   THR P  32      24.225  14.546  19.513  0.00  0.00      P4    
ATOM   1380  N   LYS P  33      24.941  12.602  18.680  0.00  0.00      P4    
ATOM   1381  CA  LYS P  33      26.282  12.818  19.197  0.00  0.00      P4    
ATOM   1382  C   LYS P  33      27.004  14.030  18.654  0.00  0.00      P4    
ATOM   1383  O   LYS P  33      27.676  14.716  19.486  0.00  0.00      P4    
ATOM   1384  N   PHE P  34      26.890  14.224  17.351  0.00  0.00      P4    
ATOM   1385  CA  PHE P  34      27.435  15.492  16.686  0.00  0.00      P4    
ATOM   1386  C   PHE P  34      26.707  16.818  17.207  0.00  0.00      P4    
ATOM   1387  O   PHE P  34      27.238  17.850  17.561  0.00  0.00      P4    
ATOM   1388  N   THR P  35      25.346  16.786  17.301  0.00  0.00      P4    
ATOM   1389  CA  THR P  35      24.520  17.828  17.889  0.00  0.00      P4    
ATOM   1390  C   THR P  35      24.763  18.119  19.406  0.00  0.00      P4    
ATOM   1391  O   THR P  35      24.886  19.274  19.863  0.00  0.00      P4    
ATOM   1392  N   ASP P  36      24.871  17.044  20.253  0.00  0.00      P4    
ATOM   1393  CA  ASP P  36      25.262  17.130  21.617  0.00  0.00      P4    
ATOM   1394  C   ASP P  36      26.628  17.628  21.866  0.00  0.00      P4    
ATOM   1395  O   ASP P  36      26.792  18.534  22.702  0.00  0.00      P4    
ATOM   1396  N   SER P  37      27.616  17.166  21.078  0.00  0.00      P4    
ATOM   1397  CA  SER P  37      28.992  17.637  21.308  0.00  0.00      P4    
ATOM   1398  C   SER P  37      29.347  18.931  20.691  0.00  0.00      P4    
ATOM   1399  O   SER P  37      30.091  19.596  21.393  0.00  0.00      P4    
ATOM   1400  N   ILE P  38      28.821  19.456  19.544  0.00  0.00      P4    
ATOM   1401  CA  ILE P  38      29.175  20.815  19.156  0.00  0.00      P4    
ATOM   1402  C   ILE P  38      28.001  21.905  19.228  0.00  0.00      P4    
ATOM   1403  O   ILE P  38      28.272  23.056  19.490  0.00  0.00      P4    
ATOM   1404  N   ILE P  39      26.715  21.610  18.971  0.00  0.00      P4    
ATOM   1405  CA  ILE P  39      25.666  22.518  18.549  0.00  0.00      P4    
ATOM   1406  C   ILE P  39      24.922  22.909  19.843  0.00  0.00      P4    
ATOM   1407  O   ILE P  39      24.784  24.073  20.125  0.00  0.00      P4    
ATOM   1408  N   THR P  40      24.441  21.947  20.657  0.00  0.00      P4    
ATOM   1409  CA  THR P  40      23.788  22.169  21.960  0.00  0.00      P4    
ATOM   1410  C   THR P  40      24.534  23.142  22.936  0.00  0.00      P4    
ATOM   1411  O   THR P  40      23.904  24.032  23.567  0.00  0.00      P4    
ATOM   1412  N   PRO P  41      25.893  23.087  23.074  0.00  0.00      P4    
ATOM   1413  CA  PRO P  41      26.612  24.032  23.917  0.00  0.00      P4    
ATOM   1414  C   PRO P  41      26.520  25.452  23.417  0.00  0.00      P4    
ATOM   1415  O   PRO P  41      26.461  26.352  24.171  0.00  0.00      P4    
ATOM   1416  N   LEU P  42      26.329  25.689  22.126  0.00  0.00      P4    
ATOM   1417  CA  LEU P  42      26.065  27.027  21.620  0.00  0.00      P4    
ATOM   1418  C   LEU P  42      24.699  27.534  22.010  0.00  0.00      P4    
ATOM   1419  O   LEU P  42      24.612  28.664  22.437  0.00  0.00      P4    
ATOM   1420  N   ILE P  43      23.685  26.670  21.780  0.00  0.00      P4    
ATOM   1421  CA  ILE P  43      22.267  26.977  22.041  0.00  0.00      P4    
ATOM   1422  C   ILE P  43      22.066  27.275  23.479  0.00  0.00      P4    
ATOM   1423  O   ILE P  43      21.389  28.252  23.881  0.00  0.00      P4    
ATOM   1424  N   ASN P  44      22.761  26.575  24.400  0.00  0.00      P4    
ATOM   1425  CA  ASN P  44      22.526  26.588  25.836  0.00  0.00      P4    
ATOM   1426  C   ASN P  44      23.559  27.472  26.507  0.00  0.00      P4    
ATOM   1427  O   ASN P  44      23.340  27.657  27.724  0.00  0.00      P4    
ATOM   1428  N   ARG P  45      24.495  28.116  25.794  0.00  0.00      P4    
ATOM   1429  CA  ARG P  45      25.220  29.267  26.328  0.00  0.00      P4    
ATOM   1430  C   ARG P  45      24.308  30.567  26.406  0.00  0.00      P4    
ATOM   1431  O   ARG P  45      24.405  31.446  27.213  0.00  0.00      P4    
ATOM   1432  N   ILE P  46      23.323  30.686  25.449  0.00  0.00      P4    
ATOM   1433  CA  ILE P  46      22.217  31.607  25.331  0.00  0.00      P4    
ATOM   1434  C   ILE P  46      21.076  31.184  26.194  0.00  0.00      P4    
ATOM   1435  O   ILE P  46      20.809  31.987  27.123  0.00  0.00      P4    
ATOM   1436  N   GLY P  47      20.416  30.003  25.911  0.00  0.00      P4    
ATOM   1437  CA  GLY P  47      19.224  29.463  26.554  0.00  0.00      P4    
ATOM   1438  C   GLY P  47      17.981  29.992  25.944  0.00  0.00      P4    
ATOM   1439  O   GLY P  47      17.776  31.229  25.744  0.00  0.00      P4    
ATOM   1440  N   VAL P  48      17.075  29.047  25.608  0.00  0.00      P4    
ATOM   1441  CA  VAL P  48      15.970  29.233  24.705  0.00  0.00      P4    
ATOM   1442  C   VAL P  48      14.639  29.208  25.526  0.00  0.00      P4    
ATOM   1443  O   VAL P  48      13.546  29.467  25.007  0.00  0.00      P4    
ATOM   1444  N   ASN P  49      14.686  28.939  26.837  0.00  0.00      P4    
ATOM   1445  CA  ASN P  49      13.520  28.791  27.677  0.00  0.00      P4    
ATOM   1446  C   ASN P  49      12.670  30.084  27.825  0.00  0.00      P4    
ATOM   1447  O   ASN P  49      13.202  31.208  27.802  0.00  0.00      P4    
ATOM   1448  N   ALA P  50      11.354  30.003  27.958  0.00  0.00      P4    
ATOM   1449  CA  ALA P  50      10.539  31.120  28.224  0.00  0.00      P4    
ATOM   1450  C   ALA P  50       9.289  30.953  29.021  0.00  0.00      P4    
ATOM   1451  O   ALA P  50       8.664  29.922  29.163  0.00  0.00      P4    
ATOM   1452  N   GLN P  51       8.875  32.063  29.612  0.00  0.00      P4    
ATOM   1453  CA  GLN P  51       7.881  32.150  30.658  0.00  0.00      P4    
ATOM   1454  C   GLN P  51       6.421  32.229  30.056  0.00  0.00      P4    
ATOM   1455  O   GLN P  51       6.048  33.254  29.464  0.00  0.00      P4    
ATOM   1456  N   SER P  52       5.619  31.160  30.197  0.00  0.00      P4    
ATOM   1457  CA  SER P  52       4.149  31.181  30.128  0.00  0.00      P4    
ATOM   1458  C   SER P  52       3.648  30.764  31.472  0.00  0.00      P4    
ATOM   1459  O   SER P  52       3.849  29.632  31.903  0.00  0.00      P4    
ATOM   1460  N   ASP P  53       2.907  31.694  32.172  0.00  0.00      P4    
ATOM   1461  CA  ASP P  53       2.349  31.510  33.449  0.00  0.00      P4    
ATOM   1462  C   ASP P  53       0.956  30.749  33.372  0.00  0.00      P4    
ATOM   1463  O   ASP P  53       0.425  30.566  32.228  0.00  0.00      P4    
ATOM   1464  N   VAL P  54       0.412  30.352  34.502  0.00  0.00      P4    
ATOM   1465  CA  VAL P  54      -0.884  29.666  34.625  0.00  0.00      P4    
ATOM   1466  C   VAL P  54      -1.950  30.623  34.331  0.00  0.00      P4    
ATOM   1467  O   VAL P  54      -2.112  31.505  35.136  0.00  0.00      P4    
ATOM   1468  N   GLY P  55      -2.816  30.401  33.279  0.00  0.00      P4    
ATOM   1469  CA  GLY P  55      -4.049  31.143  33.000  0.00  0.00      P4    
ATOM   1470  C   GLY P  55      -5.335  30.672  33.743  0.00  0.00      P4    
ATOM   1471  O   GLY P  55      -5.341  29.606  34.323  0.00  0.00      P4    
ATOM   1472  N   ILE P  56      -6.422  31.483  33.871  0.00  0.00      P4    
ATOM   1473  CA  ILE P  56      -7.727  31.096  34.419  0.00  0.00      P4    
ATOM   1474  C   ILE P  56      -8.889  31.635  33.581  0.00  0.00      P4    
ATOM   1475  O   ILE P  56      -9.012  32.793  33.153  0.00  0.00      P4    
ATOM   1476  N   LEU P  57      -9.839  30.736  33.291  0.00  0.00      P4    
ATOM   1477  CA  LEU P  57     -11.142  31.071  32.687  0.00  0.00      P4    
ATOM   1478  C   LEU P  57     -12.181  30.793  33.782  0.00  0.00      P4    
ATOM   1479  O   LEU P  57     -11.949  30.016  34.708  0.00  0.00      P4    
ATOM   1480  N   ARG P  58     -13.411  31.398  33.833  0.00  0.00      P4    
ATOM   1481  CA  ARG P  58     -14.428  30.977  34.712  0.00  0.00      P4    
ATOM   1482  C   ARG P  58     -15.445  29.971  34.069  0.00  0.00      P4    
ATOM   1483  O   ARG P  58     -16.402  29.525  34.712  0.00  0.00      P4    
ATOM   1484  N   ILE P  59     -15.194  29.461  32.891  0.00  0.00      P4    
ATOM   1485  CA  ILE P  59     -15.612  28.108  32.441  0.00  0.00      P4    
ATOM   1486  C   ILE P  59     -14.408  27.551  31.712  0.00  0.00      P4    
ATOM   1487  O   ILE P  59     -13.761  28.255  30.944  0.00  0.00      P4    
ATOM   1488  N   GLY P  60     -14.036  26.300  32.067  0.00  0.00      P4    
ATOM   1489  CA  GLY P  60     -12.890  25.519  31.773  0.00  0.00      P4    
ATOM   1490  C   GLY P  60     -11.702  26.057  32.424  0.00  0.00      P4    
ATOM   1491  O   GLY P  60     -11.758  26.399  33.596  0.00  0.00      P4    
ATOM   1492  N   ILE P  61     -10.588  26.155  31.725  0.00  0.00      P4    
ATOM   1493  CA  ILE P  61      -9.333  26.536  32.408  0.00  0.00      P4    
ATOM   1494  C   ILE P  61      -8.373  27.167  31.412  0.00  0.00      P4    
ATOM   1495  O   ILE P  61      -7.550  28.089  31.654  0.00  0.00      P4    
ATOM   1496  N   GLY P  62      -8.501  26.765  30.137  0.00  0.00      P4    
ATOM   1497  CA  GLY P  62      -7.750  27.281  29.009  0.00  0.00      P4    
ATOM   1498  C   GLY P  62      -6.282  27.123  29.100  0.00  0.00      P4    
ATOM   1499  O   GLY P  62      -5.750  26.588  30.076  0.00  0.00      P4    
ATOM   1500  N   GLY P  63      -5.535  27.533  28.089  0.00  0.00      P4    
ATOM   1501  CA  GLY P  63      -4.118  27.503  28.075  0.00  0.00      P4    
ATOM   1502  C   GLY P  63      -3.345  28.520  28.800  0.00  0.00      P4    
ATOM   1503  O   GLY P  63      -3.819  29.251  29.640  0.00  0.00      P4    
ATOM   1504  N   GLY P  64      -1.978  28.653  28.588  0.00  0.00      P4    
ATOM   1505  CA  GLY P  64      -1.054  29.516  29.226  0.00  0.00      P4    
ATOM   1506  C   GLY P  64      -1.306  31.045  29.231  0.00  0.00      P4    
ATOM   1507  O   GLY P  64      -1.926  31.517  28.241  0.00  0.00      P4    
ATOM   1508  N   GLN P  65      -0.640  31.765  30.116  0.00  0.00      P4    
ATOM   1509  CA  GLN P  65      -0.548  33.270  30.009  0.00  0.00      P4    
ATOM   1510  C   GLN P  65       0.931  33.853  29.905  0.00  0.00      P4    
ATOM   1511  O   GLN P  65       1.656  33.959  30.881  0.00  0.00      P4    
ATOM   1512  N   THR P  66       1.258  34.237  28.681  0.00  0.00      P4    
ATOM   1513  CA  THR P  66       2.514  34.391  28.135  0.00  0.00      P4    
ATOM   1514  C   THR P  66       3.152  35.705  28.580  0.00  0.00      P4    
ATOM   1515  O   THR P  66       2.562  36.757  28.610  0.00  0.00      P4    
ATOM   1516  N   ILE P  67       4.367  35.676  29.090  0.00  0.00      P4    
ATOM   1517  CA  ILE P  67       5.044  36.835  29.692  0.00  0.00      P4    
ATOM   1518  C   ILE P  67       5.988  37.520  28.607  0.00  0.00      P4    
ATOM   1519  O   ILE P  67       6.794  36.877  27.950  0.00  0.00      P4    
ATOM   1520  N   ASP P  68       5.775  38.851  28.389  0.00  0.00      P4    
ATOM   1521  CA  ASP P  68       6.316  39.696  27.364  0.00  0.00      P4    
ATOM   1522  C   ASP P  68       6.359  39.033  25.941  0.00  0.00      P4    
ATOM   1523  O   ASP P  68       5.452  38.406  25.489  0.00  0.00      P4    
ATOM   1524  N   LEU P  69       7.480  39.305  25.289  0.00  0.00      P4    
ATOM   1525  CA  LEU P  69       7.841  39.041  23.915  0.00  0.00      P4    
ATOM   1526  C   LEU P  69       8.629  37.768  23.902  0.00  0.00      P4    
ATOM   1527  O   LEU P  69       9.027  37.251  22.785  0.00  0.00      P4    
ATOM   1528  N   ASN P  70       9.042  37.252  25.071  0.00  0.00      P4    
ATOM   1529  CA  ASN P  70       9.966  36.075  25.248  0.00  0.00      P4    
ATOM   1530  C   ASN P  70       9.433  34.736  24.637  0.00  0.00      P4    
ATOM   1531  O   ASN P  70      10.198  34.028  23.921  0.00  0.00      P4    
ATOM   1532  N   VAL P  71       8.099  34.410  24.837  0.00  0.00      P4    
ATOM   1533  CA  VAL P  71       7.489  33.139  24.366  0.00  0.00      P4    
ATOM   1534  C   VAL P  71       7.500  33.096  22.885  0.00  0.00      P4    
ATOM   1535  O   VAL P  71       8.010  32.122  22.276  0.00  0.00      P4    
ATOM   1536  N   LEU P  72       7.054  34.178  22.270  0.00  0.00      P4    
ATOM   1537  CA  LEU P  72       7.049  34.364  20.805  0.00  0.00      P4    
ATOM   1538  C   LEU P  72       8.395  34.266  20.216  0.00  0.00      P4    
ATOM   1539  O   LEU P  72       8.516  33.562  19.174  0.00  0.00      P4    
ATOM   1540  N   LEU P  73       9.409  34.842  20.882  0.00  0.00      P4    
ATOM   1541  CA  LEU P  73      10.778  34.595  20.456  0.00  0.00      P4    
ATOM   1542  C   LEU P  73      11.399  33.186  20.556  0.00  0.00      P4    
ATOM   1543  O   LEU P  73      12.012  32.639  19.634  0.00  0.00      P4    
ATOM   1544  N   SER P  74      11.099  32.518  21.770  0.00  0.00      P4    
ATOM   1545  CA  SER P  74      11.505  31.151  22.063  0.00  0.00      P4    
ATOM   1546  C   SER P  74      10.942  30.186  21.050  0.00  0.00      P4    
ATOM   1547  O   SER P  74      11.659  29.319  20.526  0.00  0.00      P4    
ATOM   1548  N   ALA P  75       9.645  30.309  20.800  0.00  0.00      P4    
ATOM   1549  CA  ALA P  75       8.811  29.574  19.891  0.00  0.00      P4    
ATOM   1550  C   ALA P  75       9.285  29.753  18.391  0.00  0.00      P4    
ATOM   1551  O   ALA P  75       9.471  28.752  17.715  0.00  0.00      P4    
ATOM   1552  N   ALA P  76       9.545  31.020  17.910  0.00  0.00      P4    
ATOM   1553  CA  ALA P  76      10.238  31.321  16.649  0.00  0.00      P4    
ATOM   1554  C   ALA P  76      11.552  30.681  16.564  0.00  0.00      P4    
ATOM   1555  O   ALA P  76      11.943  29.949  15.642  0.00  0.00      P4    
ATOM   1556  N   ILE P  77      12.466  30.889  17.480  0.00  0.00      P4    
ATOM   1557  CA  ILE P  77      13.785  30.257  17.469  0.00  0.00      P4    
ATOM   1558  C   ILE P  77      13.832  28.719  17.480  0.00  0.00      P4    
ATOM   1559  O   ILE P  77      14.676  28.122  16.757  0.00  0.00      P4    
ATOM   1560  N   ASN P  78      12.936  28.109  18.239  0.00  0.00      P4    
ATOM   1561  CA  ASN P  78      12.554  26.680  18.169  0.00  0.00      P4    
ATOM   1562  C   ASN P  78      12.021  26.272  16.821  0.00  0.00      P4    
ATOM   1563  O   ASN P  78      12.489  25.209  16.339  0.00  0.00      P4    
ATOM   1564  N   PHE P  79      11.063  26.964  16.131  0.00  0.00      P4    
ATOM   1565  CA  PHE P  79      10.837  26.697  14.721  0.00  0.00      P4    
ATOM   1566  C   PHE P  79      11.989  26.853  13.739  0.00  0.00      P4    
ATOM   1567  O   PHE P  79      12.270  26.033  12.895  0.00  0.00      P4    
ATOM   1568  N   PHE P  80      12.819  27.919  13.934  0.00  0.00      P4    
ATOM   1569  CA  PHE P  80      14.043  28.044  13.174  0.00  0.00      P4    
ATOM   1570  C   PHE P  80      15.073  26.952  13.351  0.00  0.00      P4    
ATOM   1571  O   PHE P  80      15.681  26.454  12.393  0.00  0.00      P4    
ATOM   1572  N   LEU P  81      15.290  26.536  14.623  0.00  0.00      P4    
ATOM   1573  CA  LEU P  81      16.228  25.491  14.907  0.00  0.00      P4    
ATOM   1574  C   LEU P  81      15.810  24.236  14.268  0.00  0.00      P4    
ATOM   1575  O   LEU P  81      16.590  23.607  13.580  0.00  0.00      P4    
ATOM   1576  N   ILE P  82      14.533  23.864  14.388  0.00  0.00      P4    
ATOM   1577  CA  ILE P  82      13.916  22.736  13.707  0.00  0.00      P4    
ATOM   1578  C   ILE P  82      13.928  22.872  12.196  0.00  0.00      P4    
ATOM   1579  O   ILE P  82      14.364  21.890  11.551  0.00  0.00      P4    
ATOM   1580  N   ALA P  83      13.512  24.017  11.528  0.00  0.00      P4    
ATOM   1581  CA  ALA P  83      13.680  24.183  10.114  0.00  0.00      P4    
ATOM   1582  C   ALA P  83      15.052  24.011   9.525  0.00  0.00      P4    
ATOM   1583  O   ALA P  83      15.267  23.189   8.627  0.00  0.00      P4    
ATOM   1584  N   PHE P  84      16.015  24.749  10.103  0.00  0.00      P4    
ATOM   1585  CA  PHE P  84      17.395  24.649   9.693  0.00  0.00      P4    
ATOM   1586  C   PHE P  84      17.951  23.202   9.901  0.00  0.00      P4    
ATOM   1587  O   PHE P  84      18.482  22.616   8.948  0.00  0.00      P4    
ATOM   1588  N   ALA P  85      17.802  22.581  11.150  0.00  0.00      P4    
ATOM   1589  CA  ALA P  85      18.445  21.227  11.309  0.00  0.00      P4    
ATOM   1590  C   ALA P  85      17.873  20.105  10.396  0.00  0.00      P4    
ATOM   1591  O   ALA P  85      18.694  19.342   9.843  0.00  0.00      P4    
ATOM   1592  N   VAL P  86      16.535  20.130  10.267  0.00  0.00      P4    
ATOM   1593  CA  VAL P  86      15.848  19.172   9.390  0.00  0.00      P4    
ATOM   1594  C   VAL P  86      16.187  19.413   7.893  0.00  0.00      P4    
ATOM   1595  O   VAL P  86      16.525  18.526   7.140  0.00  0.00      P4    
ATOM   1596  N   TYR P  87      16.191  20.704   7.461  0.00  0.00      P4    
ATOM   1597  CA  TYR P  87      16.493  21.015   6.049  0.00  0.00      P4    
ATOM   1598  C   TYR P  87      17.973  20.685   5.646  0.00  0.00      P4    
ATOM   1599  O   TYR P  87      18.349  20.207   4.556  0.00  0.00      P4    
ATOM   1600  N   PHE P  88      18.903  21.052   6.491  0.00  0.00      P4    
ATOM   1601  CA  PHE P  88      20.306  20.703   6.304  0.00  0.00      P4    
ATOM   1602  C   PHE P  88      20.750  19.284   6.525  0.00  0.00      P4    
ATOM   1603  O   PHE P  88      21.571  18.734   5.831  0.00  0.00      P4    
ATOM   1604  N   LEU P  89      20.207  18.582   7.605  0.00  0.00      P4    
ATOM   1605  CA  LEU P  89      20.706  17.264   7.802  0.00  0.00      P4    
ATOM   1606  C   LEU P  89      19.806  16.222   7.055  0.00  0.00      P4    
ATOM   1607  O   LEU P  89      20.259  15.149   6.698  0.00  0.00      P4    
ATOM   1608  N   VAL P  90      18.526  16.529   6.782  0.00  0.00      P4    
ATOM   1609  CA  VAL P  90      17.549  15.580   6.289  0.00  0.00      P4    
ATOM   1610  C   VAL P  90      17.001  15.844   4.923  0.00  0.00      P4    
ATOM   1611  O   VAL P  90      17.092  15.017   4.023  0.00  0.00      P4    
ATOM   1612  N   VAL P  91      16.545  17.038   4.587  0.00  0.00      P4    
ATOM   1613  CA  VAL P  91      16.024  17.396   3.315  0.00  0.00      P4    
ATOM   1614  C   VAL P  91      17.153  17.454   2.313  0.00  0.00      P4    
ATOM   1615  O   VAL P  91      17.086  16.825   1.259  0.00  0.00      P4    
ATOM   1616  N   LEU P  92      18.349  18.150   2.561  0.00  0.00      P4    
ATOM   1617  CA  LEU P  92      19.479  18.033   1.665  0.00  0.00      P4    
ATOM   1618  C   LEU P  92      19.891  16.581   1.223  0.00  0.00      P4    
ATOM   1619  O   LEU P  92      19.912  16.374  -0.003  0.00  0.00      P4    
ATOM   1620  N   PRO P  93      20.159  15.545   2.023  0.00  0.00      P4    
ATOM   1621  CA  PRO P  93      20.501  14.207   1.548  0.00  0.00      P4    
ATOM   1622  C   PRO P  93      19.331  13.472   0.905  0.00  0.00      P4    
ATOM   1623  O   PRO P  93      19.426  12.962  -0.206  0.00  0.00      P4    
ATOM   1624  N   TYR P  94      18.134  13.447   1.569  0.00  0.00      P4    
ATOM   1625  CA  TYR P  94      16.969  12.779   1.001  0.00  0.00      P4    
ATOM   1626  C   TYR P  94      16.550  13.327  -0.326  0.00  0.00      P4    
ATOM   1627  O   TYR P  94      16.058  12.660  -1.209  0.00  0.00      P4    
ATOM   1628  N   ASN P  95      16.644  14.692  -0.480  0.00  0.00      P4    
ATOM   1629  CA  ASN P  95      16.376  15.373  -1.762  0.00  0.00      P4    
ATOM   1630  C   ASN P  95      17.398  15.061  -2.785  0.00  0.00      P4    
ATOM   1631  O   ASN P  95      17.158  14.689  -3.918  0.00  0.00      P4    
ATOM   1632  N   THR P  96      18.655  14.944  -2.322  0.00  0.00      P4    
ATOM   1633  CA  THR P  96      19.708  14.452  -3.145  0.00  0.00      P4    
ATOM   1634  C   THR P  96      19.451  13.047  -3.707  0.00  0.00      P4    
ATOM   1635  O   THR P  96      19.538  12.857  -4.879  0.00  0.00      P4    
ATOM   1636  N   LEU P  97      19.044  12.064  -2.841  0.00  0.00      P4    
ATOM   1637  CA  LEU P  97      18.696  10.726  -3.329  0.00  0.00      P4    
ATOM   1638  C   LEU P  97      17.425  10.690  -4.214  0.00  0.00      P4    
ATOM   1639  O   LEU P  97      17.403  10.051  -5.277  0.00  0.00      P4    
ATOM   1640  N   ARG P  98      16.365  11.466  -3.896  0.00  0.00      P4    
ATOM   1641  CA  ARG P  98      15.207  11.565  -4.746  0.00  0.00      P4    
ATOM   1642  C   ARG P  98      15.509  12.089  -6.163  0.00  0.00      P4    
ATOM   1643  O   ARG P  98      14.991  11.617  -7.156  0.00  0.00      P4    
ATOM   1644  N   LYS P  99      16.370  13.149  -6.303  0.00  0.00      P4    
ATOM   1645  CA  LYS P  99      16.854  13.788  -7.562  0.00  0.00      P4    
ATOM   1646  C   LYS P  99      17.592  12.795  -8.425  0.00  0.00      P4    
ATOM   1647  O   LYS P  99      17.371  12.676  -9.625  0.00  0.00      P4    
ATOM   1648  N   LYS P 100      18.435  11.990  -7.777  0.00  0.00      P4    
ATOM   1649  CA  LYS P 100      19.276  10.898  -8.226  0.00  0.00      P4    
ATOM   1650  C   LYS P 100      18.466   9.627  -8.614  0.00  0.00      P4    
ATOM   1651  O   LYS P 100      18.922   8.887  -9.489  0.00  0.00      P4    
ATOM   1652  N   GLY P 101      17.270   9.423  -8.029  0.00  0.00      P4    
ATOM   1653  CA  GLY P 101      16.306   8.339  -8.276  0.00  0.00      P4    
ATOM   1654  C   GLY P 101      16.631   7.113  -7.487  0.00  0.00      P4    
ATOM   1655  O   GLY P 101      16.479   5.982  -7.885  0.00  0.00      P4    
ATOM   1656  N   GLU P 102      17.144   7.345  -6.245  0.00  0.00      P4    
ATOM   1657  CA  GLU P 102      17.720   6.401  -5.288  0.00  0.00      P4    
ATOM   1658  C   GLU P 102      16.725   6.165  -4.131  0.00  0.00      P4    
ATOM   1659  O   GLU P 102      17.128   5.407  -3.246  0.00  0.00      P4    
ATOM   1660  N   VAL P 103      15.615   6.806  -4.115  0.00  0.00      P4    
ATOM   1661  CA  VAL P 103      14.499   6.426  -3.339  0.00  0.00      P4    
ATOM   1662  C   VAL P 103      13.313   6.323  -4.296  0.00  0.00      P4    
ATOM   1663  O   VAL P 103      13.105   7.256  -5.135  0.00  0.00      P4    
ATOM   1664  C   GLU P 104      10.356   5.726  -4.666  0.00  0.00      P4    
ATOM   1665  OT1 GLU P 104       9.633   6.315  -5.486  0.00  0.00      P4    
ATOM   1666  OT2 GLU P 104      10.107   5.820  -3.447  0.00  0.00      P4    
ATOM   1667  N   GLU P 104      12.600   5.169  -4.253  0.00  0.00      P4    
ATOM   1668  CA  GLU P 104      11.567   4.906  -5.214  0.00  0.00      P4    
ATOM   1669  N   MET P   1     -25.256 -13.859  -1.928  0.00  0.00      P5    
ATOM   1670  CA  MET P   1     -24.798 -14.359  -0.604  0.00  0.00      P5    
ATOM   1671  C   MET P   1     -23.414 -14.907  -0.600  0.00  0.00      P5    
ATOM   1672  O   MET P   1     -22.549 -14.530   0.157  0.00  0.00      P5    
ATOM   1673  N   LEU P   2     -23.193 -15.999  -1.365  0.00  0.00      P5    
ATOM   1674  CA  LEU P   2     -21.887 -16.601  -1.521  0.00  0.00      P5    
ATOM   1675  C   LEU P   2     -20.655 -15.734  -1.897  0.00  0.00      P5    
ATOM   1676  O   LEU P   2     -19.613 -15.713  -1.217  0.00  0.00      P5    
ATOM   1677  N   LYS P   3     -20.765 -14.851  -2.927  0.00  0.00      P5    
ATOM   1678  CA  LYS P   3     -19.661 -13.970  -3.312  0.00  0.00      P5    
ATOM   1679  C   LYS P   3     -19.159 -13.038  -2.246  0.00  0.00      P5    
ATOM   1680  O   LYS P   3     -17.918 -12.949  -2.012  0.00  0.00      P5    
ATOM   1681  N   GLY P   4     -20.117 -12.395  -1.527  0.00  0.00      P5    
ATOM   1682  CA  GLY P   4     -19.807 -11.513  -0.443  0.00  0.00      P5    
ATOM   1683  C   GLY P   4     -19.359 -12.242   0.814  0.00  0.00      P5    
ATOM   1684  O   GLY P   4     -18.524 -11.714   1.561  0.00  0.00      P5    
ATOM   1685  N   PHE P   5     -19.897 -13.404   1.051  0.00  0.00      P5    
ATOM   1686  CA  PHE P   5     -19.436 -14.287   2.120  0.00  0.00      P5    
ATOM   1687  C   PHE P   5     -17.936 -14.706   1.922  0.00  0.00      P5    
ATOM   1688  O   PHE P   5     -17.094 -14.358   2.754  0.00  0.00      P5    
ATOM   1689  N   LYS P   6     -17.717 -15.403   0.798  0.00  0.00      P5    
ATOM   1690  CA  LYS P   6     -16.407 -15.901   0.408  0.00  0.00      P5    
ATOM   1691  C   LYS P   6     -15.438 -14.811   0.254  0.00  0.00      P5    
ATOM   1692  O   LYS P   6     -14.321 -14.979   0.713  0.00  0.00      P5    
ATOM   1693  N   GLU P   7     -15.868 -13.615  -0.349  0.00  0.00      P5    
ATOM   1694  CA  GLU P   7     -14.862 -12.582  -0.404  0.00  0.00      P5    
ATOM   1695  C   GLU P   7     -14.520 -11.941   0.929  0.00  0.00      P5    
ATOM   1696  O   GLU P   7     -13.371 -11.501   1.084  0.00  0.00      P5    
ATOM   1697  N   PHE P   8     -15.447 -11.853   1.832  0.00  0.00      P5    
ATOM   1698  CA  PHE P   8     -15.207 -11.218   3.183  0.00  0.00      P5    
ATOM   1699  C   PHE P   8     -14.607 -12.193   4.203  0.00  0.00      P5    
ATOM   1700  O   PHE P   8     -14.052 -11.896   5.216  0.00  0.00      P5    
ATOM   1701  N   LEU P   9     -14.689 -13.427   3.845  0.00  0.00      P5    
ATOM   1702  CA  LEU P   9     -13.939 -14.430   4.540  0.00  0.00      P5    
ATOM   1703  C   LEU P   9     -12.504 -14.461   4.135  0.00  0.00      P5    
ATOM   1704  O   LEU P   9     -11.657 -14.617   5.013  0.00  0.00      P5    
ATOM   1705  N   ALA P  10     -12.254 -14.249   2.853  0.00  0.00      P5    
ATOM   1706  CA  ALA P  10     -10.885 -14.130   2.380  0.00  0.00      P5    
ATOM   1707  C   ALA P  10     -10.242 -12.809   2.766  0.00  0.00      P5    
ATOM   1708  O   ALA P  10      -9.038 -12.597   2.650  0.00  0.00      P5    
ATOM   1709  N   ARG P  11     -11.093 -11.846   3.210  0.00  0.00      P5    
ATOM   1710  CA  ARG P  11     -10.595 -10.450   3.403  0.00  0.00      P5    
ATOM   1711  C   ARG P  11      -9.901 -10.289   4.713  0.00  0.00      P5    
ATOM   1712  O   ARG P  11      -9.420  -9.233   5.018  0.00  0.00      P5    
ATOM   1713  N   GLY P  12     -10.120 -11.304   5.584  0.00  0.00      P5    
ATOM   1714  CA  GLY P  12      -9.488 -11.357   6.927  0.00  0.00      P5    
ATOM   1715  C   GLY P  12      -7.988 -11.115   6.951  0.00  0.00      P5    
ATOM   1716  O   GLY P  12      -7.370 -11.847   6.241  0.00  0.00      P5    
ATOM   1717  N   ASN P  13      -7.488 -10.293   7.926  0.00  0.00      P5    
ATOM   1718  CA  ASN P  13      -6.038 -10.170   8.123  0.00  0.00      P5    
ATOM   1719  C   ASN P  13      -5.431 -11.479   8.570  0.00  0.00      P5    
ATOM   1720  O   ASN P  13      -4.313 -11.848   8.304  0.00  0.00      P5    
ATOM   1721  N   ILE P  14      -6.224 -12.313   9.317  0.00  0.00      P5    
ATOM   1722  CA  ILE P  14      -5.913 -13.569  10.018  0.00  0.00      P5    
ATOM   1723  C   ILE P  14      -5.136 -14.590   9.215  0.00  0.00      P5    
ATOM   1724  O   ILE P  14      -4.332 -15.307   9.773  0.00  0.00      P5    
ATOM   1725  N   VAL P  15      -5.433 -14.800   7.899  0.00  0.00      P5    
ATOM   1726  CA  VAL P  15      -4.901 -15.745   7.026  0.00  0.00      P5    
ATOM   1727  C   VAL P  15      -3.431 -15.517   6.761  0.00  0.00      P5    
ATOM   1728  O   VAL P  15      -2.575 -16.301   7.094  0.00  0.00      P5    
ATOM   1729  N   ASP P  16      -3.064 -14.327   6.380  0.00  0.00      P5    
ATOM   1730  CA  ASP P  16      -1.791 -13.751   6.320  0.00  0.00      P5    
ATOM   1731  C   ASP P  16      -1.033 -13.689   7.676  0.00  0.00      P5    
ATOM   1732  O   ASP P  16       0.144 -13.964   7.701  0.00  0.00      P5    
ATOM   1733  N   LEU P  17      -1.763 -13.307   8.726  0.00  0.00      P5    
ATOM   1734  CA  LEU P  17      -1.213 -13.284  10.041  0.00  0.00      P5    
ATOM   1735  C   LEU P  17      -0.843 -14.757  10.549  0.00  0.00      P5    
ATOM   1736  O   LEU P  17       0.226 -15.040  11.040  0.00  0.00      P5    
ATOM   1737  N   ALA P  18      -1.770 -15.749  10.397  0.00  0.00      P5    
ATOM   1738  CA  ALA P  18      -1.429 -17.111  10.734  0.00  0.00      P5    
ATOM   1739  C   ALA P  18      -0.218 -17.668   9.835  0.00  0.00      P5    
ATOM   1740  O   ALA P  18       0.686 -18.307  10.374  0.00  0.00      P5    
ATOM   1741  N   VAL P  19      -0.166 -17.403   8.507  0.00  0.00      P5    
ATOM   1742  CA  VAL P  19       1.069 -17.778   7.735  0.00  0.00      P5    
ATOM   1743  C   VAL P  19       2.370 -17.149   8.214  0.00  0.00      P5    
ATOM   1744  O   VAL P  19       3.404 -17.802   8.501  0.00  0.00      P5    
ATOM   1745  N   ALA P  20       2.276 -15.809   8.427  0.00  0.00      P5    
ATOM   1746  CA  ALA P  20       3.342 -15.032   8.920  0.00  0.00      P5    
ATOM   1747  C   ALA P  20       3.924 -15.531  10.274  0.00  0.00      P5    
ATOM   1748  O   ALA P  20       5.135 -15.630  10.369  0.00  0.00      P5    
ATOM   1749  N   VAL P  21       3.125 -15.856  11.358  0.00  0.00      P5    
ATOM   1750  CA  VAL P  21       3.681 -16.355  12.634  0.00  0.00      P5    
ATOM   1751  C   VAL P  21       4.157 -17.878  12.583  0.00  0.00      P5    
ATOM   1752  O   VAL P  21       5.108 -18.283  13.217  0.00  0.00      P5    
ATOM   1753  N   VAL P  22       3.628 -18.703  11.697  0.00  0.00      P5    
ATOM   1754  CA  VAL P  22       4.174 -20.011  11.368  0.00  0.00      P5    
ATOM   1755  C   VAL P  22       5.537 -19.946  10.704  0.00  0.00      P5    
ATOM   1756  O   VAL P  22       6.514 -20.544  11.150  0.00  0.00      P5    
ATOM   1757  N   ILE P  23       5.683 -19.159   9.643  0.00  0.00      P5    
ATOM   1758  CA  ILE P  23       7.003 -19.037   8.963  0.00  0.00      P5    
ATOM   1759  C   ILE P  23       8.073 -18.243   9.673  0.00  0.00      P5    
ATOM   1760  O   ILE P  23       9.274 -18.620   9.772  0.00  0.00      P5    
ATOM   1761  N   GLY P  24       7.580 -17.166  10.441  0.00  0.00      P5    
ATOM   1762  CA  GLY P  24       8.341 -16.203  11.163  0.00  0.00      P5    
ATOM   1763  C   GLY P  24       8.898 -16.637  12.468  0.00  0.00      P5    
ATOM   1764  O   GLY P  24      10.111 -16.474  12.704  0.00  0.00      P5    
ATOM   1765  N   THR P  25       8.083 -17.285  13.283  0.00  0.00      P5    
ATOM   1766  CA  THR P  25       8.598 -17.880  14.551  0.00  0.00      P5    
ATOM   1767  C   THR P  25       9.679 -18.999  14.254  0.00  0.00      P5    
ATOM   1768  O   THR P  25      10.701 -19.062  14.976  0.00  0.00      P5    
ATOM   1769  N   ALA P  26       9.431 -19.824  13.215  0.00  0.00      P5    
ATOM   1770  CA  ALA P  26      10.349 -20.882  12.720  0.00  0.00      P5    
ATOM   1771  C   ALA P  26      11.736 -20.493  12.194  0.00  0.00      P5    
ATOM   1772  O   ALA P  26      12.782 -21.016  12.674  0.00  0.00      P5    
ATOM   1773  N   PHE P  27      11.722 -19.472  11.371  0.00  0.00      P5    
ATOM   1774  CA  PHE P  27      12.977 -18.881  11.011  0.00  0.00      P5    
ATOM   1775  C   PHE P  27      13.690 -18.165  12.127  0.00  0.00      P5    
ATOM   1776  O   PHE P  27      14.880 -18.290  12.324  0.00  0.00      P5    
ATOM   1777  N   THR P  28      12.962 -17.305  12.865  0.00  0.00      P5    
ATOM   1778  CA  THR P  28      13.585 -16.520  14.002  0.00  0.00      P5    
ATOM   1779  C   THR P  28      14.186 -17.430  15.089  0.00  0.00      P5    
ATOM   1780  O   THR P  28      15.251 -17.168  15.536  0.00  0.00      P5    
ATOM   1781  N   ALA P  29      13.516 -18.522  15.452  0.00  0.00      P5    
ATOM   1782  CA  ALA P  29      14.045 -19.483  16.413  0.00  0.00      P5    
ATOM   1783  C   ALA P  29      15.366 -20.092  15.953  0.00  0.00      P5    
ATOM   1784  O   ALA P  29      16.347 -20.081  16.714  0.00  0.00      P5    
ATOM   1785  N   LEU P  30      15.511 -20.506  14.651  0.00  0.00      P5    
ATOM   1786  CA  LEU P  30      16.756 -21.051  14.104  0.00  0.00      P5    
ATOM   1787  C   LEU P  30      17.839 -20.010  14.065  0.00  0.00      P5    
ATOM   1788  O   LEU P  30      18.955 -20.268  14.436  0.00  0.00      P5    
ATOM   1789  N   VAL P  31      17.499 -18.853  13.555  0.00  0.00      P5    
ATOM   1790  CA  VAL P  31      18.444 -17.778  13.379  0.00  0.00      P5    
ATOM   1791  C   VAL P  31      19.070 -17.251  14.734  0.00  0.00      P5    
ATOM   1792  O   VAL P  31      20.315 -17.124  14.831  0.00  0.00      P5    
ATOM   1793  N   THR P  32      18.279 -16.925  15.782  0.00  0.00      P5    
ATOM   1794  CA  THR P  32      18.717 -16.569  17.061  0.00  0.00      P5    
ATOM   1795  C   THR P  32      19.500 -17.642  17.788  0.00  0.00      P5    
ATOM   1796  O   THR P  32      20.504 -17.334  18.381  0.00  0.00      P5    
ATOM   1797  N   LYS P  33      19.086 -18.987  17.749  0.00  0.00      P5    
ATOM   1798  CA  LYS P  33      19.882 -20.079  18.325  0.00  0.00      P5    
ATOM   1799  C   LYS P  33      21.241 -20.128  17.671  0.00  0.00      P5    
ATOM   1800  O   LYS P  33      22.274 -20.070  18.305  0.00  0.00      P5    
ATOM   1801  N   PHE P  34      21.294 -19.978  16.344  0.00  0.00      P5    
ATOM   1802  CA  PHE P  34      22.486 -19.919  15.535  0.00  0.00      P5    
ATOM   1803  C   PHE P  34      23.442 -18.868  16.066  0.00  0.00      P5    
ATOM   1804  O   PHE P  34      24.617 -19.060  16.236  0.00  0.00      P5    
ATOM   1805  N   THR P  35      22.881 -17.674  16.178  0.00  0.00      P5    
ATOM   1806  CA  THR P  35      23.601 -16.525  16.652  0.00  0.00      P5    
ATOM   1807  C   THR P  35      24.121 -16.610  18.029  0.00  0.00      P5    
ATOM   1808  O   THR P  35      25.240 -16.249  18.267  0.00  0.00      P5    
ATOM   1809  N   ASP P  36      23.271 -17.003  19.082  0.00  0.00      P5    
ATOM   1810  CA  ASP P  36      23.731 -17.251  20.430  0.00  0.00      P5    
ATOM   1811  C   ASP P  36      24.775 -18.379  20.573  0.00  0.00      P5    
ATOM   1812  O   ASP P  36      25.747 -18.213  21.325  0.00  0.00      P5    
ATOM   1813  N   SER P  37      24.650 -19.466  19.801  0.00  0.00      P5    
ATOM   1814  CA  SER P  37      25.623 -20.570  19.999  0.00  0.00      P5    
ATOM   1815  C   SER P  37      26.923 -20.536  19.192  0.00  0.00      P5    
ATOM   1816  O   SER P  37      27.946 -20.994  19.703  0.00  0.00      P5    
ATOM   1817  N   ILE P  38      26.916 -19.911  18.037  0.00  0.00      P5    
ATOM   1818  CA  ILE P  38      28.049 -19.831  17.179  0.00  0.00      P5    
ATOM   1819  C   ILE P  38      28.812 -18.445  17.148  0.00  0.00      P5    
ATOM   1820  O   ILE P  38      29.953 -18.364  17.530  0.00  0.00      P5    
ATOM   1821  N   ILE P  39      28.069 -17.417  16.820  0.00  0.00      P5    
ATOM   1822  CA  ILE P  39      28.549 -16.014  16.621  0.00  0.00      P5    
ATOM   1823  C   ILE P  39      28.852 -15.354  17.946  0.00  0.00      P5    
ATOM   1824  O   ILE P  39      29.876 -14.722  18.074  0.00  0.00      P5    
ATOM   1825  N   THR P  40      27.961 -15.442  18.938  0.00  0.00      P5    
ATOM   1826  CA  THR P  40      27.998 -14.706  20.239  0.00  0.00      P5    
ATOM   1827  C   THR P  40      29.281 -14.896  21.101  0.00  0.00      P5    
ATOM   1828  O   THR P  40      29.691 -13.883  21.691  0.00  0.00      P5    
ATOM   1829  N   PRO P  41      29.996 -16.002  21.361  0.00  0.00      P5    
ATOM   1830  CA  PRO P  41      31.282 -15.901  22.052  0.00  0.00      P5    
ATOM   1831  C   PRO P  41      32.396 -15.277  21.261  0.00  0.00      P5    
ATOM   1832  O   PRO P  41      33.318 -14.680  21.883  0.00  0.00      P5    
ATOM   1833  N   LEU P  42      32.448 -15.299  19.920  0.00  0.00      P5    
ATOM   1834  CA  LEU P  42      33.286 -14.484  19.076  0.00  0.00      P5    
ATOM   1835  C   LEU P  42      32.947 -13.028  19.306  0.00  0.00      P5    
ATOM   1836  O   LEU P  42      33.822 -12.220  19.475  0.00  0.00      P5    
ATOM   1837  N   ILE P  43      31.640 -12.617  19.339  0.00  0.00      P5    
ATOM   1838  CA  ILE P  43      31.171 -11.249  19.672  0.00  0.00      P5    
ATOM   1839  C   ILE P  43      31.676 -10.817  21.104  0.00  0.00      P5    
ATOM   1840  O   ILE P  43      32.123  -9.684  21.264  0.00  0.00      P5    
ATOM   1841  N   ASN P  44      31.733 -11.781  22.092  0.00  0.00      P5    
ATOM   1842  CA  ASN P  44      32.190 -11.564  23.484  0.00  0.00      P5    
ATOM   1843  C   ASN P  44      33.770 -11.638  23.592  0.00  0.00      P5    
ATOM   1844  O   ASN P  44      34.356 -11.319  24.611  0.00  0.00      P5    
ATOM   1845  N   ARG P  45      34.405 -12.054  22.477  0.00  0.00      P5    
ATOM   1846  CA  ARG P  45      35.828 -11.914  22.385  0.00  0.00      P5    
ATOM   1847  C   ARG P  45      36.236 -10.422  22.092  0.00  0.00      P5    
ATOM   1848  O   ARG P  45      37.287  -9.959  22.474  0.00  0.00      P5    
ATOM   1849  N   ILE P  46      35.447  -9.705  21.283  0.00  0.00      P5    
ATOM   1850  CA  ILE P  46      35.623  -8.268  20.983  0.00  0.00      P5    
ATOM   1851  C   ILE P  46      35.114  -7.349  22.143  0.00  0.00      P5    
ATOM   1852  O   ILE P  46      35.880  -6.629  22.780  0.00  0.00      P5    
ATOM   1853  N   GLY P  47      33.837  -7.401  22.489  0.00  0.00      P5    
ATOM   1854  CA  GLY P  47      33.247  -6.540  23.546  0.00  0.00      P5    
ATOM   1855  C   GLY P  47      33.462  -6.976  25.014  0.00  0.00      P5    
ATOM   1856  O   GLY P  47      32.511  -7.397  25.725  0.00  0.00      P5    
ATOM   1857  N   VAL P  48      34.678  -6.965  25.458  0.00  0.00      P5    
ATOM   1858  CA  VAL P  48      35.086  -7.503  26.727  0.00  0.00      P5    
ATOM   1859  C   VAL P  48      34.568  -6.659  27.879  0.00  0.00      P5    
ATOM   1860  O   VAL P  48      34.112  -7.119  28.919  0.00  0.00      P5    
ATOM   1861  N   ASN P  49      34.691  -5.363  27.708  0.00  0.00      P5    
ATOM   1862  CA  ASN P  49      34.567  -4.245  28.636  0.00  0.00      P5    
ATOM   1863  C   ASN P  49      33.356  -3.439  28.123  0.00  0.00      P5    
ATOM   1864  O   ASN P  49      32.171  -3.672  28.428  0.00  0.00      P5    
ATOM   1865  N   ALA P  50      33.673  -2.558  27.143  0.00  0.00      P5    
ATOM   1866  CA  ALA P  50      32.758  -1.638  26.483  0.00  0.00      P5    
ATOM   1867  C   ALA P  50      32.072  -0.667  27.429  0.00  0.00      P5    
ATOM   1868  O   ALA P  50      30.898  -0.674  27.553  0.00  0.00      P5    
ATOM   1869  N   GLN P  51      32.876   0.120  28.192  0.00  0.00      P5    
ATOM   1870  CA  GLN P  51      32.506   0.982  29.314  0.00  0.00      P5    
ATOM   1871  C   GLN P  51      31.933   2.343  28.888  0.00  0.00      P5    
ATOM   1872  O   GLN P  51      32.619   3.284  28.366  0.00  0.00      P5    
ATOM   1873  N   SER P  52      30.621   2.487  29.194  0.00  0.00      P5    
ATOM   1874  CA  SER P  52      29.883   3.738  28.910  0.00  0.00      P5    
ATOM   1875  C   SER P  52      29.193   4.234  30.126  0.00  0.00      P5    
ATOM   1876  O   SER P  52      28.806   3.509  31.062  0.00  0.00      P5    
ATOM   1877  N   ASP P  53      29.118   5.499  30.289  0.00  0.00      P5    
ATOM   1878  CA  ASP P  53      28.621   6.122  31.520  0.00  0.00      P5    
ATOM   1879  C   ASP P  53      27.652   7.218  31.174  0.00  0.00      P5    
ATOM   1880  O   ASP P  53      27.411   7.578  30.033  0.00  0.00      P5    
ATOM   1881  N   VAL P  54      27.090   7.796  32.216  0.00  0.00      P5    
ATOM   1882  CA  VAL P  54      26.106   8.899  32.229  0.00  0.00      P5    
ATOM   1883  C   VAL P  54      26.689  10.185  31.662  0.00  0.00      P5    
ATOM   1884  O   VAL P  54      27.760  10.665  31.973  0.00  0.00      P5    
ATOM   1885  N   GLY P  55      25.938  10.794  30.731  0.00  0.00      P5    
ATOM   1886  CA  GLY P  55      26.235  12.014  29.996  0.00  0.00      P5    
ATOM   1887  C   GLY P  55      26.408  13.191  30.899  0.00  0.00      P5    
ATOM   1888  O   GLY P  55      25.703  13.337  31.933  0.00  0.00      P5    
ATOM   1889  N   ILE P  56      27.222  14.175  30.532  0.00  0.00      P5    
ATOM   1890  CA  ILE P  56      27.550  15.469  31.294  0.00  0.00      P5    
ATOM   1891  C   ILE P  56      27.080  16.657  30.576  0.00  0.00      P5    
ATOM   1892  O   ILE P  56      27.390  17.846  30.880  0.00  0.00      P5    
ATOM   1893  N   LEU P  57      26.273  16.426  29.473  0.00  0.00      P5    
ATOM   1894  CA  LEU P  57      25.780  17.398  28.500  0.00  0.00      P5    
ATOM   1895  C   LEU P  57      24.882  18.378  29.272  0.00  0.00      P5    
ATOM   1896  O   LEU P  57      24.231  18.017  30.242  0.00  0.00      P5    
ATOM   1897  N   ARG P  58      24.967  19.664  28.918  0.00  0.00      P5    
ATOM   1898  CA  ARG P  58      24.323  20.812  29.514  0.00  0.00      P5    
ATOM   1899  C   ARG P  58      22.760  20.794  29.397  0.00  0.00      P5    
ATOM   1900  O   ARG P  58      22.096  20.766  28.320  0.00  0.00      P5    
ATOM   1901  N   ILE P  59      22.087  20.899  30.544  0.00  0.00      P5    
ATOM   1902  CA  ILE P  59      20.624  20.847  30.768  0.00  0.00      P5    
ATOM   1903  C   ILE P  59      20.124  19.342  30.690  0.00  0.00      P5    
ATOM   1904  O   ILE P  59      20.154  18.669  29.706  0.00  0.00      P5    
ATOM   1905  N   GLY P  60      19.531  18.847  31.760  0.00  0.00      P5    
ATOM   1906  CA  GLY P  60      19.136  17.448  31.772  0.00  0.00      P5    
ATOM   1907  C   GLY P  60      20.241  16.450  31.970  0.00  0.00      P5    
ATOM   1908  O   GLY P  60      21.229  16.749  32.598  0.00  0.00      P5    
ATOM   1909  N   ILE P  61      20.084  15.252  31.494  0.00  0.00      P5    
ATOM   1910  CA  ILE P  61      21.082  14.234  31.469  0.00  0.00      P5    
ATOM   1911  C   ILE P  61      21.886  14.314  30.204  0.00  0.00      P5    
ATOM   1912  O   ILE P  61      23.134  14.447  30.212  0.00  0.00      P5    
ATOM   1913  N   GLY P  62      21.193  14.241  29.056  0.00  0.00      P5    
ATOM   1914  CA  GLY P  62      21.827  14.023  27.749  0.00  0.00      P5    
ATOM   1915  C   GLY P  62      22.229  12.611  27.486  0.00  0.00      P5    
ATOM   1916  O   GLY P  62      22.205  11.793  28.462  0.00  0.00      P5    
ATOM   1917  N   GLY P  63      22.683  12.249  26.254  0.00  0.00      P5    
ATOM   1918  CA  GLY P  63      23.284  10.960  25.931  0.00  0.00      P5    
ATOM   1919  C   GLY P  63      24.559  10.640  26.669  0.00  0.00      P5    
ATOM   1920  O   GLY P  63      25.229  11.560  27.164  0.00  0.00      P5    
ATOM   1921  N   GLY P  64      24.936   9.313  26.740  0.00  0.00      P5    
ATOM   1922  CA  GLY P  64      26.111   8.912  27.504  0.00  0.00      P5    
ATOM   1923  C   GLY P  64      27.526   9.297  27.058  0.00  0.00      P5    
ATOM   1924  O   GLY P  64      27.725   9.639  25.947  0.00  0.00      P5    
ATOM   1925  N   GLN P  65      28.491   9.229  27.991  0.00  0.00      P5    
ATOM   1926  CA  GLN P  65      29.908   9.282  27.755  0.00  0.00      P5    
ATOM   1927  C   GLN P  65      30.475   7.891  27.424  0.00  0.00      P5    
ATOM   1928  O   GLN P  65      30.042   6.895  27.947  0.00  0.00      P5    
ATOM   1929  N   THR P  66      31.422   7.854  26.491  0.00  0.00      P5    
ATOM   1930  CA  THR P  66      32.227   6.591  26.131  0.00  0.00      P5    
ATOM   1931  C   THR P  66      33.546   6.686  26.850  0.00  0.00      P5    
ATOM   1932  O   THR P  66      34.305   7.686  26.707  0.00  0.00      P5    
ATOM   1933  N   ILE P  67      33.838   5.702  27.762  0.00  0.00      P5    
ATOM   1934  CA  ILE P  67      34.976   5.797  28.728  0.00  0.00      P5    
ATOM   1935  C   ILE P  67      36.191   5.068  28.167  0.00  0.00      P5    
ATOM   1936  O   ILE P  67      37.341   5.156  28.710  0.00  0.00      P5    
ATOM   1937  N   ASP P  68      36.047   4.252  27.043  0.00  0.00      P5    
ATOM   1938  CA  ASP P  68      37.120   3.347  26.716  0.00  0.00      P5    
ATOM   1939  C   ASP P  68      37.231   3.294  25.186  0.00  0.00      P5    
ATOM   1940  O   ASP P  68      36.388   3.708  24.397  0.00  0.00      P5    
ATOM   1941  N   LEU P  69      38.308   2.648  24.664  0.00  0.00      P5    
ATOM   1942  CA  LEU P  69      38.371   2.354  23.271  0.00  0.00      P5    
ATOM   1943  C   LEU P  69      37.627   1.112  22.899  0.00  0.00      P5    
ATOM   1944  O   LEU P  69      37.303   0.947  21.723  0.00  0.00      P5    
ATOM   1945  N   ASN P  70      37.323   0.143  23.802  0.00  0.00      P5    
ATOM   1946  CA  ASN P  70      36.602  -1.149  23.627  0.00  0.00      P5    
ATOM   1947  C   ASN P  70      35.182  -0.948  23.068  0.00  0.00      P5    
ATOM   1948  O   ASN P  70      34.779  -1.695  22.134  0.00  0.00      P5    
ATOM   1949  N   VAL P  71      34.387   0.030  23.614  0.00  0.00      P5    
ATOM   1950  CA  VAL P  71      33.089   0.405  23.078  0.00  0.00      P5    
ATOM   1951  C   VAL P  71      33.231   0.715  21.655  0.00  0.00      P5    
ATOM   1952  O   VAL P  71      32.431   0.189  20.884  0.00  0.00      P5    
ATOM   1953  N   LEU P  72      34.154   1.591  21.282  0.00  0.00      P5    
ATOM   1954  CA  LEU P  72      34.450   1.996  19.929  0.00  0.00      P5    
ATOM   1955  C   LEU P  72      34.769   0.788  19.011  0.00  0.00      P5    
ATOM   1956  O   LEU P  72      34.254   0.685  17.884  0.00  0.00      P5    
ATOM   1957  N   LEU P  73      35.571  -0.191  19.510  0.00  0.00      P5    
ATOM   1958  CA  LEU P  73      35.922  -1.405  18.796  0.00  0.00      P5    
ATOM   1959  C   LEU P  73      34.733  -2.388  18.621  0.00  0.00      P5    
ATOM   1960  O   LEU P  73      34.583  -3.005  17.581  0.00  0.00      P5    
ATOM   1961  N   SER P  74      33.843  -2.506  19.644  0.00  0.00      P5    
ATOM   1962  CA  SER P  74      32.636  -3.353  19.634  0.00  0.00      P5    
ATOM   1963  C   SER P  74      31.660  -2.933  18.625  0.00  0.00      P5    
ATOM   1964  O   SER P  74      31.171  -3.672  17.836  0.00  0.00      P5    
ATOM   1965  N   ALA P  75      31.446  -1.573  18.688  0.00  0.00      P5    
ATOM   1966  CA  ALA P  75      30.608  -0.706  17.886  0.00  0.00      P5    
ATOM   1967  C   ALA P  75      31.016  -0.829  16.442  0.00  0.00      P5    
ATOM   1968  O   ALA P  75      30.187  -1.113  15.567  0.00  0.00      P5    
ATOM   1969  N   ALA P  76      32.345  -0.768  16.138  0.00  0.00      P5    
ATOM   1970  CA  ALA P  76      32.760  -1.039  14.804  0.00  0.00      P5    
ATOM   1971  C   ALA P  76      32.501  -2.365  14.136  0.00  0.00      P5    
ATOM   1972  O   ALA P  76      31.875  -2.444  13.112  0.00  0.00      P5    
ATOM   1973  N   ILE P  77      32.896  -3.408  14.927  0.00  0.00      P5    
ATOM   1974  CA  ILE P  77      32.726  -4.771  14.469  0.00  0.00      P5    
ATOM   1975  C   ILE P  77      31.271  -5.200  14.397  0.00  0.00      P5    
ATOM   1976  O   ILE P  77      30.830  -5.726  13.385  0.00  0.00      P5    
ATOM   1977  N   ASN P  78      30.469  -4.845  15.431  0.00  0.00      P5    
ATOM   1978  CA  ASN P  78      29.008  -5.106  15.458  0.00  0.00      P5    
ATOM   1979  C   ASN P  78      28.212  -4.571  14.330  0.00  0.00      P5    
ATOM   1980  O   ASN P  78      27.329  -5.241  13.779  0.00  0.00      P5    
ATOM   1981  N   PHE P  79      28.599  -3.295  13.980  0.00  0.00      P5    
ATOM   1982  CA  PHE P  79      28.092  -2.714  12.767  0.00  0.00      P5    
ATOM   1983  C   PHE P  79      28.511  -3.357  11.429  0.00  0.00      P5    
ATOM   1984  O   PHE P  79      27.564  -3.541  10.632  0.00  0.00      P5    
ATOM   1985  N   PHE P  80      29.842  -3.699  11.255  0.00  0.00      P5    
ATOM   1986  CA  PHE P  80      30.134  -4.227   9.926  0.00  0.00      P5    
ATOM   1987  C   PHE P  80      29.403  -5.501   9.720  0.00  0.00      P5    
ATOM   1988  O   PHE P  80      29.055  -5.868   8.622  0.00  0.00      P5    
ATOM   1989  N   LEU P  81      29.448  -6.279  10.822  0.00  0.00      P5    
ATOM   1990  CA  LEU P  81      28.919  -7.585  10.896  0.00  0.00      P5    
ATOM   1991  C   LEU P  81      27.462  -7.699  10.605  0.00  0.00      P5    
ATOM   1992  O   LEU P  81      26.973  -8.513   9.761  0.00  0.00      P5    
ATOM   1993  N   ILE P  82      26.668  -6.740  11.215  0.00  0.00      P5    
ATOM   1994  CA  ILE P  82      25.268  -6.578  10.890  0.00  0.00      P5    
ATOM   1995  C   ILE P  82      25.066  -6.238   9.407  0.00  0.00      P5    
ATOM   1996  O   ILE P  82      24.259  -6.893   8.745  0.00  0.00      P5    
ATOM   1997  N   ALA P  83      25.821  -5.308   8.818  0.00  0.00      P5    
ATOM   1998  CA  ALA P  83      25.748  -4.919   7.443  0.00  0.00      P5    
ATOM   1999  C   ALA P  83      26.098  -6.107   6.546  0.00  0.00      P5    
ATOM   2000  O   ALA P  83      25.277  -6.437   5.660  0.00  0.00      P5    
ATOM   2001  N   PHE P  84      27.213  -6.924   6.789  0.00  0.00      P5    
ATOM   2002  CA  PHE P  84      27.437  -8.059   6.026  0.00  0.00      P5    
ATOM   2003  C   PHE P  84      26.366  -9.074   6.234  0.00  0.00      P5    
ATOM   2004  O   PHE P  84      25.791  -9.572   5.228  0.00  0.00      P5    
ATOM   2005  N   ALA P  85      25.862  -9.458   7.396  0.00  0.00      P5    
ATOM   2006  CA  ALA P  85      24.896 -10.472   7.589  0.00  0.00      P5    
ATOM   2007  C   ALA P  85      23.537 -10.225   6.930  0.00  0.00      P5    
ATOM   2008  O   ALA P  85      23.052 -11.176   6.374  0.00  0.00      P5    
ATOM   2009  N   VAL P  86      22.937  -8.982   6.957  0.00  0.00      P5    
ATOM   2010  CA  VAL P  86      21.757  -8.638   6.132  0.00  0.00      P5    
ATOM   2011  C   VAL P  86      22.062  -8.557   4.678  0.00  0.00      P5    
ATOM   2012  O   VAL P  86      21.194  -8.856   3.907  0.00  0.00      P5    
ATOM   2013  N   TYR P  87      23.297  -8.117   4.258  0.00  0.00      P5    
ATOM   2014  CA  TYR P  87      23.662  -8.143   2.796  0.00  0.00      P5    
ATOM   2015  C   TYR P  87      23.605  -9.536   2.287  0.00  0.00      P5    
ATOM   2016  O   TYR P  87      23.057  -9.847   1.212  0.00  0.00      P5    
ATOM   2017  N   PHE P  88      24.215 -10.494   3.072  0.00  0.00      P5    
ATOM   2018  CA  PHE P  88      24.159 -11.809   2.538  0.00  0.00      P5    
ATOM   2019  C   PHE P  88      22.829 -12.645   2.795  0.00  0.00      P5    
ATOM   2020  O   PHE P  88      22.478 -13.463   2.019  0.00  0.00      P5    
ATOM   2021  N   LEU P  89      22.242 -12.528   3.917  0.00  0.00      P5    
ATOM   2022  CA  LEU P  89      20.995 -13.238   4.250  0.00  0.00      P5    
ATOM   2023  C   LEU P  89      19.721 -12.668   3.664  0.00  0.00      P5    
ATOM   2024  O   LEU P  89      18.832 -13.423   3.417  0.00  0.00      P5    
ATOM   2025  N   VAL P  90      19.617 -11.319   3.416  0.00  0.00      P5    
ATOM   2026  CA  VAL P  90      18.389 -10.875   2.790  0.00  0.00      P5    
ATOM   2027  C   VAL P  90      18.599 -10.112   1.512  0.00  0.00      P5    
ATOM   2028  O   VAL P  90      17.856 -10.268   0.570  0.00  0.00      P5    
ATOM   2029  N   VAL P  91      19.554  -9.170   1.446  0.00  0.00      P5    
ATOM   2030  CA  VAL P  91      19.644  -8.370   0.191  0.00  0.00      P5    
ATOM   2031  C   VAL P  91      19.978  -9.279  -0.949  0.00  0.00      P5    
ATOM   2032  O   VAL P  91      19.374  -9.142  -2.027  0.00  0.00      P5    
ATOM   2033  N   LEU P  92      20.967 -10.215  -0.848  0.00  0.00      P5    
ATOM   2034  CA  LEU P  92      21.312 -11.161  -1.915  0.00  0.00      P5    
ATOM   2035  C   LEU P  92      20.143 -12.017  -2.415  0.00  0.00      P5    
ATOM   2036  O   LEU P  92      19.829 -11.998  -3.633  0.00  0.00      P5    
ATOM   2037  N   PRO P  93      19.380 -12.748  -1.585  0.00  0.00      P5    
ATOM   2038  CA  PRO P  93      18.352 -13.586  -2.090  0.00  0.00      P5    
ATOM   2039  C   PRO P  93      17.115 -12.915  -2.629  0.00  0.00      P5    
ATOM   2040  O   PRO P  93      16.717 -13.281  -3.754  0.00  0.00      P5    
ATOM   2041  N   TYR P  94      16.647 -11.891  -1.880  0.00  0.00      P5    
ATOM   2042  CA  TYR P  94      15.508 -11.115  -2.253  0.00  0.00      P5    
ATOM   2043  C   TYR P  94      15.590 -10.363  -3.540  0.00  0.00      P5    
ATOM   2044  O   TYR P  94      14.738 -10.455  -4.451  0.00  0.00      P5    
ATOM   2045  N   ASN P  95      16.684  -9.664  -3.764  0.00  0.00      P5    
ATOM   2046  CA  ASN P  95      17.052  -9.006  -4.982  0.00  0.00      P5    
ATOM   2047  C   ASN P  95      17.217 -10.070  -6.129  0.00  0.00      P5    
ATOM   2048  O   ASN P  95      16.828  -9.831  -7.295  0.00  0.00      P5    
ATOM   2049  N   THR P  96      17.844 -11.202  -5.874  0.00  0.00      P5    
ATOM   2050  CA  THR P  96      17.937 -12.325  -6.809  0.00  0.00      P5    
ATOM   2051  C   THR P  96      16.604 -12.853  -7.194  0.00  0.00      P5    
ATOM   2052  O   THR P  96      16.316 -12.915  -8.385  0.00  0.00      P5    
ATOM   2053  N   LEU P  97      15.658 -12.986  -6.212  0.00  0.00      P5    
ATOM   2054  CA  LEU P  97      14.339 -13.551  -6.563  0.00  0.00      P5    
ATOM   2055  C   LEU P  97      13.565 -12.529  -7.386  0.00  0.00      P5    
ATOM   2056  O   LEU P  97      12.779 -12.887  -8.281  0.00  0.00      P5    
ATOM   2057  N   ARG P  98      13.719 -11.207  -7.069  0.00  0.00      P5    
ATOM   2058  CA  ARG P  98      13.189 -10.148  -7.865  0.00  0.00      P5    
ATOM   2059  C   ARG P  98      13.718 -10.063  -9.292  0.00  0.00      P5    
ATOM   2060  O   ARG P  98      12.950  -9.793 -10.261  0.00  0.00      P5    
ATOM   2061  N   LYS P  99      15.067 -10.304  -9.482  0.00  0.00      P5    
ATOM   2062  CA  LYS P  99      15.720 -10.426 -10.811  0.00  0.00      P5    
ATOM   2063  C   LYS P  99      15.117 -11.541 -11.650  0.00  0.00      P5    
ATOM   2064  O   LYS P  99      14.791 -11.302 -12.790  0.00  0.00      P5    
ATOM   2065  N   LYS P 100      14.918 -12.728 -11.027  0.00  0.00      P5    
ATOM   2066  CA  LYS P 100      14.241 -13.924 -11.544  0.00  0.00      P5    
ATOM   2067  C   LYS P 100      12.763 -13.781 -11.800  0.00  0.00      P5    
ATOM   2068  O   LYS P 100      12.158 -14.633 -12.491  0.00  0.00      P5    
ATOM   2069  N   GLY P 101      12.083 -12.672 -11.272  0.00  0.00      P5    
ATOM   2070  CA  GLY P 101      10.673 -12.520 -11.440  0.00  0.00      P5    
ATOM   2071  C   GLY P 101       9.806 -13.554 -10.749  0.00  0.00      P5    
ATOM   2072  O   GLY P 101       8.698 -13.820 -11.310  0.00  0.00      P5    
ATOM   2073  N   GLU P 102      10.304 -14.056  -9.602  0.00  0.00      P5    
ATOM   2074  CA  GLU P 102       9.610 -15.112  -8.817  0.00  0.00      P5    
ATOM   2075  C   GLU P 102       8.735 -14.612  -7.629  0.00  0.00      P5    
ATOM   2076  O   GLU P 102       7.995 -15.419  -6.988  0.00  0.00      P5    
ATOM   2077  N   VAL P 103       8.686 -13.290  -7.397  0.00  0.00      P5    
ATOM   2078  CA  VAL P 103       7.900 -12.731  -6.357  0.00  0.00      P5    
ATOM   2079  C   VAL P 103       7.092 -11.613  -6.841  0.00  0.00      P5    
ATOM   2080  O   VAL P 103       7.371 -11.004  -7.853  0.00  0.00      P5    
ATOM   2081  C   GLU P 104       5.486  -8.970  -5.979  0.00  0.00      P5    
ATOM   2082  OT1 GLU P 104       5.521  -8.003  -6.801  0.00  0.00      P5    
ATOM   2083  OT2 GLU P 104       5.777  -8.795  -4.794  0.00  0.00      P5    
ATOM   2084  N   GLU P 104       5.981 -11.365  -6.052  0.00  0.00      P5    
ATOM   2085  CA  GLU P 104       4.993 -10.337  -6.436  0.00  0.00      P5    
END
